# Supplementary material for: Gene expression signatures of individual ductal carcinoma in situ lesions identify processes and biomarkers associated with progression towards invasive ductal carcinoma
Source: Nat Commun. 2022 Jun 13;13:3399. doi: 10.1038/s41467-022-30573-4 (PMC9192778; doi:10.1038/s41467-022-30573-4)
Supplement: Supplementary file 2 — Supplementary Data 1 [file 41467_2022_30573_MOESM2_ESM.xlsx]

## Sheet: meta
						Clinical status
Sample	LCM section group	Biopsy	Patient	Tissue_Type	lesion	ER	PR	HER2	Tot_readsM	Pure DCIS	AIMS	QC
A1	A	1	CDZ	DCIS	2a	-	-	+	12.09	no	Her2	removed by filter 1
A11	A	1	CDZ	DCIS	2a	-	-	+	12.14	no	Her2	removed by filter 1
A12	A	1	CDZ	DCIS	2b	-	-	+	9.79	no	Her2	removed by filter 1
A14	A	1	CDZ	DCIS	2d	-	-	+	11.15	no	Her2	Keep
A2	A	1	CDZ	DCIS	2b	-	-	+	10.49	no	Her2	removed by filter 1
A21	A	1	CDZ	DCIS	2a	-	-	+	6.37	no	Her2	removed by filter 1
A22	A	1	CDZ	DCIS	2b	-	-	+	8.18	no	Her2	removed by filter 1
A23	A	1	CDZ	DCIS	2c	-	-	+	8.68	no	Her2	removed by filter 1
A24	A	1	CDZ	DCIS	2d	-	-	+	10.89	no	Her2	Keep
A3	A	1	CDZ	DCIS	2c	-	-	+	9.73	no	Her2	removed by filter 1
A4	A	1	CDZ	DCIS	2d	-	-	+	11.68	no	Her2	Keep
B16	B	1	L	Atypical epithelium	9a	+	+	-	20.21	no	LumA	removed by filter 1
B18	B	1	L	Atypical epithelium	9c	+	+	-	18.56	no	LumA	removed by filter 1
B19	B	1	L	Atypical epithelium	9d	+	+	-	20.66	no	LumA	removed by filter 1
B20	B	1	L	DCIS	2a	+	+	-	11.88	no	LumB	Keep
B22	B	1	L	DCIS	2c	+	+	-	10.79	no	LumA	removed by filter 1
B23	B	1	L	DCIS	2d	+	+	-	10.04	no	LumA	removed by filter 1
B24	B	1	L	DCIS	2e	+	+	-	10.28	no	LumA	Keep
B3	B	1	L	Atypical epithelium	9c	+	+	-	20.65	no	LumB	removed by filter 1
B31	B	1	L	Atypical epithelium	9a	+	+	-	6.95	no	LumB	removed by filter 1
B32	B	1	L	Atypical epithelium	9b	+	+	-	7.48	no	LumA	removed by filter 1
B33	B	1	L	Atypical epithelium	9c	+	+	-	11.77	no	LumB	removed by filter 1
B34	B	1	L	Atypical epithelium	9d	+	+	-	11.11	no	LumB	removed by filter 1
B35	B	1	L	DCIS	2a	+	+	-	15.26	no	LumB	Keep
B36	B	1	L	DCIS	2b	+	+	-	14.9	no	LumB	Keep
B37	B	1	L	DCIS	2c	+	+	-	13.89	no	LumA	removed by filter 1
B38	B	1	L	DCIS	2d	+	+	-	10.75	no	LumA	removed by filter 1
B39	B	1	L	DCIS	2e	+	+	-	12.27	no	LumA	Keep
B4	B	1	L	Atypical epithelium	9d	+	+	-	21.48	no	LumB	removed by filter 1
B5	B	1	L	DCIS	2a	+	+	-	14.82	no	LumB	Keep
B6	B	1	L	DCIS	2b	+	+	-	15.81	no	LumA	Keep
B7	B	1	L	DCIS	2c	+	+	-	13.39	no	Her2	removed by filter 1
B8	B	1	L	DCIS	2d	+	+	-	14.9	no	LumA	Keep
B9	B	1	L	DCIS	2e	+	+	-	16.05	no	LumA	Keep
C1	C		C	DCIS	2a	+	+	-	12.21	no	LumA	Keep
C10	C		C	DCIS	2b	+	+	-	18.05	no	LumA	Keep
C11	C		C	DCIS	2c	+	+	-	17	no	LumB	Keep
C12	C		C	DCIS	2d	+	+	-	18.26	no	LumA	Keep
C17	C		C	DCIS	2a	+	+	-	13.01	no	LumA	removed by filter 1
C18	C		C	DCIS	2b	+	+	-	13.65	no	LumB	Keep
C19	C		C	DCIS	2c	+	+	-	10.35	no	Her2	removed by filter 1
C2	C		C	DCIS	2b	+	+	-	11.37	no	LumB	Keep
C20	C		C	DCIS	2d	+	+	-	12.26	no	LumB	Keep
C3	C		C	DCIS	2c	+	+	-	11.14	no	LumB	Keep
C4	C		C	DCIS	2d	+	+	-	9.62	no	LumA	removed by filter 1
C9	C		C	DCIS	2a	+	+	-	14.62	no	LumA	Keep
CA1	CA		CA	DCIS	2a	-	-	+	20.46	no	Her2	Keep
CA17	CA		CA	DCIS	2a	-	-	+	30.39	no	Her2	Keep
CA23	CA		CA	Normal epithelium	4b	-	-	+	29.99	no	Normal	Keep
CA6	CA		CA	Normal epithelium	4a	-	-	+	29.15	no	Normal	Keep
CA7	CA		CA	Normal epithelium	4b	-	-	+	40.99	no	Normal	Keep
CA9	CA		CA	DCIS	2a	-	-	+	42.14	no	Her2	Keep
CAA10	CAA		CAA	DCIS	2d	+	+	-	28.25	no	LumA	Keep
CAA2	CAA		CAA	DCIS	2b	+	+	-	38.16	no	LumA	Keep
CAA26	CAA		CAA	Normal epithelium	4d	+	+	-	37.36	no	Normal	removed by filter 1
CAA30	CAA		CAA	Normal epithelium	4d	+	+	-	46.66	no	Normal	Keep
CAA31	CAA		CAA	Normal epithelium	4e	+	+	-	30.84	no	Normal	removed by filter 1
CAA32	CAA		CAA	Normal epithelium	4e	+	+	-	35.91	no	Normal	Keep
CAA5	CAA		CAA	DCIS	2b	+	+	-	32.54	no	Normal	Keep
CAA6	CAA		CAA	DCIS	2c	+	+	-	25.1	no	LumA	Keep
CAA9	CAA		CAA	DCIS	2d	+	+	-	29.19	no	LumA	Keep
CAB1	CAB		CAB	DCIS	2a	+	-	-	23.27	no	Her2	Keep
CAB14	CAB		CAB	DCIS	2d	+	-	-	38.42	no	LumA	Keep
CAB15	CAB		CAB	DCIS	2e	+	-	-	16.89	no	Her2	Keep
CAB2	CAB		CAB	DCIS	2b	+	-	-	25.53	no	Her2	Keep
CAB21	CAB		CAB	DCIS	2d	+	-	-	17.85	no	Her2	Keep
CAB22	CAB		CAB	DCIS	2e	+	-	-	36.79	no	Her2	Keep
CAB34	CAB		CAB	Normal epithelium	4a	+	-	-	23.15	no	Normal	removed by filter 1
CAB35	CAB		CAB	Normal epithelium	4b	+	-	-	40.44	no	Normal	removed by filter 1
CAB36	CAB		CAB	Normal epithelium	4a	+	-	-	37.61	no	Normal	Keep
CAB37	CAB		CAB	Normal epithelium	4b	+	-	-	32.76	no	Normal	Keep
CAB4	CAB		CAB	DCIS	2a	+	-	-	33.94	no	Her2	Keep
CAB40	CAB		CAB	Benign epithelium	3a	+	-	-	25.76	no	Normal	Keep
CAB41	CAB		CAB	Benign epithelium	3b	+	-	-	27.56	no	Normal	Keep
CAB42	CAB		CAB	Benign epithelium	3c	+	-	-	77.99	no	Normal	Keep
CAB43	CAB		CAB	Benign epithelium	3d	+	-	-	16.12	no	Normal	Keep
CAB44	CAB		CAB	Benign epithelium	3e	+	-	-	64.47	no	Normal	Keep
CAB45	CAB		CAB	Benign epithelium	3f	+	-	-	24.13	no	Normal	removed by filter 1
CAB46	CAB		CAB	Benign epithelium	3a	+	-	-	32.78	no	Normal	Keep
CAB47	CAB		CAB	Benign epithelium	3b	+	-	-	28.68	no	Normal	Keep
CAB48	CAB		CAB	Benign epithelium	3c	+	-	-	32.17	no	Normal	Keep
CAB49	CAB		CAB	Benign epithelium	3d	+	-	-	23.39	no	Normal	Keep
CAB5	CAB		CAB	DCIS	2b	+	-	-	44.85	no	Her2	Keep
CAB50	CAB		CAB	Benign epithelium	3f	+	-	-	48.76	no	Normal	removed by filter 1
CAB51	CAB		CAB	Benign epithelium	3e	+	-	-	28.07	no	Normal	Keep
CAC1	CAC	2	CAC	DCIS	2a	-	-	+	26.27	no	Normal	Keep
CAC2	CAC	2	CAC	DCIS	2b	-	-	+	32.92	no	LumA	Keep
CAC25	CAC	2	CAC	IDC	1c	-	-	+	75.9	no	Her2	Keep
CAC27	CAC	2	CAC	IDC	1c	-	-	+	63.29	no	Her2	removed by filter 1
CAC3	CAC	2	CAC	DCIS	2a	-	-	+	35.15	no	Normal	removed by filter 1
CAC4	CAC	2	CAC	DCIS	2b	-	-	+	123.47	no	Normal	removed by filter 3
CAD1	CAD		CAD	DCIS	2a	+	+	-	12.15	no	LumB	Keep
CAD2	CAD		CAD	DCIS	2b	+	+	-	41.01	no	Her2	Keep
CAD3	CAD		CAD	Atypical epithelium	9a	+	+	-	31.56	no	Normal	removed by filter 1
CAD4	CAD		CAD	Benign epithelium	3a	+	+	-	24.61	no	Normal	Keep
CAD5	CAD		CAD	DCIS	2a	+	+	-	36.52	no	Her2	Keep
CAD6	CAD		CAD	DCIS	2b	+	+	-	29.88	no	Her2	Keep
CAE1	CAE		CAE	DCIS	2a	+	+	n.a.	54.56	yes	LumA	Keep
CAE13	CAE		CAE	Atypical epithelium	9a	+	+	n.a.	43.78	yes	Normal	Keep
CAE14	CAE		CAE	Normal epithelium	4a	+	+	n.a.	37.49	yes	Normal	Keep
CAE15	CAE		CAE	Normal epithelium	4b	+	+	n.a.	26.07	yes	Normal	Keep
CAE17	CAE		CAE	Atypical epithelium	9a	+	+	n.a.	35.38	yes	Normal	Keep
CAE18	CAE		CAE	Normal epithelium	4a	+	+	n.a.	26.85	yes	Normal	Keep
CAE19	CAE		CAE	Normal epithelium	4b	+	+	n.a.	34.89	yes	Normal	Keep
CAE2	CAE		CAE	DCIS	2b	+	+	n.a.	15.62	yes	LumA	Keep
CAE5	CAE		CAE	DCIS	2a	+	+	n.a.	23.58	yes	LumA	Keep
CAE6	CAE		CAE	DCIS	2b	+	+	n.a.	28.76	yes	LumA	Keep
CAF1	CAF		CAF	DCIS	2a	+	+	n.a.	21.35	yes	Her2	Keep
CAF13	CAF		CAF	DCIS	2n	+	+	n.a.	36.98	yes	Her2	Keep
CAF14	CAF		CAF	DCIS	2g	+	+	n.a.	17.85	yes	Her2	Keep
CAF15	CAF		CAF	DCIS	2h	+	+	n.a.	30.44	yes	Her2	Keep
CAF16	CAF		CAF	DCIS	2i	+	+	n.a.	21.7	yes	Her2	Keep
CAF17	CAF		CAF	DCIS	2g	+	+	n.a.	31.03	yes	Her2	Keep
CAF18	CAF		CAF	DCIS	2h	+	+	n.a.	8.31	yes	Normal	removed by filter 1
CAF19	CAF		CAF	DCIS	2i	+	+	n.a.	43.39	yes	Her2	Keep
CAF2	CAF		CAF	DCIS	2e	+	+	n.a.	12.76	yes	Her2	Keep
CAF23	CAF		CAF	DCIS	2j	+	+	n.a.	16.34	yes	Her2	Keep
CAF24	CAF		CAF	DCIS	2k	+	+	n.a.	37.88	yes	Normal	Keep
CAF25	CAF		CAF	DCIS	2j	+	+	n.a.	76.7	yes	Her2	Keep
CAF26	CAF		CAF	DCIS	2k	+	+	n.a.	35.38	yes	Normal	Keep
CAF29	CAF		CAF	DCIS	2l	+	+	n.a.	33.05	yes	Her2	Keep
CAF3	CAF		CAF	DCIS	2f	+	+	n.a.	41.52	yes	Her2	Keep
CAF30	CAF		CAF	DCIS	2m	+	+	n.a.	41.29	yes	Her2	Keep
CAF33	CAF		CAF	DCIS	2l	+	+	n.a.	90.74	yes	Her2	Keep
CAF34	CAF		CAF	DCIS	2m	+	+	n.a.	32.88	yes	Her2	Keep
CAF5	CAF		CAF	DCIS	2a	+	+	n.a.	27.59	yes	Her2	Keep
CAF6	CAF		CAF	DCIS	2e	+	+	n.a.	37.68	yes	Her2	Keep
CAF65	CAF		CAF	Normal epithelium	4a	+	+	n.a.	40.24	yes	Normal	Keep
CAF66	CAF		CAF	Normal epithelium	4b	+	+	n.a.	67.23	yes	Normal	Keep
CAF67	CAF		CAF	Normal epithelium	4a	+	+	n.a.	28.99	yes	Normal	Keep
CAF68	CAF		CAF	Normal epithelium	4b	+	+	n.a.	37.5	yes	Normal	Keep
CAF7	CAF		CAF	DCIS	2f	+	+	n.a.	32.05	yes	Her2	Keep
CAF8	CAF		CAF	DCIS	2n	+	+	n.a.	37.65	yes	Her2	Keep
CAG1	CAG		CAG	DCIS	2a	+	+	n.a.	64.02	no	Her2	removed by filter 1
CAG2	CAG		CAG	DCIS	2b	+	+	n.a.	24.36	no	Normal	Keep
CAG25	CAG		CAG	Atypical epithelium	9b	+	+	n.a.	15.21	no	Normal	Keep
CAG26	CAG		CAG	Atypical epithelium	9d	+	+	n.a.	21.8	no	LumA	Keep
CAG27	CAG		CAG	Atypical epithelium	9f	+	+	n.a.	31.79	no	Normal	Keep
CAG28	CAG		CAG	Atypical epithelium	9g	+	+	n.a.	24.53	no	Normal	Keep
CAG29	CAG		CAG	Atypical epithelium	9b	+	+	n.a.	26.54	no	Normal	Keep
CAG30	CAG		CAG	Atypical epithelium	9d	+	+	n.a.	35.17	no	Normal	Keep
CAG31	CAG		CAG	Atypical epithelium	9f	+	+	n.a.	20.04	no	Normal	Keep
CAG32	CAG		CAG	Atypical epithelium	9g	+	+	n.a.	3.03	no	Normal	removed by filter 1
CAG37	CAG		CAG	IDC	1a	+	+	n.a.	36.53	no	Normal	removed by filter 1
CAG46	CAG		CAG	IDC	1c	+	+	n.a.	7.08	no	Normal	removed by filter 1
CAG47	CAG		CAG	IDC	1c	+	+	n.a.	31.76	no	Normal	Keep
CAG5	CAG		CAG	DCIS	2a	+	+	n.a.	70.03	no	Her2	removed by filter 1
CAG53	CAG		CAG	Normal epithelium	4b	+	+	n.a.	30.55	no	Normal	Keep
CAG54	CAG		CAG	Normal epithelium	4c	+	+	n.a.	34.24	no	Normal	Keep
CAG55	CAG		CAG	Normal epithelium	4b	+	+	n.a.	39.49	no	Normal	removed by filter 3
CAG56	CAG		CAG	Normal epithelium	4c	+	+	n.a.	31.55	no	Normal	removed by filter 3
CAG6	CAG		CAG	DCIS	2b	+	+	n.a.	27.1	no	Normal	Keep
CAH10	CAH		CAH	Atypical epithelium	9a	-	-	+	25.38	no	Normal	Keep
CAH12	CAH		CAH	Atypical epithelium	9a	-	-	+	35.83	no	Normal	Keep
CAH2	CAH		CAH	DCIS	2b	-	-	+	24.81	no	Her2	Keep
CAH3	CAH		CAH	DCIS	2a	-	-	+	34.71	no	Her2	removed by filter 1
CAH31	CAH		CAH	Normal epithelium	4a	-	-	+	19.18	no	Normal	Keep
CAH32	CAH		CAH	Normal epithelium	4a	-	-	+	28.64	no	Normal	Keep
CAH4	CAH		CAH	DCIS	2b	-	-	+	84.88	no	Her2	Keep
CAH7	CAH		CAH	Benign epithelium	3a	-	-	+	24.73	no	Normal	Keep
CAH9	CAH		CAH	Benign epithelium	3a	-	-	+	39.59	no	Normal	Keep
CAI1	CAI		CAI	DCIS	2a	+	+	+	30.19	no	LumA	Keep
CAI12	CAI		CAI	Atypical epithelium	9b	+	+	+	30.33	no	Normal	Keep
CAI13	CAI		CAI	Benign epithelium	3a	+	+	+	38.8	no	Normal	Keep
CAI14	CAI		CAI	Normal epithelium	4b	+	+	+	28.92	no	Normal	removed by filter 1
CAI15	CAI		CAI	Benign epithelium	3a	+	+	+	31.15	no	Normal	Keep
CAI2	CAI		CAI	DCIS	2b	+	+	+	44.57	no	LumA	Keep
CAI3	CAI		CAI	Atypical epithelium	9a	+	+	+	16.86	no	LumA	Keep
CAI5	CAI		CAI	DCIS	2a	+	+	+	35.77	no	LumA	Keep
CAI6	CAI		CAI	DCIS	2b	+	+	+	49.94	no	LumA	Keep
CAI8	CAI		CAI	Atypical epithelium	9b	+	+	+	28.16	no	LumA	Keep
CAJ1	CAJ		CAJ	DCIS	2a	-	-	n.a.	32.47	yes	Her2	Keep
CAJ13	CAJ		CAJ	DCIS	2e	-	-	n.a.	29.49	yes	Normal	Keep
CAJ17	CAJ		CAJ	DCIS	2e	-	-	n.a.	25.81	yes	Normal	Keep
CAJ2	CAJ		CAJ	DCIS	2b	-	-	n.a.	32.76	yes	Basal	removed by filter 1
CAJ25	CAJ		CAJ	DCIS	2f	-	-	n.a.	27.23	yes	Normal	Keep
CAJ26	CAJ		CAJ	Atypical epithelium	9a	-	-	n.a.	62.57	yes	Normal	Keep
CAJ27	CAJ		CAJ	Atypical epithelium	9c	-	-	n.a.	22.1	yes	Normal	removed by filter 1
CAJ28	CAJ		CAJ	Atypical epithelium	9b	-	-	n.a.	26.36	yes	Normal	Keep
CAJ29	CAJ		CAJ	DCIS	2f	-	-	n.a.	17.53	yes	Normal	Keep
CAJ3	CAJ		CAJ	DCIS	2c	-	-	n.a.	32.76	yes	Normal	Keep
CAJ30	CAJ		CAJ	Atypical epithelium	9a	-	-	n.a.	23.21	yes	Normal	Keep
CAJ32	CAJ		CAJ	Atypical epithelium	9b	-	-	n.a.	35.25	yes	Normal	Keep
CAJ35	CAJ		CAJ	Atypical epithelium	9c	-	-	n.a.	35.85	yes	Normal	removed by filter 1
CAJ4	CAJ		CAJ	DCIS	2d	-	-	n.a.	64.27	yes	Normal	Keep
CAJ41	CAJ		CAJ	DCIS	2h	-	-	n.a.	34.02	yes	Her2	Keep
CAJ42	CAJ		CAJ	DCIS	2i	-	-	n.a.	55.63	yes	Her2	Keep
CAJ43	CAJ		CAJ	DCIS	2j	-	-	n.a.	28.79	yes	Her2	Keep
CAJ44	CAJ		CAJ	DCIS	2k	-	-	n.a.	39.7	yes	Her2	Keep
CAJ45	CAJ		CAJ	DCIS	2h	-	-	n.a.	20.63	yes	Her2	Keep
CAJ46	CAJ		CAJ	DCIS	2i	-	-	n.a.	48.69	yes	Her2	Keep
CAJ47	CAJ		CAJ	DCIS	2j	-	-	n.a.	23.17	yes	Normal	Keep
CAJ48	CAJ		CAJ	DCIS	2k	-	-	n.a.	24.48	yes	Her2	Keep
CAJ5	CAJ		CAJ	DCIS	2a	-	-	n.a.	25.38	yes	Her2	Keep
CAJ6	CAJ		CAJ	DCIS	2b	-	-	n.a.	46.27	yes	Normal	Keep
CAJ61	CAJ		CAJ	Benign epithelium	3a	-	-	n.a.	16.52	yes	LumA	Keep
CAJ62	CAJ		CAJ	Benign epithelium	3b	-	-	n.a.	15.36	yes	Normal	Keep
CAJ63	CAJ		CAJ	Normal epithelium	4a	-	-	n.a.	15.45	yes	Normal	Keep
CAJ65	CAJ		CAJ	Benign epithelium	3a	-	-	n.a.	16.79	yes	Normal	Keep
CAJ66	CAJ		CAJ	Benign epithelium	3b	-	-	n.a.	23.29	yes	Normal	Keep
CAJ67	CAJ		CAJ	Normal epithelium	4a	-	-	n.a.	11.35	yes	Normal	Keep
CAJ7	CAJ		CAJ	DCIS	2c	-	-	n.a.	46.39	yes	Normal	Keep
CAJ8	CAJ		CAJ	DCIS	2d	-	-	n.a.	27.78	yes	Normal	Keep
CAK1	CAK		CAK	DCIS	2a	+	+	-	40.51	no	Her2	Keep
CAK14	CAK		CAK	Benign epithelium	3a	+	+	-	40.21	no	Normal	removed by filter 1
CAK15	CAK		CAK	Benign epithelium	3b	+	+	-	19.38	no	Normal	Keep
CAK16	CAK		CAK	Atypical epithelium	9x	+	+	-	24.31	no	Normal	Keep
CAK18	CAK		CAK	Benign epithelium	3a	+	+	-	32.1	no	Normal	removed by filter 1
CAK19	CAK		CAK	Benign epithelium	3b	+	+	-	34.63	no	Normal	Keep
CAK2	CAK		CAK	DCIS	2b	+	+	-	36.42	no	Normal	Keep
CAK20	CAK		CAK	Atypical epithelium	9x	+	+	-	23.04	no	Normal	Keep
CAK26	CAK		CAK	Normal epithelium	4b	+	+	-	13.68	no	Normal	Keep
CAK29	CAK		CAK	Normal epithelium	4a	+	+	-	29.05	no	Normal	removed by filter 1
CAK3	CAK		CAK	DCIS	2a	+	+	-	78.26	no	Her2	Keep
CAK30	CAK		CAK	Normal epithelium	4b	+	+	-	31.96	no	Normal	Keep
CAK4	CAK		CAK	DCIS	2b	+	+	-	37.37	no	Normal	Keep
CAL1	CAL		CAL	DCIS	2a	+	+	-	18.2	no	LumA	Keep
CAL14	CAL		CAL	Benign epithelium	3a	+	+	-	22.8	no	LumA	Keep
CAL18	CAL		CAL	Benign epithelium	3b	+	+	-	19.57	no	LumA	Keep
CAL2	CAL		CAL	DCIS	2c	+	+	-	28.14	no	LumA	Keep
CAL4	CAL		CAL	DCIS	2b	+	+	-	41.64	no	Normal	Keep
CAL5	CAL		CAL	DCIS	2a	+	+	-	29.19	no	LumA	Keep
CAL6	CAL		CAL	DCIS	2c	+	+	-	29.11	no	LumA	Keep
CAL8	CAL		CAL	DCIS	2b	+	+	-	35.65	no	Normal	Keep
CAM1	CAM		CAM	DCIS	2a	-	+	n.a.	53.54	yes	Her2	Keep
CAM13	CAM		CAM	DCIS	2d	-	+	n.a.	17.75	yes	Her2	Keep
CAM14	CAM		CAM	DCIS	2w	-	+	n.a.	48.53	yes	Her2	Keep
CAM17	CAM		CAM	DCIS	2d	-	+	n.a.	14.92	yes	Her2	Keep
CAM18	CAM		CAM	DCIS	2w	-	+	n.a.	26.84	yes	Her2	Keep
CAM25	CAM		CAM	DCIS	2e	-	+	n.a.	24.83	yes	Her2	Keep
CAM26	CAM		CAM	DCIS	2f	-	+	n.a.	23.81	yes	Her2	Keep
CAM27	CAM		CAM	DCIS	2g	-	+	n.a.	21.76	yes	Her2	Keep
CAM28	CAM		CAM	DCIS	2h	-	+	n.a.	56.59	yes	LumA	Keep
CAM29	CAM		CAM	DCIS	2e	-	+	n.a.	36.2	yes	Her2	Keep
CAM3	CAM		CAM	DCIS	2b	-	+	n.a.	44.47	yes	Normal	removed by filter 3
CAM30	CAM		CAM	DCIS	2f	-	+	n.a.	24.14	yes	Her2	Keep
CAM31	CAM		CAM	DCIS	2g	-	+	n.a.	18.92	yes	Her2	Keep
CAM32	CAM		CAM	DCIS	2h	-	+	n.a.	29.59	yes	Her2	Keep
CAM37	CAM		CAM	DCIS	2i	-	+	n.a.	20.08	yes	Her2	Keep
CAM38	CAM		CAM	DCIS	2j	-	+	n.a.	30.87	yes	Her2	Keep
CAM39	CAM		CAM	DCIS	2k	-	+	n.a.	24.29	yes	Her2	Keep
CAM4	CAM		CAM	DCIS	2c	-	+	n.a.	24.47	yes	Normal	Keep
CAM40	CAM		CAM	DCIS	2l	-	+	n.a.	29.22	yes	Her2	Keep
CAM41	CAM		CAM	DCIS	2i	-	+	n.a.	9.81	yes	Her2	Keep
CAM42	CAM		CAM	DCIS	2j	-	+	n.a.	24.44	yes	Her2	Keep
CAM43	CAM		CAM	DCIS	2k	-	+	n.a.	16.06	yes	Her2	Keep
CAM44	CAM		CAM	DCIS	2l	-	+	n.a.	30.44	yes	Her2	Keep
CAM49	CAM		CAM	DCIS	2m	-	+	n.a.	8.46	yes	Her2	Keep
CAM5	CAM		CAM	DCIS	2a	-	+	n.a.	25.66	yes	Her2	Keep
CAM50	CAM		CAM	DCIS	2n	-	+	n.a.	14.47	yes	Her2	Keep
CAM51	CAM		CAM	DCIS	2o	-	+	n.a.	26.88	yes	Her2	Keep
CAM52	CAM		CAM	DCIS	2p	-	+	n.a.	16.85	yes	Her2	Keep
CAM53	CAM		CAM	DCIS	2m	-	+	n.a.	33.64	yes	Her2	Keep
CAM54	CAM		CAM	DCIS	2n	-	+	n.a.	32.55	yes	Her2	Keep
CAM55	CAM		CAM	DCIS	2o	-	+	n.a.	33.45	yes	Her2	Keep
CAM56	CAM		CAM	DCIS	2p	-	+	n.a.	29.49	yes	Normal	Keep
CAM61	CAM		CAM	DCIS	2q	-	+	n.a.	40.78	yes	Her2	Keep
CAM62	CAM		CAM	DCIS	2r	-	+	n.a.	16.81	yes	Her2	Keep
CAM63	CAM		CAM	DCIS	2s	-	+	n.a.	18.88	yes	Her2	Keep
CAM64	CAM		CAM	DCIS	2t	-	+	n.a.	3.21	yes	Her2	Keep
CAM65	CAM		CAM	DCIS	2q	-	+	n.a.	34.68	yes	Her2	Keep
CAM66	CAM		CAM	DCIS	2r	-	+	n.a.	20.78	yes	Her2	Keep
CAM67	CAM		CAM	DCIS	2s	-	+	n.a.	42.53	yes	Her2	Keep
CAM68	CAM		CAM	DCIS	2t	-	+	n.a.	29.94	yes	Her2	Keep
CAM73	CAM		CAM	DCIS	2u	-	+	n.a.	60.16	yes	Her2	Keep
CAM74	CAM		CAM	DCIS	2v	-	+	n.a.	28.93	yes	Normal	removed by filter 3
CAM77	CAM		CAM	DCIS	2u	-	+	n.a.	29.41	yes	Her2	Keep
CAM78	CAM		CAM	DCIS	2v	-	+	n.a.	33.32	yes	Normal	removed by filter 3
CAM8	CAM		CAM	DCIS	2c	-	+	n.a.	32.61	yes	Normal	Keep
CAM86	CAM		CAM	Normal epithelium	4a	-	+	n.a.	26	yes	Normal	Keep
CAM87	CAM		CAM	Benign epithelium	3a	-	+	n.a.	22.51	yes	Normal	Keep
CAM88	CAM		CAM	Benign epithelium	3b	-	+	n.a.	19.86	yes	Normal	Keep
CAM90	CAM		CAM	Normal epithelium	4a	-	+	n.a.	20.24	yes	Normal	removed by filter 1
CAM91	CAM		CAM	Benign epithelium	3a	-	+	n.a.	21.74	yes	Normal	Keep
CAN1	CAN		CAN	DCIS	2a	+	+	n.a.	47.43	yes	Normal	Keep
CAN13	CAN		CAN	Benign epithelium	3a	+	+	n.a.	56.4	yes	Normal	Keep
CAN14	CAN		CAN	Benign epithelium	3b	+	+	n.a.	24.28	yes	Normal	Keep
CAN15	CAN		CAN	Atypical epithelium	9a	+	+	n.a.	59.64	yes	Normal	Keep
CAN17	CAN		CAN	Benign epithelium	3a	+	+	n.a.	15.31	yes	Normal	Keep
CAN18	CAN		CAN	Benign epithelium	3b	+	+	n.a.	23.61	yes	Normal	Keep
CAN19	CAN		CAN	Atypical epithelium	9a	+	+	n.a.	28.8	yes	Her2	Keep
CAN20	CAN		CAN	Normal epithelium	4a	+	+	n.a.	30.64	yes	Normal	removed by filter 1
CAN24	CAN		CAN	Normal epithelium	4a	+	+	n.a.	29.01	yes	Her2	removed by filter 1
CAN5	CAN		CAN	DCIS	2a	+	+	n.a.	25.58	yes	Normal	Keep
CAO1	CAO		CAO	Atypical epithelium	9a	+	+	-	46.38	no	Normal	Keep
CAO13	CAO		CAO	DCIS	2a	+	+	-	22.94	no	Normal	Keep
CAO17	CAO		CAO	DCIS	2a	+	+	-	19.7	no	Normal	Keep
CAO2	CAO		CAO	Normal epithelium	4a	+	+	-	36.01	no	Normal	Keep
CAO3	CAO		CAO	Normal epithelium	4b	+	+	-	22.86	no	Normal	Keep
CAO5	CAO		CAO	Atypical epithelium	9a	+	+	-	19.12	no	Normal	Keep
CAO6	CAO		CAO	Normal epithelium	4a	+	+	-	23.88	no	Normal	Keep
CAO7	CAO		CAO	Normal epithelium	4b	+	+	-	24.62	no	Normal	Keep
CAP1	CAP		CAP	Benign epithelium	3a	+	+	-	12.02	no	LumA	Keep
CAP11	CAP		CAP	Normal epithelium	4a	+	+	-	37.69	no	Normal	removed by filter 1
CAP13	CAP		CAP	DCIS	2a	+	+	-	34.12	no	LumA	Keep
CAP15	CAP		CAP	Normal epithelium	4a	+	+	-	29.33	no	Normal	Keep
CAP17	CAP		CAP	DCIS	2b	+	+	-	19.17	no	LumA	Keep
CAP18	CAP		CAP	DCIS	2e	+	+	-	23.14	no	LumA	Keep
CAP19	CAP		CAP	DCIS	2c	+	+	-	33.85	no	LumA	Keep
CAP2	CAP		CAP	Benign epithelium	3b	+	+	-	36.58	no	LumA	removed by filter 1
CAP20	CAP		CAP	DCIS	2f	+	+	-	47.31	no	LumA	Keep
CAP21	CAP		CAP	DCIS	2b	+	+	-	24.7	no	LumA	Keep
CAP22	CAP		CAP	DCIS	2e	+	+	-	21.62	no	LumA	Keep
CAP23	CAP		CAP	DCIS	2c	+	+	-	24.23	no	LumA	Keep
CAP24	CAP		CAP	DCIS	2f	+	+	-	30.98	no	LumA	Keep
CAP40	CAP		CAP	DCIS	2d	+	+	-	15.76	no	LumA	Keep
CAP41	CAP		CAP	DCIS	2g	+	+	-	46	no	LumA	Keep
CAP42	CAP		CAP	DCIS	2h	+	+	-	20.2	no	LumA	Keep
CAP43	CAP		CAP	DCIS	2i	+	+	-	35.32	no	LumA	Keep
CAP44	CAP		CAP	DCIS	2d	+	+	-	20	no	LumA	Keep
CAP45	CAP		CAP	DCIS	2g	+	+	-	26.77	no	LumA	Keep
CAP46	CAP		CAP	DCIS	2h	+	+	-	24.09	no	LumA	Keep
CAP47	CAP		CAP	DCIS	2i	+	+	-	78.11	no	LumA	Keep
CAP5	CAP		CAP	Benign epithelium	3a	+	+	-	24.63	no	LumA	Keep
CAP6	CAP		CAP	DCIS	2j	+	+	-	28.94	no	LumA	Keep
CAP9	CAP		CAP	DCIS	2a	+	+	-	44.15	no	LumA	Keep
CAQ1	CAQ		CAQ	DCIS	2a	+	+	n.a.	12.27	yes	Normal	Keep
CAQ2	CAQ		CAQ	DCIS	2b	+	+	n.a.	18.27	yes	Normal	Keep
CAQ25	CAQ		CAQ	Atypical epithelium	9b	+	+	n.a.	38.38	yes	Normal	removed by filter 1
CAQ26	CAQ		CAQ	Atypical epithelium	9b	+	+	n.a.	21.77	yes	Normal	removed by filter 1
CAQ5	CAQ		CAQ	DCIS	2a	+	+	n.a.	37.95	yes	Normal	Keep
CAQ6	CAQ		CAQ	DCIS	2b	+	+	n.a.	41.04	yes	Normal	Keep
CAR1	CAR		CAR	DCIS	2a	+	+	n.a.	18.79	yes	LumA	Keep
CAR10	CAR		CAR	DCIS	2d	+	+	n.a.	6.88	yes	LumA	Keep
CAR11	CAR		CAR	DCIS	2e	+	+	n.a.	10.96	yes	LumA	Keep
CAR12	CAR		CAR	DCIS	2h	+	+	n.a.	15.17	yes	LumA	Keep
CAR13	CAR		CAR	DCIS	2g	+	+	n.a.	40.36	yes	LumA	Keep
CAR14	CAR		CAR	DCIS	2d	+	+	n.a.	18.99	yes	LumA	Keep
CAR15	CAR		CAR	DCIS	2e	+	+	n.a.	23.08	yes	LumA	Keep
CAR16	CAR		CAR	DCIS	2h	+	+	n.a.	74.26	yes	LumA	Keep
CAR2	CAR		CAR	DCIS	2b	+	+	n.a.	40.45	yes	LumA	Keep
CAR25	CAR		CAR	Atypical epithelium	9a	+	+	n.a.	44	yes	LumA	Keep
CAR26	CAR		CAR	Benign epithelium	3a	+	+	n.a.	9.77	yes	Normal	removed by filter 1
CAR27	CAR		CAR	Atypical epithelium	9b	+	+	n.a.	25.55	yes	LumA	Keep
CAR29	CAR		CAR	Atypical epithelium	9a	+	+	n.a.	20.6	yes	Normal	Keep
CAR3	CAR		CAR	DCIS	2f	+	+	n.a.	44.85	yes	LumA	Keep
CAR31	CAR		CAR	Atypical epithelium	9b	+	+	n.a.	33.25	yes	LumA	Keep
CAR34	CAR		CAR	Atypical epithelium	9e	+	+	n.a.	37.56	yes	LumA	Keep
CAR38	CAR		CAR	Atypical epithelium	9e	+	+	n.a.	13.31	yes	LumA	Keep
CAR39	CAR		CAR	Atypical epithelium	9f	+	+	n.a.	20.22	yes	LumA	Keep
CAR4	CAR		CAR	DCIS	2c	+	+	n.a.	21.61	yes	LumA	Keep
CAR5	CAR		CAR	DCIS	2a	+	+	n.a.	28.61	yes	LumA	Keep
CAR58	CAR		CAR	Benign epithelium	3a	+	+	n.a.	34.13	yes	LumA	Keep
CAR6	CAR		CAR	DCIS	2b	+	+	n.a.	23.36	yes	LumA	Keep
CAR63	CAR		CAR	Atypical epithelium	9f	+	+	n.a.	44.25	yes	Normal	removed by filter 1
CAR7	CAR		CAR	DCIS	2f	+	+	n.a.	25.43	yes	LumA	Keep
CAR8	CAR		CAR	DCIS	2c	+	+	n.a.	24.41	yes	LumA	Keep
CAR9	CAR		CAR	DCIS	2g	+	+	n.a.	15.59	yes	LumA	Keep
CAS1	CAS		CAS	DCIS	2a	+	+	-	22.08	no	Normal	Keep
CAS13	CAS		CAS	Normal epithelium	4a	+	+	-	54.89	no	Normal	Keep
CAS14	CAS		CAS	Normal epithelium	4b	+	+	-	23.77	no	Normal	Keep
CAS17	CAS		CAS	Normal epithelium	4a	+	+	-	15.64	no	Normal	Keep
CAS18	CAS		CAS	Normal epithelium	4b	+	+	-	17.9	no	Normal	Keep
CAS5	CAS		CAS	DCIS	2a	+	+	-	17.07	no	Normal	Keep
CAT1	CAT	2	CDY	DCIS	2a	+	+	-	19.67	yes	LumA	Keep
CAT13	CAT	2	CDY	DCIS	2d	+	+	-	18.22	yes	LumA	Keep
CAT14	CAT	2	CDY	Benign epithelium	3a	+	+	-	36.46	yes	Normal	Keep
CAT17	CAT	2	CDY	DCIS	2d	+	+	-	17.42	yes	LumA	Keep
CAT18	CAT	2	CDY	Benign epithelium	3a	+	+	-	31.29	yes	Normal	Keep
CAT2	CAT	2	CDY	DCIS	2b	+	+	-	35.73	yes	LumA	Keep
CAT20	CAT	2	CDY	Benign epithelium	3c	+	+	-	20.45	yes	Normal	Keep
CAT24	CAT	2	CDY	Benign epithelium	3c	+	+	-	16.88	yes	LumA	Keep
CAT3	CAT	2	CDY	DCIS	2e	+	+	-	8.82	yes	LumA	Keep
CAT37	CAT	2	CDY	Normal epithelium	4a	+	+	-	29.89	yes	Normal	Keep
CAT38	CAT	2	CDY	Normal epithelium	4b	+	+	-	26.18	yes	Normal	Keep
CAT4	CAT	2	CDY	DCIS	2c	+	+	-	9.26	yes	LumA	Keep
CAT40	CAT	2	CDY	Normal epithelium	4b	+	+	-	28.18	yes	Normal	Keep
CAT5	CAT	2	CDY	DCIS	2a	+	+	-	19.96	yes	LumA	Keep
CAT6	CAT	2	CDY	DCIS	2b	+	+	-	9.14	yes	LumA	Keep
CAT7	CAT	2	CDY	DCIS	2e	+	+	-	26.68	yes	LumA	Keep
CAT8	CAT	2	CDY	DCIS	2c	+	+	-	28.83	yes	LumA	Keep
CAU1	CAU		CAU	Atypical epithelium	9x	+	+	-	13.48	no	LumA	Keep
CAU15	CAU		CAU	Atypical epithelium	9c	+	+	-	54.06	no	LumA	Keep
CAU16	CAU		CAU	Atypical epithelium	9e	+	+	-	55.71	no	LumA	Keep
CAU2	CAU		CAU	DCIS	2b	+	+	-	9.44	no	LumA	Keep
CAU20	CAU		CAU	Atypical epithelium	9e	+	+	-	36.36	no	LumA	Keep
CAU22	CAU		CAU	Atypical epithelium	9f	+	+	-	28.31	no	LumA	Keep
CAU23	CAU		CAU	Atypical epithelium	9f	+	+	-	27.73	no	LumA	Keep
CAU24	CAU		CAU	Atypical epithelium	9f	+	+	-	20.33	no	Her2	removed by filter 1
CAU3	CAU		CAU	DCIS	2c	+	+	-	49.39	no	LumA	Keep
CAU5	CAU		CAU	Atypical epithelium	9x	+	+	-	15.72	no	LumA	Keep
CAU6	CAU		CAU	DCIS	2b	+	+	-	16.29	no	LumA	Keep
CAU7	CAU		CAU	DCIS	2c	+	+	-	33.48	no	LumA	Keep
CAV16	CAV		CAV	Normal epithelium	4a	+	+	n.a.	39.23	yes	Normal	Keep
CAV2	CAV		CAV	DCIS	2b	+	+	n.a.	24.31	yes	LumA	Keep
CAV20	CAV		CAV	Normal epithelium	4a	+	+	n.a.	27.61	yes	Normal	Keep
CAV3	CAV		CAV	DCIS	2d	+	+	n.a.	21.45	yes	LumA	Keep
CAV34	CAV		CAV	Benign epithelium	3a	+	+	n.a.	29.25	yes	Normal	Keep
CAV35	CAV		CAV	Benign epithelium	3c	+	+	n.a.	34.51	yes	Normal	Keep
CAV39	CAV		CAV	Benign epithelium	3c	+	+	n.a.	29.63	yes	Normal	Keep
CAV4	CAV		CAV	DCIS	2c	+	+	n.a.	27.31	yes	LumA	Keep
CAV5	CAV		CAV	DCIS	2b	+	+	n.a.	28.47	yes	LumA	Keep
CAV6	CAV		CAV	DCIS	2d	+	+	n.a.	27.88	yes	LumA	Keep
CAV7	CAV		CAV	DCIS	2c	+	+	n.a.	28.36	yes	LumA	Keep
CAV8	CAV		CAV	DCIS	2e	+	+	n.a.	27.48	yes	LumA	Keep
CAW1	CAW		CAW	DCIS	2a	+	+	n.a.	28.74	yes	LumA	Keep
CAW13	CAW		CAW	Atypical epithelium	9b	+	+	n.a.	34.33	yes	Normal	Keep
CAW17	CAW		CAW	Atypical epithelium	9b	+	+	n.a.	25.8	yes	Normal	Keep
CAW2	CAW		CAW	DCIS	2b	+	+	n.a.	29.32	yes	LumA	Keep
CAW20	CAW		CAW	Normal epithelium	4a	+	+	n.a.	31.72	yes	Normal	removed by filter 1
CAW24	CAW		CAW	Normal epithelium	4a	+	+	n.a.	27.42	yes	Normal	removed by filter 1
CAW5	CAW		CAW	DCIS	2a	+	+	n.a.	24.99	yes	LumA	Keep
CAW6	CAW		CAW	DCIS	2b	+	+	n.a.	24.18	yes	LumA	Keep
CAX1	CAX		CAX	DCIS	2a	-	-	n.a.	29.51	yes	Her2	Keep
CAX2	CAX		CAX	DCIS	2b	-	-	n.a.	50.53	yes	Her2	Keep
CAX3	CAX		CAX	DCIS	2c	-	-	n.a.	48.47	yes	Her2	Keep
CAX4	CAX		CAX	Benign epithelium	3a	-	-	n.a.	28.9	yes	Normal	Keep
CAX5	CAX		CAX	DCIS	2a	-	-	n.a.	25.41	yes	Her2	Keep
CAX6	CAX		CAX	DCIS	2b	-	-	n.a.	31.25	yes	Her2	Keep
CAX7	CAX		CAX	DCIS	2c	-	-	n.a.	40.26	yes	Her2	Keep
CAX8	CAX		CAX	Benign epithelium	3a	-	-	n.a.	30.86	yes	Normal	Keep
CAY1	CAY		CAY	DCIS	2a	+	+	n.a.	37.08	yes	LumA	Keep
CAY13	CAY		CAY	DCIS	2e	+	+	n.a.	30.78	yes	LumA	Keep
CAY14	CAY		CAY	DCIS	2f	+	+	n.a.	31.49	yes	LumA	Keep
CAY15	CAY		CAY	DCIS	2g	+	+	n.a.	30.16	yes	LumA	Keep
CAY16	CAY		CAY	DCIS	2h	+	+	n.a.	29.04	yes	LumA	Keep
CAY17	CAY		CAY	DCIS	2e	+	+	n.a.	24.92	yes	LumA	Keep
CAY18	CAY		CAY	DCIS	2f	+	+	n.a.	30.38	yes	LumA	Keep
CAY19	CAY		CAY	DCIS	2g	+	+	n.a.	29.82	yes	Normal	Keep
CAY2	CAY		CAY	DCIS	2b	+	+	n.a.	27.5	yes	LumA	Keep
CAY20	CAY		CAY	DCIS	2h	+	+	n.a.	35.99	yes	LumA	Keep
CAY3	CAY		CAY	DCIS	2c	+	+	n.a.	31.28	yes	LumA	Keep
CAY37	CAY		CAY	Benign epithelium	3a	+	+	n.a.	8.37	yes	Normal	Keep
CAY4	CAY		CAY	DCIS	2d	+	+	n.a.	34.04	yes	LumA	Keep
CAY41	CAY		CAY	Benign epithelium	3a	+	+	n.a.	27.83	yes	Normal	Keep
CAY42	CAY		CAY	Benign epithelium	3b	+	+	n.a.	32.91	yes	Normal	Keep
CAY48	CAY		CAY	Normal epithelium	4a	+	+	n.a.	20.54	yes	Normal	removed by filter 1
CAY5	CAY		CAY	DCIS	2a	+	+	n.a.	30.91	yes	LumA	Keep
CAY50	CAY		CAY	Normal epithelium	4d	+	+	n.a.	31.62	yes	Normal	Keep
CAY51	CAY		CAY	Normal epithelium	4a	+	+	n.a.	37.08	yes	Normal	removed by filter 1
CAY54	CAY		CAY	Normal epithelium	4d	+	+	n.a.	33.12	yes	Normal	Keep
CAY6	CAY		CAY	DCIS	2b	+	+	n.a.	28.59	yes	LumA	Keep
CAY7	CAY		CAY	DCIS	2c	+	+	n.a.	37.28	yes	LumA	Keep
CAY8	CAY		CAY	DCIS	2d	+	+	n.a.	39.47	yes	LumA	Keep
CAZ1	CAZ		CAZ	DCIS	2a	+	+	n.a.	25.48	yes	LumB	Keep
CAZ2	CAZ		CAZ	DCIS	2b	+	+	n.a.	26.58	yes	Her2	Keep
CAZ24	CAZ		CAZ	Normal epithelium	4a	+	+	n.a.	25.15	yes	Normal	Keep
CAZ25	CAZ		CAZ	Normal epithelium	4a	+	+	n.a.	28.76	yes	Normal	Keep
CAZ3	CAZ		CAZ	Atypical epithelium	9a	+	+	n.a.	26.97	yes	LumA	Keep
CAZ5	CAZ		CAZ	DCIS	2a	+	+	n.a.	20.76	yes	LumB	Keep
CAZ6	CAZ		CAZ	DCIS	2b	+	+	n.a.	19.58	yes	Her2	Keep
CAZ7	CAZ		CAZ	Atypical epithelium	9a	+	+	n.a.	18.12	yes	Her2	Keep
CB1	CB		CB	DCIS	2b	+	+	-	73.66	no	LumA	removed by filter 1
CB11	CB		CB	DCIS	2f	+	+	-	24.37	no	LumA	removed by filter 1
CB12	CB		CB	DCIS	2f	+	+	-	55.76	no	LumA	removed by filter 1
CB13	CB		CB	DCIS	2e	+	+	-	60.54	no	LumA	removed by filter 1
CB14	CB		CB	DCIS	2e	+	+	-	64	no	Normal	Keep
CB16	CB		CB	DCIS	2d	+	+	-	10.02	no	Normal	removed by filter 1
CB17	CB		CB	DCIS	2d	+	+	-	38.74	no	LumA	removed by filter 1
CB18	CB		CB	DCIS	2d	+	+	-	14.28	no	LumA	Keep
CB2	CB		CB	DCIS	2b	+	+	-	40.25	no	LumA	removed by filter 1
CB35	CB		CB	DCIS	2h	+	+	-	34.19	no	LumA	Keep
CB38	CB		CB	IDC	1c	+	+	-	17.09	no	LumA	removed by filter 1
CB4	CB		CB	DCIS	2a	+	+	-	87.65	no	Her2	removed by filter 1
CB40	CB		CB	Benign epithelium	3a	+	+	-	102.27	no	LumA	removed by filter 1
CB43	CB		CB	Benign epithelium	3b	+	+	-	136.66	no	LumA	removed by filter 1
CB44	CB		CB	Benign epithelium	3b	+	+	-	39.77	no	LumA	removed by filter 1
CB5	CB		CB	DCIS	2a	+	+	-	27.97	no	LumA	Keep
CB53	CB		CB	Atypical epithelium	9b	+	+	-	59.63	no	LumA	removed by filter 1
CB55	CB		CB	Atypical epithelium	9b	+	+	-	52.42	no	LumA	removed by filter 1
CB57	CB		CB	Normal epithelium	4a	+	+	-	30.32	no	Normal	Keep
CB58	CB		CB	Normal epithelium	4a	+	+	-	41.34	no	Normal	Keep
CB60	CB		CB	Atypical epithelium	9a	+	+	-	71.83	no	LumA	Keep
CB61	CB		CB	Atypical epithelium	9a	+	+	-	35.15	no	LumA	Keep
CB8	CB		CB	DCIS	2g	+	+	-	37.8	no	LumA	Keep
CB9	CB		CB	DCIS	2g	+	+	-	16.88	no	LumA	Keep
CBA1	CBA		CBA	DCIS	2a	+	+	n.a.	30.96	yes	LumA	Keep
CBA15	CBA		CBA	Normal epithelium	4g	+	+	n.a.	29.87	yes	Normal	Keep
CBA19	CBA		CBA	Normal epithelium	4g	+	+	n.a.	18.01	yes	Normal	Keep
CBA2	CBA		CBA	DCIS	2b	+	+	n.a.	28.17	yes	LumA	Keep
CBA23	CBA		CBA	Normal epithelium	4h	+	+	n.a.	36.1	yes	Normal	Keep
CBA27	CBA		CBA	Normal epithelium	4h	+	+	n.a.	29.33	yes	Normal	Keep
CBA5	CBA		CBA	DCIS	2a	+	+	n.a.	7.8	yes	LumA	Keep
CBA6	CBA		CBA	DCIS	2b	+	+	n.a.	18.97	yes	LumA	Keep
CBB1	CBB		CBB	DCIS	2a	+	+	n.a.	22.53	yes	LumA	Keep
CBB13	CBB		CBB	Normal epithelium	4a	+	+	n.a.	34.98	yes	Normal	Keep
CBB15	CBB		CBB	Normal epithelium	4c	+	+	n.a.	26.4	yes	Normal	removed by filter 1
CBB16	CBB		CBB	Normal epithelium	4a	+	+	n.a.	26.37	yes	Normal	Keep
CBB18	CBB		CBB	Normal epithelium	4c	+	+	n.a.	25.1	yes	Normal	Keep
CBB2	CBB		CBB	DCIS	2b	+	+	n.a.	11.36	yes	LumA	Keep
CBB3	CBB		CBB	DCIS	2c	+	+	n.a.	20.93	yes	LumA	Keep
CBB4	CBB		CBB	Benign epithelium	3a	+	+	n.a.	43.69	yes	Normal	removed by filter 1
CBB5	CBB		CBB	DCIS	2a	+	+	n.a.	15.2	yes	LumA	Keep
CBB6	CBB		CBB	DCIS	2b	+	+	n.a.	27.28	yes	LumA	Keep
CBC1	CBC		CBC	DCIS	2a	+	+	-	40.55	yes	LumA	Keep
CBC13	CBC		CBC	Atypical epithelium	9a	+	+	-	33.99	yes	Normal	removed by filter 1
CBC14	CBC		CBC	Atypical epithelium	9b	+	+	-	34.78	yes	Normal	Keep
CBC16	CBC		CBC	Atypical epithelium	9a	+	+	-	28.64	yes	Normal	removed by filter 1
CBC17	CBC		CBC	Atypical epithelium	9b	+	+	-	35.44	yes	Normal	Keep
CBC5	CBC		CBC	DCIS	2a	+	+	-	30.32	yes	LumA	Keep
CBD1	CBD		CBD	DCIS	2a	+	+	n.a.	23.12	yes	LumA	Keep
CBD14	CBD		CBD	DCIS	2f	+	+	n.a.	34.37	yes	LumA	Keep
CBD15	CBD		CBD	DCIS	2g	+	+	n.a.	51.53	yes	Her2	Keep
CBD16	CBD		CBD	DCIS	2h	+	+	n.a.	35.7	yes	Her2	Keep
CBD18	CBD		CBD	DCIS	2f	+	+	n.a.	44.62	yes	LumA	Keep
CBD19	CBD		CBD	DCIS	2g	+	+	n.a.	36.46	yes	Her2	Keep
CBD2	CBD		CBD	DCIS	2b	+	+	n.a.	33.74	yes	LumA	Keep
CBD20	CBD		CBD	DCIS	2h	+	+	n.a.	24.72	yes	Her2	Keep
CBD3	CBD		CBD	DCIS	2c	+	+	n.a.	32.25	yes	LumA	Keep
CBD35	CBD		CBD	Benign epithelium	3c	+	+	n.a.	18.32	yes	Normal	Keep
CBD36	CBD		CBD	Benign epithelium	3d	+	+	n.a.	28	yes	Normal	Keep
CBD38	CBD		CBD	Benign epithelium	3c	+	+	n.a.	28.79	yes	Normal	Keep
CBD39	CBD		CBD	Benign epithelium	3d	+	+	n.a.	20.54	yes	Normal	Keep
CBD5	CBD		CBD	DCIS	2a	+	+	n.a.	31.44	yes	LumB	Keep
CBD6	CBD		CBD	DCIS	2b	+	+	n.a.	22	yes	LumA	Keep
CBD7	CBD		CBD	DCIS	2c	+	+	n.a.	140.23	yes	LumA	Keep
CBE1	CBE		CBE	DCIS	2a	+	+	n.a.	23.05	yes	LumA	Keep
CBE10	CBE		CBE	DCIS	2b	+	+	n.a.	33.45	yes	LumA	Keep
CBE13	CBE		CBE	Atypical epithelium	9a	+	+	n.a.	27.51	yes	LumA	Keep
CBE14	CBE		CBE	Atypical epithelium	9b	+	+	n.a.	18.53	yes	LumA	Keep
CBE15	CBE		CBE	Atypical epithelium	9d	+	+	n.a.	29.53	yes	LumA	Keep
CBE17	CBE		CBE	Atypical epithelium	9a	+	+	n.a.	34.64	yes	LumA	Keep
CBE18	CBE		CBE	Atypical epithelium	9b	+	+	n.a.	23.12	yes	LumA	Keep
CBE19	CBE		CBE	Atypical epithelium	9d	+	+	n.a.	21.25	yes	LumA	Keep
CBE2	CBE		CBE	DCIS	2b	+	+	n.a.	28.28	yes	LumA	Keep
CBE24	CBE		CBE	Atypical epithelium	9f	+	+	n.a.	23.72	yes	LumA	Keep
CBE27	CBE		CBE	Atypical epithelium	9f	+	+	n.a.	34.96	yes	LumA	Keep
CBE33	CBE		CBE	Normal epithelium	4b	+	+	n.a.	16.26	yes	Normal	Keep
CBE35	CBE		CBE	Normal epithelium	4d	+	+	n.a.	19.97	yes	Normal	Keep
CBE41	CBE		CBE	Normal epithelium	4b	+	+	n.a.	29.65	yes	Normal	Keep
CBE43	CBE		CBE	Normal epithelium	4d	+	+	n.a.	23.68	yes	Normal	Keep
CBE9	CBE		CBE	DCIS	2a	+	+	n.a.	29.63	yes	LumA	Keep
CBF1	CBF		CBF	DCIS	2a	+	+	n.a.	31.56	yes	Her2	Keep
CBF13	CBF		CBF	DCIS	2e	+	+	n.a.	31.2	yes	Her2	Keep
CBF14	CBF		CBF	DCIS	2f	+	+	n.a.	36.89	yes	Her2	Keep
CBF15	CBF		CBF	DCIS	2g	+	+	n.a.	39.12	yes	Her2	Keep
CBF17	CBF		CBF	DCIS	2e	+	+	n.a.	31.4	yes	Her2	Keep
CBF18	CBF		CBF	DCIS	2f	+	+	n.a.	33.85	yes	Her2	Keep
CBF19	CBF		CBF	DCIS	2g	+	+	n.a.	30.45	yes	Her2	Keep
CBF2	CBF		CBF	DCIS	2b	+	+	n.a.	34.66	yes	Her2	Keep
CBF3	CBF		CBF	DCIS	2c	+	+	n.a.	31.76	yes	Her2	Keep
CBF4	CBF		CBF	DCIS	2d	+	+	n.a.	37.36	yes	Normal	removed by filter 1
CBF5	CBF		CBF	DCIS	2a	+	+	n.a.	44.1	yes	Her2	Keep
CBF6	CBF		CBF	DCIS	2b	+	+	n.a.	33.51	yes	Her2	Keep
CBF7	CBF		CBF	DCIS	2c	+	+	n.a.	25.46	yes	Her2	Keep
CBF8	CBF		CBF	DCIS	2d	+	+	n.a.	33.12	yes	Her2	Keep
CBG1	CBG		CBG	DCIS	2a	+	+	n.a.	36.01	yes	LumA	Keep
CBG10	CBG		CBG	DCIS	2f	+	+	n.a.	44.54	yes	LumA	removed by filter 1
CBG11	CBG		CBG	DCIS	2g	+	+	n.a.	45.22	yes	LumA	Keep
CBG12	CBG		CBG	DCIS	2g	+	+	n.a.	30.55	yes	LumA	Keep
CBG13	CBG		CBG	DCIS	2r	+	+	n.a.	30.41	yes	LumA	Keep
CBG14	CBG		CBG	DCIS	2k	+	+	n.a.	28.51	yes	LumA	Keep
CBG15	CBG		CBG	DCIS	2a	+	+	n.a.	6.95	yes	LumA	Keep
CBG16	CBG		CBG	DCIS	2l	+	+	n.a.	27.03	yes	LumA	Keep
CBG17	CBG		CBG	DCIS	2m	+	+	n.a.	33.93	yes	LumA	Keep
CBG2	CBG		CBG	DCIS	2l	+	+	n.a.	22.75	yes	LumA	Keep
CBG20	CBG		CBG	DCIS	2e	+	+	n.a.	35.68	yes	LumA	Keep
CBG21	CBG		CBG	DCIS	2n	+	+	n.a.	20.06	yes	LumA	Keep
CBG22	CBG		CBG	DCIS	2o	+	+	n.a.	13.68	yes	LumA	Keep
CBG23	CBG		CBG	DCIS	2p	+	+	n.a.	24.44	yes	LumA	Keep
CBG24	CBG		CBG	DCIS	2f	+	+	n.a.	33.38	yes	LumA	removed by filter 1
CBG25	CBG		CBG	DCIS	2g	+	+	n.a.	33.48	yes	LumA	Keep
CBG26	CBG		CBG	DCIS	2q	+	+	n.a.	31.36	yes	LumA	Keep
CBG27	CBG		CBG	DCIS	2r	+	+	n.a.	27.91	yes	LumA	Keep
CBG28	CBG		CBG	DCIS	2j	+	+	n.a.	54.04	yes	LumA	Keep
CBG29	CBG		CBG	DCIS	2k	+	+	n.a.	27.68	yes	LumA	Keep
CBG3	CBG		CBG	DCIS	2m	+	+	n.a.	29.62	yes	LumA	Keep
CBG34	CBG		CBG	DCIS	2d	+	+	n.a.	19.67	yes	LumA	Keep
CBG4	CBG		CBG	DCIS	2b	+	+	n.a.	25.95	yes	LumA	Keep
CBG43	CBG		CBG	DCIS	2j	+	+	n.a.	22.92	yes	LumA	Keep
CBG45	CBG		CBG	Normal epithelium	4a	+	+	n.a.	24.72	yes	Normal	Keep
CBG48	CBG		CBG	Normal epithelium	4e	+	+	n.a.	23.21	yes	Normal	Keep
CBG5	CBG		CBG	DCIS	2d	+	+	n.a.	36.12	yes	LumA	Keep
CBG53	CBG		CBG	Normal epithelium	4a	+	+	n.a.	40.32	yes	Normal	removed by filter 1
CBG55	CBG		CBG	Benign epithelium	3a	+	+	n.a.	15.57	yes	Normal	removed by filter 1
CBG56	CBG		CBG	Benign epithelium	3c	+	+	n.a.	25.31	yes	Normal	Keep
CBG58	CBG		CBG	Benign epithelium	3c	+	+	n.a.	24.63	yes	Normal	Keep
CBG59	CBG		CBG	Benign epithelium	3a	+	+	n.a.	43.11	yes	Normal	Keep
CBG6	CBG		CBG	DCIS	2e	+	+	n.a.	31.96	yes	LumA	Keep
CBG67	CBG		CBG	DCIS	2h	+	+	n.a.	37.72	yes	LumA	Keep
CBG68	CBG		CBG	DCIS	2i	+	+	n.a.	20.7	yes	LumA	Keep
CBG69	CBG		CBG	DCIS	2h	+	+	n.a.	23.56	yes	LumA	Keep
CBG7	CBG		CBG	DCIS	2n	+	+	n.a.	25.59	yes	LumA	Keep
CBG70	CBG		CBG	DCIS	2i	+	+	n.a.	15.9	yes	LumA	Keep
CBG8	CBG		CBG	DCIS	2o	+	+	n.a.	25.42	yes	LumA	removed by filter 1
CBG9	CBG		CBG	DCIS	2p	+	+	n.a.	19.85	yes	LumA	Keep
CBH1	CBH		CBH	DCIS	2a	+	+	n.a.	30.65	yes	LumA	Keep
CBH12	CBH		CBH	DCIS	2e	+	+	n.a.	13.7	yes	LumA	Keep
CBH13	CBH		CBH	DCIS	2f	+	+	n.a.	25.07	yes	LumA	Keep
CBH14	CBH		CBH	Normal epithelium	4a	+	+	n.a.	30.36	yes	Normal	Keep
CBH16	CBH		CBH	Atypical epithelium	9y	+	+	n.a.	24.99	yes	Normal	Keep
CBH17	CBH		CBH	DCIS	2f	+	+	n.a.	33.41	yes	LumA	Keep
CBH2	CBH		CBH	DCIS	2b	+	+	n.a.	31.2	yes	LumA	Keep
CBH20	CBH		CBH	Atypical epithelium	9y	+	+	n.a.	32.84	yes	Normal	removed by filter 1
CBH22	CBH		CBH	Normal epithelium	4a	+	+	n.a.	30.22	yes	Normal	removed by filter 1
CBH23	CBH		CBH	Atypical epithelium	9x	+	+	n.a.	31.19	yes	Normal	removed by filter 1
CBH25	CBH		CBH	Benign epithelium	3a	+	+	n.a.	20.77	yes	Normal	Keep
CBH26	CBH		CBH	Atypical epithelium	9z	+	+	n.a.	22.18	yes	LumA	Keep
CBH28	CBH		CBH	Benign epithelium	3e	+	+	n.a.	31.59	yes	Normal	Keep
CBH29	CBH		CBH	Benign epithelium	3a	+	+	n.a.	36.51	yes	Normal	Keep
CBH3	CBH		CBH	DCIS	2c	+	+	n.a.	17.06	yes	LumA	Keep
CBH30	CBH		CBH	Atypical epithelium	9z	+	+	n.a.	47.05	yes	LumA	Keep
CBH31	CBH		CBH	Benign epithelium	3c	+	+	n.a.	7.95	yes	Normal	Keep
CBH32	CBH		CBH	Benign epithelium	3d	+	+	n.a.	5.1	yes	Normal	Keep
CBH35	CBH		CBH	Benign epithelium	3c	+	+	n.a.	35.4	yes	Normal	Keep
CBH37	CBH		CBH	Benign epithelium	3d	+	+	n.a.	23.06	yes	LumA	Keep
CBH4	CBH		CBH	DCIS	2e	+	+	n.a.	26.52	yes	LumA	Keep
CBH44	CBH		CBH	Benign epithelium	3e	+	+	n.a.	4.85	yes	Normal	Keep
CBH49	CBH		CBH	Atypical epithelium	9a	+	+	n.a.	42.05	yes	Normal	removed by filter 1
CBH5	CBH		CBH	DCIS	2a	+	+	n.a.	19.74	yes	LumA	Keep
CBH50	CBH		CBH	Atypical epithelium	9b	+	+	n.a.	23.42	yes	LumA	Keep
CBH53	CBH		CBH	Atypical epithelium	9a	+	+	n.a.	32.05	yes	Normal	Keep
CBH58	CBH		CBH	Atypical epithelium	9b	+	+	n.a.	17.51	yes	LumA	Keep
CBH6	CBH		CBH	DCIS	2b	+	+	n.a.	27.32	yes	LumA	Keep
CBH7	CBH		CBH	DCIS	2c	+	+	n.a.	10.02	yes	LumA	Keep
CBH8	CBH		CBH	DCIS	2e	+	+	n.a.	34.45	yes	LumA	Keep
CBI1	CBI		CBI	DCIS	2a	+	+	n.a.	21.1	yes	LumA	Keep
CBI2	CBI		CBI	DCIS	2b	+	+	n.a.	25.22	yes	LumB	Keep
CBI7	CBI		CBI	DCIS	2a	+	+	n.a.	33.1	yes	Normal	Keep
CBI8	CBI		CBI	DCIS	2b	+	+	n.a.	33.2	yes	LumA	Keep
CBJ1	CBJ		CBJ	DCIS	2a	+	+	n.a.	28.44	yes	LumA	Keep
CBJ10	CBJ		CBJ	DCIS	2i	+	+	n.a.	19.29	yes	Normal	Keep
CBJ11	CBJ		CBJ	DCIS	2j	+	+	n.a.	26.73	yes	LumA	Keep
CBJ12	CBJ		CBJ	DCIS	2o	+	+	n.a.	41.3	yes	Normal	Keep
CBJ13	CBJ		CBJ	DCIS	2p	+	+	n.a.	18.43	yes	Her2	Keep
CBJ14	CBJ		CBJ	DCIS	2a	+	+	n.a.	40.07	yes	LumA	Keep
CBJ15	CBJ		CBJ	DCIS	2n	+	+	n.a.	17.46	yes	LumA	Keep
CBJ16	CBJ		CBJ	DCIS	2b	+	+	n.a.	28.48	yes	LumA	Keep
CBJ17	CBJ		CBJ	DCIS	2c	+	+	n.a.	30.88	yes	Normal	Keep
CBJ18	CBJ		CBJ	DCIS	2d	+	+	n.a.	23.02	yes	LumA	Keep
CBJ19	CBJ		CBJ	DCIS	2e	+	+	n.a.	21.98	yes	LumA	Keep
CBJ2	CBJ		CBJ	DCIS	2n	+	+	n.a.	18.11	yes	LumA	Keep
CBJ20	CBJ		CBJ	DCIS	2f	+	+	n.a.	40.84	yes	Normal	Keep
CBJ21	CBJ		CBJ	DCIS	2g	+	+	n.a.	34.01	yes	LumA	Keep
CBJ22	CBJ		CBJ	DCIS	2h	+	+	n.a.	22.87	yes	LumA	Keep
CBJ23	CBJ		CBJ	DCIS	2i	+	+	n.a.	43.49	yes	Normal	Keep
CBJ24	CBJ		CBJ	DCIS	2j	+	+	n.a.	26.78	yes	LumA	Keep
CBJ25	CBJ		CBJ	DCIS	2o	+	+	n.a.	31.15	yes	Normal	Keep
CBJ26	CBJ		CBJ	DCIS	2p	+	+	n.a.	32.43	yes	Her2	Keep
CBJ3	CBJ		CBJ	DCIS	2b	+	+	n.a.	20.55	yes	LumA	Keep
CBJ4	CBJ		CBJ	DCIS	2c	+	+	n.a.	24.85	yes	Normal	Keep
CBJ41	CBJ		CBJ	Normal epithelium	4a	+	+	n.a.	31.53	yes	Normal	Keep
CBJ44	CBJ		CBJ	Normal epithelium	4d	+	+	n.a.	29.66	yes	Normal	Keep
CBJ45	CBJ		CBJ	Normal epithelium	4a	+	+	n.a.	28.74	yes	Normal	Keep
CBJ47	CBJ		CBJ	Normal epithelium	4d	+	+	n.a.	32.93	yes	Normal	Keep
CBJ5	CBJ		CBJ	DCIS	2d	+	+	n.a.	22.33	yes	LumA	Keep
CBJ6	CBJ		CBJ	DCIS	2e	+	+	n.a.	25.8	yes	Normal	Keep
CBJ7	CBJ		CBJ	DCIS	2f	+	+	n.a.	32.52	yes	Normal	Keep
CBJ8	CBJ		CBJ	DCIS	2g	+	+	n.a.	22.99	yes	LumA	Keep
CBJ9	CBJ		CBJ	DCIS	2h	+	+	n.a.	18.01	yes	Normal	Keep
CBK1	CBK		CBK	DCIS	2a	+	+	n.a.	36.52	yes	LumA	Keep
CBK10	CBK		CBK	DCIS	2b	+	+	n.a.	40.02	yes	LumA	Keep
CBK11	CBK		CBK	DCIS	2g	+	+	n.a.	38	yes	LumA	Keep
CBK12	CBK		CBK	Atypical epithelium	9h	+	+	n.a.	34.48	yes	LumA	Keep
CBK13	CBK		CBK	DCIS	2d	+	+	n.a.	30.93	yes	LumA	Keep
CBK14	CBK		CBK	DCIS	2e	+	+	n.a.	36.55	yes	LumA	Keep
CBK15	CBK		CBK	DCIS	2f	+	+	n.a.	21.39	yes	LumA	Keep
CBK16	CBK		CBK	DCIS	2h	+	+	n.a.	50.17	yes	LumA	Keep
CBK2	CBK		CBK	DCIS	2b	+	+	n.a.	38.07	yes	LumA	Keep
CBK28	CBK		CBK	DCIS	2x	+	+	n.a.	23.63	yes	LumA	Keep
CBK3	CBK		CBK	DCIS	2g	+	+	n.a.	35.3	yes	LumA	Keep
CBK31	CBK		CBK	Atypical epithelium	9g	+	+	n.a.	35.94	yes	LumA	Keep
CBK36	CBK		CBK	DCIS	2x	+	+	n.a.	17.65	yes	LumA	Keep
CBK39	CBK		CBK	Atypical epithelium	9g	+	+	n.a.	27.81	yes	LumA	Keep
CBK4	CBK		CBK	Atypical epithelium	9h	+	+	n.a.	16.88	yes	LumA	Keep
CBK45	CBK		CBK	Benign epithelium	3a	+	+	n.a.	36.25	yes	Normal	Keep
CBK46	CBK		CBK	Benign epithelium	3b	+	+	n.a.	36.82	yes	Normal	Keep
CBK47	CBK		CBK	Benign epithelium	3c	+	+	n.a.	34.32	yes	Normal	Keep
CBK5	CBK		CBK	DCIS	2d	+	+	n.a.	30.96	yes	LumA	Keep
CBK51	CBK		CBK	Benign epithelium	3a	+	+	n.a.	29.84	yes	LumA	Keep
CBK52	CBK		CBK	Benign epithelium	3b	+	+	n.a.	21.42	yes	Normal	removed by filter 2
CBK58	CBK		CBK	Benign epithelium	3c	+	+	n.a.	20.56	yes	Normal	removed by filter 1
CBK6	CBK		CBK	DCIS	2e	+	+	n.a.	45.21	yes	LumA	Keep
CBK7	CBK		CBK	DCIS	2f	+	+	n.a.	35.9	yes	LumA	Keep
CBK8	CBK		CBK	DCIS	2h	+	+	n.a.	24.09	yes	LumA	Keep
CBK9	CBK		CBK	DCIS	2a	+	+	n.a.	40.04	yes	LumA	Keep
CBL1	CBL		CBL	DCIS	2a	+	+	n.a.	19.11	yes	LumB	Keep
CBL13	CBL		CBL	Benign epithelium	3a	+	+	n.a.	8.44	yes	LumA	Keep
CBL14	CBL		CBL	Benign epithelium	3b	+	+	n.a.	24.97	yes	LumA	Keep
CBL16	CBL		CBL	Benign epithelium	3d	+	+	n.a.	23.81	yes	LumA	Keep
CBL18	CBL		CBL	Benign epithelium	3f	+	+	n.a.	24.06	yes	LumA	Keep
CBL2	CBL		CBL	Normal epithelium	4a	+	+	n.a.	11.9	yes	Normal	Keep
CBL21	CBL		CBL	Benign epithelium	3a	+	+	n.a.	36.75	yes	LumA	Keep
CBL22	CBL		CBL	Benign epithelium	3b	+	+	n.a.	32.55	yes	LumA	Keep
CBL25	CBL		CBL	Benign epithelium	3d	+	+	n.a.	32.4	yes	LumA	Keep
CBL26	CBL		CBL	Benign epithelium	3f	+	+	n.a.	24.3	yes	LumA	Keep
CBL37	CBL		CBL	Atypical epithelium	9a	+	+	n.a.	24.36	yes	LumA	Keep
CBL38	CBL		CBL	Atypical epithelium	9b	+	+	n.a.	30.42	yes	LumA	Keep
CBL4	CBL		CBL	Normal epithelium	4b	+	+	n.a.	23.85	yes	Normal	Keep
CBL41	CBL		CBL	Atypical epithelium	9a	+	+	n.a.	25.55	yes	LumA	Keep
CBL42	CBL		CBL	Atypical epithelium	9b	+	+	n.a.	28.15	yes	LumA	Keep
CBL5	CBL		CBL	DCIS	2a	+	+	n.a.	27.85	yes	LumB	Keep
CBL6	CBL		CBL	Normal epithelium	4a	+	+	n.a.	17.99	yes	Normal	Keep
CBL64	CBL		CBL	DCIS	2a	+	+	n.a.	20.61	yes	LumB	removed by filter 1
CBL65	CBL		CBL	Normal epithelium	4a	+	+	n.a.	19.47	yes	Normal	removed by filter 1
CBL66	CBL		CBL	Benign epithelium	3f	+	+	n.a.	19.49	yes	LumA	removed by filter 1
CBL67	CBL		CBL	Benign epithelium	3a	+	+	n.a.	19.85	yes	LumA	removed by filter 1
CBL68	CBL		CBL	Atypical epithelium	9b	+	+	n.a.	19.89	yes	LumA	removed by filter 1
CBL8	CBL		CBL	Normal epithelium	4b	+	+	n.a.	23.34	yes	Normal	Keep
CBM1	CBM		CBM	DCIS	2a	+	+	-	48.87	yes	Her2	removed by filter 1
CBM2	CBM		CBM	DCIS	2b	+	+	-	69.12	yes	Normal	removed by filter 1
CBM3	CBM		CBM	DCIS	2c	+	+	-	7.84	yes	Normal	removed by filter 1
CBM5	CBM		CBM	DCIS	2a	+	+	-	22.64	yes	Normal	removed by filter 1
CBM6	CBM		CBM	DCIS	2b	+	+	-	52.75	yes	Her2	removed by filter 1
CBM7	CBM		CBM	DCIS	2c	+	+	-	24.41	yes	Normal	removed by filter 1
CBN1	CBN		CBN	DCIS	2a	+	+	-	24.22	no	LumA	Keep
CBN13	CBN		CBN	DCIS	2h	+	+	-	14.01	no	LumA	Keep
CBN15	CBN		CBN	DCIS	2f	+	+	-	10.64	no	LumA	Keep
CBN16	CBN		CBN	DCIS	2g	+	+	-	28.65	no	LumA	Keep
CBN17	CBN		CBN	DCIS	2e	+	+	-	38.35	no	LumA	Keep
CBN18	CBN		CBN	DCIS	2f	+	+	-	34.19	no	LumA	Keep
CBN19	CBN		CBN	DCIS	2g	+	+	-	33.58	no	LumA	Keep
CBN2	CBN		CBN	DCIS	2b	+	+	-	27.42	no	LumA	Keep
CBN23	CBN		CBN	Benign epithelium	3a	+	+	-	28.03	no	Normal	removed by filter 3
CBN26	CBN		CBN	Benign epithelium	3d	+	+	-	45.48	no	Normal	Keep
CBN3	CBN		CBN	DCIS	2d	+	+	-	21.38	no	LumA	Keep
CBN31	CBN		CBN	Benign epithelium	3a	+	+	-	36.84	no	Normal	Keep
CBN34	CBN		CBN	Benign epithelium	3d	+	+	-	28.33	no	Normal	Keep
CBN35	CBN		CBN	Benign epithelium	3e	+	+	-	35.4	no	Normal	Keep
CBN4	CBN		CBN	DCIS	2e	+	+	-	32.21	no	LumA	Keep
CBN43	CBN		CBN	Benign epithelium	3e	+	+	-	27.76	no	Normal	Keep
CBN5	CBN		CBN	DCIS	2a	+	+	-	22.93	no	LumA	Keep
CBN6	CBN		CBN	DCIS	2b	+	+	-	25.95	no	LumA	Keep
CBN7	CBN		CBN	DCIS	2h	+	+	-	22.66	no	LumA	Keep
CBN8	CBN		CBN	DCIS	2d	+	+	-	38.87	no	LumA	Keep
CBO13	CBO		CBO	Benign epithelium	3a	+	n.a.	n.a.	16.74	yes	LumA	Keep
CBO14	CBO		CBO	Benign epithelium	3b	+	n.a.	n.a.	17.96	yes	Normal	removed by filter 3
CBO15	CBO		CBO	Benign epithelium	3c	+	n.a.	n.a.	30.54	yes	Normal	removed by filter 3
CBO18	CBO		CBO	Benign epithelium	3b	+	n.a.	n.a.	21.07	yes	Normal	Keep
CBO21	CBO		CBO	Benign epithelium	3a	+	n.a.	n.a.	21.6	yes	Normal	Keep
CBO4	CBO		CBO	Atypical epithelium	9b	+	n.a.	n.a.	33.69	yes	Normal	Keep
CBO8	CBO		CBO	Atypical epithelium	9b	+	n.a.	n.a.	41.31	yes	Normal	Keep
CBO9	CBO		CBO	DCIS	2a	+	n.a.	n.a.	36.03	yes	Normal	removed by filter 1
CBP15	CBP		CBP	Benign epithelium	3a	+	+	+	9.95	no	Normal	Keep
CBP16	CBP		CBP	DCIS	2e	+	+	+	8.44	no	LumA	Keep
CBP19	CBP		CBP	Benign epithelium	3a	+	+	+	15.33	no	LumA	Keep
CBP2	CBP		CBP	DCIS	2b	+	+	+	21.67	no	Normal	Keep
CBP20	CBP		CBP	DCIS	2e	+	+	+	34.37	no	Normal	Keep
CBP3	CBP		CBP	DCIS	2c	+	+	+	43.45	no	LumA	Keep
CBP4	CBP		CBP	DCIS	2d	+	+	+	32.44	no	LumA	Keep
CBP6	CBP		CBP	DCIS	2b	+	+	+	43.43	no	Normal	removed by filter 1
CBP7	CBP		CBP	DCIS	2c	+	+	+	31.2	no	LumA	Keep
CBP8	CBP		CBP	DCIS	2d	+	+	+	24.01	no	LumA	Keep
CBQ15	CBQ		CBQ	Atypical epithelium	9c	+	+	-	27.95	no	Normal	Keep
CBQ17	CBQ		CBQ	Atypical epithelium	9a	+	+	-	35.77	no	Normal	removed by filter 1
CBQ18	CBQ		CBQ	Atypical epithelium	9b	+	+	-	26.72	no	LumA	Keep
CBQ19	CBQ		CBQ	Atypical epithelium	9c	+	+	-	32.35	no	Normal	Keep
CBQ23	CBQ		CBQ	Atypical epithelium	9c	+	+	-	27.05	no	Normal	Keep
CBQ3	CBQ		CBQ	DCIS	2c	+	+	-	29.21	no	LumA	Keep
CBQ38	CBQ		CBQ	IDC	1b	+	+	-	35.89	no	LumA	Keep
CBQ39	CBQ		CBQ	IDC	1c	+	+	-	31.87	no	LumA	Keep
CBQ4	CBQ		CBQ	DCIS	2d	+	+	-	7.25	no	Normal	Keep
CBQ40	CBQ		CBQ	IDC	1g	+	+	-	7.74	no	LumA	removed by filter 1
CBQ42	CBQ		CBQ	IDC	1b	+	+	-	37.05	no	Normal	removed by filter 1
CBQ7	CBQ		CBQ	DCIS	2c	+	+	-	23.74	no	LumA	Keep
CBQ8	CBQ		CBQ	DCIS	2d	+	+	-	23.88	no	Normal	Keep
CBR1	CBR		CBR	IDC	1a	+	+	-	36.89	no	Normal	removed by filter 1
CBR10	CBR		CBR	DCIS	2e	+	+	-	23.6	no	LumA	Keep
CBR11	CBR		CBR	DCIS	2l	+	+	-	18.46	no	LumA	Keep
CBR12	CBR		CBR	DCIS	2c	+	+	-	4.61	no	Normal	Keep
CBR13	CBR		CBR	DCIS	2g	+	+	-	35.64	no	Normal	Keep
CBR14	CBR		CBR	DCIS	2j	+	+	-	29.09	no	LumA	Keep
CBR15	CBR		CBR	DCIS	2k	+	+	-	40.53	no	LumA	Keep
CBR16	CBR		CBR	DCIS	2a	+	+	-	34.74	no	LumA	Keep
CBR18	CBR		CBR	DCIS	2c	+	+	-	36.72	no	Normal	Keep
CBR19	CBR		CBR	DCIS	2d	+	+	-	35.7	no	Normal	Keep
CBR2	CBR		CBR	Atypical epithelium	9a	+	+	-	10.07	no	Normal	removed by filter 1
CBR20	CBR		CBR	DCIS	2e	+	+	-	24.02	no	LumA	Keep
CBR21	CBR		CBR	DCIS	2l	+	+	-	31.52	no	LumA	Keep
CBR22	CBR		CBR	DCIS	2g	+	+	-	21.05	no	Normal	Keep
CBR23	CBR		CBR	DCIS	2j	+	+	-	26.25	no	LumA	Keep
CBR24	CBR		CBR	DCIS	2k	+	+	-	15.24	no	LumA	Keep
CBR4	CBR		CBR	Atypical epithelium	9a	+	+	-	15.65	no	Normal	removed by filter 1
CBR62	CBR		CBR	DCIS	2h	+	+	-	21.5	no	Normal	Keep
CBR64	CBR		CBR	DCIS	2h	+	+	-	32.02	no	LumA	Keep
CBR65	CBR		CBR	DCIS	2i	+	+	-	39.83	no	Normal	Keep
CBR67	CBR		CBR	DCIS	2i	+	+	-	18.33	no	Normal	Keep
CBR7	CBR		CBR	DCIS	2a	+	+	-	40.52	no	LumA	Keep
CBR8	CBR		CBR	DCIS	2b	+	+	-	35.17	no	LumA	Keep
CBR9	CBR		CBR	DCIS	2d	+	+	-	18.12	no	Normal	Keep
CBS1	CBS		CBS	DCIS	2a	+	+	-	38	no	Normal	removed by filter 1
CBS13	CBS		CBS	DCIS	2d	+	+	-	45.27	no	Normal	Keep
CBS14	CBS		CBS	Benign epithelium	3a	+	+	-	28.07	no	Normal	Keep
CBS17	CBS		CBS	DCIS	2d	+	+	-	32.87	no	Normal	Keep
CBS18	CBS		CBS	Benign epithelium	3a	+	+	-	28.24	no	Normal	Keep
CBS2	CBS		CBS	DCIS	2b	+	+	-	42	no	Normal	removed by filter 1
CBS3	CBS		CBS	DCIS	2c	+	+	-	32.56	no	Normal	Keep
CBS4	CBS		CBS	DCIS	2e	+	+	-	35.88	no	Normal	removed by filter 1
CBS5	CBS		CBS	DCIS	2a	+	+	-	39.33	no	Normal	Keep
CBS6	CBS		CBS	DCIS	2b	+	+	-	34.19	no	Normal	Keep
CBS7	CBS		CBS	DCIS	2c	+	+	-	32.74	no	Her2	Keep
CBS8	CBS		CBS	DCIS	2e	+	+	-	26.48	no	Normal	Keep
CBT1	CBT		CBT	DCIS	2a	+	-	+	46.99	no	Her2	Keep
CBT10	CBT		CBT	DCIS	2b	+	-	+	70.48	no	Her2	Keep
CBT13	CBT		CBT	DCIS	2e	+	-	+	33.99	no	Her2	Keep
CBT14	CBT		CBT	DCIS	2f	+	-	+	58.56	no	Her2	Keep
CBT15	CBT		CBT	DCIS	2g	+	-	+	29.47	no	Her2	Keep
CBT16	CBT		CBT	DCIS	2h	+	-	+	33.55	no	Her2	Keep
CBT17	CBT		CBT	DCIS	2e	+	-	+	32.05	no	Her2	Keep
CBT18	CBT		CBT	DCIS	2f	+	-	+	6.51	no	Her2	Keep
CBT19	CBT		CBT	DCIS	2g	+	-	+	30.08	no	Her2	Keep
CBT2	CBT		CBT	DCIS	2b	+	-	+	44.1	no	Her2	Keep
CBT20	CBT		CBT	DCIS	2h	+	-	+	49.85	no	Her2	Keep
CBT25	CBT		CBT	DCIS	2i	+	-	+	37.6	no	Her2	Keep
CBT26	CBT		CBT	DCIS	2j	+	-	+	32.73	no	Her2	Keep
CBT27	CBT		CBT	DCIS	2k	+	-	+	36.89	no	Her2	Keep
CBT28	CBT		CBT	DCIS	2l	+	-	+	29.53	no	Her2	Keep
CBT29	CBT		CBT	DCIS	2i	+	-	+	27.74	no	Her2	Keep
CBT3	CBT		CBT	DCIS	2c	+	-	+	44.22	no	Her2	Keep
CBT30	CBT		CBT	DCIS	2j	+	-	+	39.1	no	Her2	Keep
CBT31	CBT		CBT	DCIS	2k	+	-	+	34.19	no	Her2	Keep
CBT32	CBT		CBT	DCIS	2l	+	-	+	26.5	no	Her2	Keep
CBT37	CBT		CBT	DCIS	2m	+	-	+	42.46	no	Her2	Keep
CBT38	CBT		CBT	DCIS	2n	+	-	+	35.3	no	Her2	Keep
CBT39	CBT		CBT	DCIS	2o	+	-	+	11.11	no	Her2	Keep
CBT4	CBT		CBT	DCIS	2d	+	-	+	17.38	no	Her2	Keep
CBT40	CBT		CBT	DCIS	2q	+	-	+	48.07	no	Her2	Keep
CBT41	CBT		CBT	DCIS	2m	+	-	+	55.39	no	Her2	Keep
CBT42	CBT		CBT	DCIS	2n	+	-	+	22.51	no	Her2	removed by filter 1
CBT44	CBT		CBT	DCIS	2q	+	-	+	11.55	no	Her2	Keep
CBT47	CBT		CBT	DCIS	2o	+	-	+	24.81	no	Her2	Keep
CBT49	CBT		CBT	Normal epithelium	4a	+	-	+	26.21	no	Normal	Keep
CBT5	CBT		CBT	DCIS	2a	+	-	+	40.89	no	Her2	Keep
CBT53	CBT		CBT	Normal epithelium	4a	+	-	+	28.86	no	Normal	Keep
CBT56	CBT		CBT	Normal epithelium	4d	+	-	+	42.62	no	Normal	Keep
CBT6	CBT		CBT	DCIS	2b	+	-	+	48.05	no	Her2	Keep
CBT62	CBT		CBT	DCIS	2s	+	-	+	39.23	no	Her2	Keep
CBT65	CBT		CBT	DCIS	2r	+	-	+	36.72	no	Her2	Keep
CBT66	CBT		CBT	DCIS	2s	+	-	+	55.35	no	Her2	Keep
CBT69	CBT		CBT	DCIS	2r	+	-	+	25.89	no	Her2	Keep
CBT7	CBT		CBT	DCIS	2c	+	-	+	40.01	no	Her2	Keep
CBT8	CBT		CBT	DCIS	2d	+	-	+	36.63	no	Her2	Keep
CBU1	CBU		CBU	DCIS	2a	n.a.	n.a.	n.a.	27.34	yes	Her2	Keep
CBU12	CBU		CBU	DCIS	2e	n.a.	n.a.	n.a.	25.73	yes	Her2	Keep
CBU13	CBU		CBU	DCIS	2f	n.a.	n.a.	n.a.	30.31	yes	Normal	Keep
CBU14	CBU		CBU	DCIS	2g	n.a.	n.a.	n.a.	28.63	yes	Her2	Keep
CBU15	CBU		CBU	DCIS	2h	n.a.	n.a.	n.a.	41.39	yes	Her2	Keep
CBU16	CBU		CBU	DCIS	2e	n.a.	n.a.	n.a.	21.53	yes	LumA	Keep
CBU20	CBU		CBU	DCIS	2e	n.a.	n.a.	n.a.	24.11	yes	Her2	Keep
CBU21	CBU		CBU	DCIS	2f	n.a.	n.a.	n.a.	42.87	yes	LumA	Keep
CBU22	CBU		CBU	DCIS	2g	n.a.	n.a.	n.a.	30.3	yes	Her2	Keep
CBU23	CBU		CBU	DCIS	2h	n.a.	n.a.	n.a.	20.15	yes	Her2	Keep
CBU28	CBU		CBU	DCIS	2i	n.a.	n.a.	n.a.	23.34	yes	Her2	Keep
CBU29	CBU		CBU	DCIS	2j	n.a.	n.a.	n.a.	22.59	yes	Her2	Keep
CBU3	CBU		CBU	DCIS	2c	n.a.	n.a.	n.a.	16.27	yes	Her2	Keep
CBU30	CBU		CBU	DCIS	2k	n.a.	n.a.	n.a.	31.04	yes	Her2	Keep
CBU31	CBU		CBU	DCIS	2l	n.a.	n.a.	n.a.	31.81	yes	Her2	Keep
CBU32	CBU		CBU	DCIS	2i	n.a.	n.a.	n.a.	26.48	yes	Her2	Keep
CBU34	CBU		CBU	DCIS	2k	n.a.	n.a.	n.a.	41.05	yes	Her2	Keep
CBU35	CBU		CBU	DCIS	2l	n.a.	n.a.	n.a.	29.11	yes	Her2	Keep
CBU36	CBU		CBU	DCIS	2m	n.a.	n.a.	n.a.	35.53	yes	LumA	Keep
CBU37	CBU		CBU	DCIS	2n	n.a.	n.a.	n.a.	16.21	yes	LumA	Keep
CBU38	CBU		CBU	DCIS	2o	n.a.	n.a.	n.a.	54.33	yes	Her2	Keep
CBU39	CBU		CBU	DCIS	2p	n.a.	n.a.	n.a.	29.34	yes	LumA	Keep
CBU4	CBU		CBU	DCIS	2d	n.a.	n.a.	n.a.	45.55	yes	Her2	Keep
CBU40	CBU		CBU	DCIS	2m	n.a.	n.a.	n.a.	24	yes	LumA	Keep
CBU41	CBU		CBU	DCIS	2n	n.a.	n.a.	n.a.	30.68	yes	LumA	Keep
CBU42	CBU		CBU	DCIS	2o	n.a.	n.a.	n.a.	30.74	yes	Her2	Keep
CBU43	CBU		CBU	DCIS	2p	n.a.	n.a.	n.a.	20.09	yes	LumA	Keep
CBU48	CBU		CBU	DCIS	2q	n.a.	n.a.	n.a.	21.43	yes	Her2	Keep
CBU49	CBU		CBU	DCIS	2r	n.a.	n.a.	n.a.	31.24	yes	Her2	Keep
CBU50	CBU		CBU	DCIS	2x	n.a.	n.a.	n.a.	43.09	yes	Her2	Keep
CBU51	CBU		CBU	DCIS	2s	n.a.	n.a.	n.a.	28.56	yes	Her2	Keep
CBU52	CBU		CBU	DCIS	2q	n.a.	n.a.	n.a.	42.03	yes	Her2	Keep
CBU53	CBU		CBU	DCIS	2r	n.a.	n.a.	n.a.	37.09	yes	Her2	Keep
CBU54	CBU		CBU	DCIS	2x	n.a.	n.a.	n.a.	37.91	yes	Her2	Keep
CBU55	CBU		CBU	DCIS	2s	n.a.	n.a.	n.a.	28.62	yes	Her2	Keep
CBU6	CBU		CBU	DCIS	2b	n.a.	n.a.	n.a.	32.46	yes	Her2	Keep
CBU60	CBU		CBU	DCIS	2t	n.a.	n.a.	n.a.	32.79	yes	Her2	Keep
CBU62	CBU		CBU	DCIS	2v	n.a.	n.a.	n.a.	38.67	yes	Her2	Keep
CBU63	CBU		CBU	DCIS	2w	n.a.	n.a.	n.a.	31.11	yes	Normal	Keep
CBU64	CBU		CBU	DCIS	2t	n.a.	n.a.	n.a.	35.78	yes	Her2	Keep
CBU65	CBU		CBU	DCIS	2u	n.a.	n.a.	n.a.	33.99	yes	Her2	Keep
CBU66	CBU		CBU	DCIS	2v	n.a.	n.a.	n.a.	33.2	yes	Her2	Keep
CBU67	CBU		CBU	DCIS	2w	n.a.	n.a.	n.a.	41.2	yes	Normal	Keep
CBU7	CBU		CBU	DCIS	2c	n.a.	n.a.	n.a.	25.82	yes	Her2	Keep
CBU8	CBU		CBU	DCIS	2d	n.a.	n.a.	n.a.	22.09	yes	Her2	Keep
CBV1	CBV		CBV	DCIS	2a	+	-	n.a.	36.97	yes	LumB	Keep
CBV4	CBV		CBV	DCIS	2a	+	-	n.a.	28.04	yes	LumA	Keep
CBW14	CBW		CBW	IDC	1q	+	+	-	25.98	no	LumA	Keep
CBW16	CBW		CBW	IDC	1t	+	+	-	24.13	no	LumA	Keep
CBW18	CBW		CBW	IDC	1q	+	+	-	33.78	no	LumA	Keep
CBW19	CBW		CBW	IDC	1s	+	+	-	37.77	no	LumA	Keep
CBW20	CBW		CBW	IDC	1t	+	+	-	5.41	no	LumA	Keep
CBW22	CBW		CBW	IDC	1s	+	+	-	32.18	no	LumA	Keep
CBW25	CBW		CBW	IDC	1w	+	+	-	32.28	no	LumA	Keep
CBW27	CBW		CBW	Normal epithelium	4a	+	+	-	27.65	no	Normal	removed by filter 1
CBW28	CBW		CBW	Normal epithelium	4b	+	+	-	29.58	no	Normal	removed by filter 1
CBW3	CBW		CBW	IDC	1g	+	+	-	44.4	no	LumA	Keep
CBW31	CBW		CBW	Normal epithelium	4a	+	+	-	32.41	no	LumA	Keep
CBW32	CBW		CBW	Normal epithelium	4b	+	+	-	14.09	no	Normal	Keep
CBW42	CBW		CBW	DCIS	2a	+	+	-	33.84	no	LumA	Keep
CBW43	CBW		CBW	DCIS	2b	+	+	-	27.13	no	LumA	Keep
CBW44	CBW		CBW	DCIS	2c	+	+	-	31.55	no	LumA	Keep
CBW45	CBW		CBW	DCIS	2g	+	+	-	24.51	no	LumA	Keep
CBW46	CBW		CBW	DCIS	2a	+	+	-	19.75	no	LumA	Keep
CBW48	CBW		CBW	DCIS	2c	+	+	-	25.93	no	LumA	Keep
CBW49	CBW		CBW	DCIS	2g	+	+	-	23.94	no	LumA	Keep
CBW54	CBW		CBW	DCIS	2d	+	+	-	31.61	no	LumA	Keep
CBW55	CBW		CBW	DCIS	2e	+	+	-	8.8	no	LumA	Keep
CBW57	CBW		CBW	DCIS	2d	+	+	-	26.24	no	LumA	Keep
CBW58	CBW		CBW	DCIS	2e	+	+	-	33.42	no	LumA	Keep
CBW59	CBW		CBW	DCIS	2f	+	+	-	30.39	no	LumA	removed by filter 1
CBW61	CBW		CBW	DCIS	2e	+	+	-	27.49	no	LumA	Keep
CBW7	CBW		CBW	IDC	1g	+	+	-	36.48	no	LumA	Keep
CBX1	CBX		CBX	DCIS	2a	+	-	-	48.99	no	LumA	removed by filter 1
CBX10	CBX		CBX	DCIS	2b	+	-	-	40.64	no	LumA	Keep
CBX13	CBX		CBX	DCIS	2e	+	-	-	10.49	no	LumA	Keep
CBX14	CBX		CBX	Benign epithelium	3a	+	-	-	22.99	no	LumA	Keep
CBX15	CBX		CBX	Benign epithelium	3b	+	-	-	27.91	no	LumA	Keep
CBX17	CBX		CBX	DCIS	2e	+	-	-	37.7	no	LumA	Keep
CBX2	CBX		CBX	DCIS	2b	+	-	-	13.53	no	LumA	removed by filter 1
CBX20	CBX		CBX	Benign epithelium	3c	+	-	-	39.98	no	Normal	Keep
CBX23	CBX		CBX	Benign epithelium	3b	+	-	-	23.09	no	Normal	removed by filter 1
CBX24	CBX		CBX	Benign epithelium	3c	+	-	-	30.8	no	LumA	Keep
CBX3	CBX		CBX	DCIS	2c	+	-	-	36.07	no	Normal	Keep
CBX4	CBX		CBX	DCIS	2d	+	-	-	27.58	no	Normal	removed by filter 2
CBX5	CBX		CBX	DCIS	2a	+	-	-	31.08	no	LumA	Keep
CBX6	CBX		CBX	DCIS	2b	+	-	-	55.31	no	Normal	Keep
CBX8	CBX		CBX	DCIS	2d	+	-	-	26	no	Normal	removed by filter 3
CBY1	CBY		CBY	DCIS	2a	-	-	+	36.94	yes	Her2	Keep
CBY16	CBY		CBY	Benign epithelium	3a	-	-	+	35.51	yes	Normal	Keep
CBY2	CBY		CBY	DCIS	2b	-	-	+	37.49	yes	Her2	Keep
CBY20	CBY		CBY	Benign epithelium	3a	-	-	+	36.8	yes	Her2	Keep
CBY3	CBY		CBY	DCIS	2c	-	-	+	32.05	yes	Her2	Keep
CBY5	CBY		CBY	DCIS	2a	-	-	+	49.13	yes	Her2	Keep
CBY6	CBY		CBY	DCIS	2b	-	-	+	28.08	yes	Her2	Keep
CBY7	CBY		CBY	DCIS	2c	-	-	+	41.06	yes	Her2	Keep
CBZ1	CBZ		CBZ	DCIS	2a	+	+	-	23.61	no	LumA	Keep
CBZ10	CBZ		CBZ	DCIS	2b	+	+	-	31.78	no	LumA	removed by filter 2
CBZ13	CBZ		CBZ	DCIS	2e	+	+	-	27.7	no	LumA	Keep
CBZ14	CBZ		CBZ	DCIS	2f	+	+	-	27.37	no	LumA	Keep
CBZ15	CBZ		CBZ	DCIS	2g	+	+	-	30.63	no	LumA	Keep
CBZ16	CBZ		CBZ	DCIS	2h	+	+	-	36.38	no	LumA	Keep
CBZ17	CBZ		CBZ	DCIS	2e	+	+	-	36.25	no	LumA	Keep
CBZ19	CBZ		CBZ	DCIS	2g	+	+	-	17.45	no	LumA	Keep
CBZ2	CBZ		CBZ	DCIS	2b	+	+	-	23.43	no	LumA	Keep
CBZ20	CBZ		CBZ	DCIS	2h	+	+	-	26.49	no	LumA	Keep
CBZ22	CBZ		CBZ	DCIS	2f	+	+	-	26.07	no	LumA	Keep
CBZ25	CBZ		CBZ	DCIS	2p	+	+	-	20.69	no	LumA	Keep
CBZ26	CBZ		CBZ	DCIS	2i	+	+	-	49.99	no	LumA	Keep
CBZ27	CBZ		CBZ	DCIS	2j	+	+	-	26.53	no	LumB	Keep
CBZ3	CBZ		CBZ	DCIS	2c	+	+	-	33.5	no	LumA	Keep
CBZ30	CBZ		CBZ	DCIS	2i	+	+	-	17.1	no	LumA	Keep
CBZ31	CBZ		CBZ	DCIS	2j	+	+	-	28.66	no	LumB	Keep
CBZ32	CBZ		CBZ	DCIS	2k	+	+	-	21.83	no	LumB	Keep
CBZ36	CBZ		CBZ	DCIS	2k	+	+	-	18.12	no	LumA	removed by filter 2
CBZ37	CBZ		CBZ	DCIS	2l	+	+	-	39.46	no	LumA	Keep
CBZ38	CBZ		CBZ	DCIS	2m	+	+	-	37.79	no	Normal	removed by filter 2
CBZ39	CBZ		CBZ	DCIS	2n	+	+	-	21.04	no	LumB	Keep
CBZ4	CBZ		CBZ	DCIS	2d	+	+	-	22.37	no	LumA	Keep
CBZ40	CBZ		CBZ	DCIS	2o	+	+	-	27.12	no	LumA	Keep
CBZ41	CBZ		CBZ	DCIS	2l	+	+	-	18.42	no	LumA	Keep
CBZ42	CBZ		CBZ	DCIS	2m	+	+	-	15.66	no	Normal	Keep
CBZ43	CBZ		CBZ	DCIS	2n	+	+	-	18.84	no	LumA	Keep
CBZ44	CBZ		CBZ	DCIS	2o	+	+	-	28.62	no	LumA	Keep
CBZ49	CBZ		CBZ	Atypical epithelium	9a	+	+	-	23.55	no	Normal	Keep
CBZ5	CBZ		CBZ	DCIS	2a	+	+	-	30.53	no	LumA	Keep
CBZ50	CBZ		CBZ	Atypical epithelium	9z	+	+	-	32.76	no	LumA	Keep
CBZ51	CBZ		CBZ	Atypical epithelium	9y	+	+	-	31.01	no	Normal	Keep
CBZ52	CBZ		CBZ	Atypical epithelium	9x	+	+	-	54.41	no	LumA	Keep
CBZ53	CBZ		CBZ	Atypical epithelium	9a	+	+	-	27.41	no	Normal	Keep
CBZ54	CBZ		CBZ	Atypical epithelium	9z	+	+	-	40.6	no	LumA	Keep
CBZ55	CBZ		CBZ	Atypical epithelium	9y	+	+	-	29.4	no	Normal	Keep
CBZ56	CBZ		CBZ	Atypical epithelium	9x	+	+	-	21.98	no	Normal	Keep
CBZ7	CBZ		CBZ	DCIS	2c	+	+	-	37.86	no	LumA	Keep
CBZ8	CBZ		CBZ	DCIS	2d	+	+	-	34.59	no	LumA	Keep
CC1	CC		CC	DCIS	2a	+	+	-	78.28	no	LumA	removed by filter 1
CC19	CC		CC	Normal epithelium	4a	+	+	-	33.35	no	Normal	removed by filter 1
CC20	CC		CC	Benign epithelium	3a	+	+	-	25.98	no	Normal	Keep
CC22	CC		CC	DCIS	2b	+	+	-	6.14	no	LumA	removed by filter 1
CC23	CC		CC	DCIS	2c	+	+	-	44.79	no	LumA	removed by filter 1
CC24	CC		CC	DCIS	2d	+	+	-	50.02	no	LumA	removed by filter 1
CC25	CC		CC	DCIS	2e	+	+	-	43.48	no	LumA	Keep
CC26	CC		CC	Atypical epithelium	9e	+	+	-	43.08	no	LumA	Keep
CC27	CC		CC	Atypical epithelium	9b	+	+	-	43.97	no	LumA	Keep
CC3	CC		CC	DCIS	2c	+	+	-	82.94	no	LumA	removed by filter 1
CC31	CC		CC	IDC	1m	+	+	-	23.11	no	LumA	removed by filter 1
CC40	CC		CC	Benign epithelium	3b	+	+	-	17.32	no	Normal	removed by filter 1
CC41	CC		CC	DCIS	2a	+	+	-	52.76	no	LumA	removed by filter 1
CC43	CC		CC	DCIS	2c	+	+	-	40.76	no	LumA	removed by filter 1
CC44	CC		CC	DCIS	2d	+	+	-	25.34	no	LumA	removed by filter 1
CC48	CC		CC	IDC	1g	+	+	-	38.02	no	LumA	removed by filter 1
CC49	CC		CC	IDC	1j	+	+	-	32.93	no	LumA	removed by filter 1
CC5	CC		CC	DCIS	2e	+	+	-	41.95	no	LumA	Keep
CC59	CC		CC	Benign epithelium	3a	+	+	-	33.92	no	Normal	Keep
CC6	CC		CC	Atypical epithelium	9e	+	+	-	60.19	no	LumA	Keep
CC60	CC		CC	Benign epithelium	3b	+	+	-	27.48	no	Normal	Keep
CC7	CC		CC	Atypical epithelium	9b	+	+	-	107.4	no	LumA	removed by filter 1
CC9	CC		CC	IDC	1j	+	+	-	67.25	no	LumA	removed by filter 1
CCA1	CCA		CCA	DCIS	2a	+	+	+	23.79	no	Her2	Keep
CCA5	CCA		CCA	DCIS	2a	+	+	+	26.62	no	Her2	Keep
CCB1	CCB		CCB	DCIS	2a	+	+	-	26.69	no	LumA	Keep
CCB5	CCB		CCB	DCIS	2a	+	+	-	36.17	no	LumA	Keep
CCC1	CCC		CCC	DCIS	2d	+	+	+	33.27	no	LumA	Keep
CCC13	CCC		CCC	Benign epithelium	3a	+	+	+	23.09	no	LumA	removed by filter 1
CCC14	CCC		CCC	Benign epithelium	3b	+	+	+	32.25	no	LumA	Keep
CCC15	CCC		CCC	Benign epithelium	3c	+	+	+	25.2	no	Normal	Keep
CCC16	CCC		CCC	Benign epithelium	3d	+	+	+	27.17	no	Normal	removed by filter 3
CCC17	CCC		CCC	Benign epithelium	3a	+	+	+	27.37	no	LumA	Keep
CCC18	CCC		CCC	Benign epithelium	3b	+	+	+	22.39	no	Normal	Keep
CCC19	CCC		CCC	Benign epithelium	3c	+	+	+	26.81	no	Normal	Keep
CCC2	CCC		CCC	DCIS	2f	+	+	+	19.21	no	Normal	Keep
CCC20	CCC		CCC	Benign epithelium	3d	+	+	+	9.08	no	Normal	Keep
CCC3	CCC		CCC	DCIS	2d	+	+	+	27.7	no	Her2	Keep
CCC4	CCC		CCC	DCIS	2f	+	+	+	26.44	no	Normal	Keep
CCD1	CCD		CCD	DCIS	2a	+	+	-	23.58	no	LumA	Keep
CCD2	CCD		CCD	DCIS	2b	+	+	-	23.85	no	LumA	Keep
CCD4	CCD		CCD	DCIS	2b	+	+	-	27	no	LumA	Keep
CCD5	CCD		CCD	DCIS	2a	+	+	-	28.81	no	LumB	Keep
CCE1	CCE		CCE	DCIS	2a	-	-	-	52.13	no	Her2	Keep
CCE2	CCE		CCE	DCIS	2b	-	-	-	19.13	no	Normal	Keep
CCE3	CCE		CCE	DCIS	2c	-	-	-	44.4	no	Normal	removed by filter 1
CCE4	CCE		CCE	DCIS	2d	-	-	-	35.91	no	Her2	Keep
CCE5	CCE		CCE	DCIS	2a	-	-	-	33.39	no	Her2	Keep
CCE6	CCE		CCE	DCIS	2b	-	-	-	63.61	no	Normal	Keep
CCE8	CCE		CCE	DCIS	2d	-	-	-	11.21	no	Her2	Keep
CCF13	CCF		CCF	Benign epithelium	3a	+	+	-	29.85	no	Normal	removed by filter 1
CCF14	CCF		CCF	Benign epithelium	3b	+	+	-	51.39	no	Normal	removed by filter 1
CCF16	CCF		CCF	Benign epithelium	3d	+	+	-	29.18	no	Normal	Keep
CCF18	CCF		CCF	Benign epithelium	3b	+	+	-	36.63	no	Normal	removed by filter 1
CCF19	CCF		CCF	Benign epithelium	3c	+	+	-	37.06	no	Normal	removed by filter 1
CCF20	CCF		CCF	Benign epithelium	3d	+	+	-	31.09	no	Normal	Keep
CCF21	CCF		CCF	Benign epithelium	3a	+	+	-	24.93	no	Normal	Keep
CCF23	CCF		CCF	Benign epithelium	3c	+	+	-	27.94	no	LumB	removed by filter 1
CCF25	CCF		CCF	Normal epithelium	4a	+	+	-	25.48	no	Normal	removed by filter 1
CCF29	CCF		CCF	Normal epithelium	4a	+	+	-	27.27	no	Normal	removed by filter 1
CCF9	CCF		CCF	DCIS	2a	+	+	-	42.98	no	LumB	Keep
CCG14	CCG		CCG	DCIS	2b	+	+	-	29.21	no	LumA	Keep
CCG15	CCG		CCG	DCIS	2c	+	+	-	57.62	no	Normal	removed by filter 1
CCG16	CCG		CCG	DCIS	2h	+	+	-	28.98	no	Normal	Keep
CCG17	CCG		CCG	DCIS	2h	+	+	-	26.79	no	Normal	Keep
CCG18	CCG		CCG	DCIS	2d	+	+	-	29.42	no	Normal	Keep
CCG19	CCG		CCG	DCIS	2e	+	+	-	38.38	no	Normal	removed by filter 1
CCG2	CCG		CCG	DCIS	2b	+	+	-	21.67	no	Her2	removed by filter 1
CCG20	CCG		CCG	DCIS	2f	+	+	-	25.64	no	Normal	Keep
CCG21	CCG		CCG	DCIS	2g	+	+	-	30.64	no	Normal	Keep
CCG25	CCG		CCG	DCIS	2a	+	+	-	48.39	no	Normal	removed by filter 3
CCG29	CCG		CCG	DCIS	2h	+	+	-	85.74	no	Normal	Keep
CCG3	CCG		CCG	DCIS	2c	+	+	-	38.76	no	Normal	removed by filter 1
CCG4	CCG		CCG	DCIS	2h	+	+	-	44.53	no	Normal	removed by filter 1
CCG6	CCG		CCG	DCIS	2d	+	+	-	41.55	no	LumA	Keep
CCG8	CCG		CCG	DCIS	2f	+	+	-	35.04	no	Normal	Keep
CCG9	CCG		CCG	DCIS	2g	+	+	-	46.73	no	LumA	Keep
CCH1	CCH		CCH	DCIS	2a	+	+	-	24.6	no	LumB	Keep
CCH12	CCH		CCH	Benign epithelium	3b	+	+	-	59.44	no	Normal	removed by filter 1
CCH2	CCH		CCH	DCIS	2b	+	+	-	18.97	no	LumB	Keep
CCH3	CCH		CCH	Benign epithelium	3a	+	+	-	19.75	no	LumA	Keep
CCH5	CCH		CCH	DCIS	2a	+	+	-	28.66	no	LumA	Keep
CCH6	CCH		CCH	DCIS	2b	+	+	-	21.96	no	LumA	Keep
CCI10	CCI		CCI	Atypical epithelium	9b	+	+	-	27.36	no	Normal	Keep
CCI12	CCI		CCI	Atypical epithelium	9d	+	+	-	29.59	no	Normal	Keep
CCI2	CCI		CCI	Atypical epithelium	9b	+	+	-	24.12	no	Normal	removed by filter 1
CCI6	CCI		CCI	Atypical epithelium	9b	+	+	-	27.04	no	Normal	Keep
CCI8	CCI		CCI	Atypical epithelium	9d	+	+	-	28.5	no	Normal	Keep
CCJ1	CCJ		CCJ	DCIS	2a	-	-	+	25.64	no	Her2	Keep
CCJ2	CCJ		CCJ	DCIS	2b	-	-	+	27.24	no	Her2	Keep
CCJ26	CCJ		CCJ	Atypical epithelium	9b	-	-	+	28.9	no	LumA	Keep
CCJ29	CCJ		CCJ	Atypical epithelium	9a	-	-	+	27.84	no	LumA	Keep
CCJ3	CCJ		CCJ	DCIS	2c	-	-	+	30.89	no	Her2	Keep
CCJ30	CCJ		CCJ	Atypical epithelium	9b	-	-	+	25.77	no	LumA	Keep
CCJ4	CCJ		CCJ	DCIS	2e	-	-	+	28.81	no	Normal	Keep
CCJ5	CCJ		CCJ	DCIS	2a	-	-	+	29.16	no	Her2	Keep
CCJ6	CCJ		CCJ	DCIS	2b	-	-	+	26.4	no	Her2	Keep
CCJ7	CCJ		CCJ	DCIS	2c	-	-	+	29.21	no	Her2	Keep
CCJ8	CCJ		CCJ	DCIS	2e	-	-	+	26.15	no	Normal	Keep
CCK1	CCK		CCK	DCIS	2a	-	+	-	18.73	no	Basal	Keep
CCK13	CCK		CCK	Benign epithelium	3a	-	+	-	20.67	no	Normal	Keep
CCK15	CCK		CCK	Benign epithelium	3c	-	+	-	26.24	no	Normal	Keep
CCK19	CCK		CCK	Benign epithelium	3c	-	+	-	26.76	no	Normal	Keep
CCK2	CCK		CCK	DCIS	2b	-	+	-	31.89	no	Basal	Keep
CCK3	CCK		CCK	Atypical epithelium	9x	-	+	-	24.93	no	Basal	Keep
CCK4	CCK		CCK	DCIS	2d	-	+	-	35.31	no	Basal	Keep
CCK5	CCK		CCK	DCIS	2a	-	+	-	34.56	no	Basal	Keep
CCK6	CCK		CCK	DCIS	2b	-	+	-	37.97	no	Basal	Keep
CCK7	CCK		CCK	Atypical epithelium	9x	-	+	-	27.01	no	Basal	removed by filter 1
CCK8	CCK		CCK	DCIS	2d	-	+	-	28.37	no	Basal	Keep
CCL1	CCL		CCL	DCIS	2a	+	+	+	27.78	no	LumA	Keep
CCL10	CCL		CCL	DCIS	2b	+	+	+	23.69	no	LumA	Keep
CCL3	CCL		CCL	DCIS	2c	+	+	+	29.82	no	LumA	Keep
CCL30	CCL		CCL	IDC	1d	+	+	+	19.74	no	Normal	removed by filter 1
CCL37	CCL		CCL	IDC	1a	+	+	+	44.71	no	LumA	removed by filter 1
CCL4	CCL		CCL	DCIS	2d	+	+	+	27.7	no	Normal	removed by filter 2
CCL42	CCL		CCL	IDC	1d	+	+	+	46.99	no	Normal	removed by filter 1
CCL43	CCL		CCL	IDC	1e	+	+	+	28.3	no	LumA	removed by filter 1
CCL48	CCL		CCL	IDC	1c	+	+	+	99.92	no	LumA	removed by filter 1
CCL6	CCL		CCL	DCIS	2b	+	+	+	29.36	no	LumA	Keep
CCL7	CCL		CCL	DCIS	2c	+	+	+	22	no	LumA	Keep
CCL8	CCL		CCL	DCIS	2d	+	+	+	19.59	no	LumA	removed by filter 1
CCL9	CCL		CCL	DCIS	2a	+	+	+	29.92	no	Normal	Keep
CCM1	CCM		CCM	DCIS	2a	+	+	-	37.47	no	LumA	Keep
CCM10	CCM		CCM	DCIS	2b	+	+	-	33.25	no	LumA	Keep
CCM11	CCM		CCM	DCIS	2c	+	+	-	34.25	no	Normal	Keep
CCM13	CCM		CCM	DCIS	2e	+	+	-	30.89	no	Normal	Keep
CCM14	CCM		CCM	DCIS	2f	+	+	-	26.11	no	LumA	Keep
CCM15	CCM		CCM	DCIS	2g	+	+	-	35.86	no	LumB	Keep
CCM16	CCM		CCM	DCIS	2h	+	+	-	24.94	no	Normal	Keep
CCM2	CCM		CCM	DCIS	2b	+	+	-	22.05	no	LumA	Keep
CCM20	CCM		CCM	DCIS	2d	+	+	-	30.36	no	LumA	removed by filter 2
CCM23	CCM		CCM	DCIS	2g	+	+	-	26.31	no	Normal	Keep
CCM3	CCM		CCM	DCIS	2c	+	+	-	25.33	no	Normal	Keep
CCM37	CCM		CCM	Benign epithelium	3a	+	+	-	24.14	no	Normal	Keep
CCM39	CCM		CCM	Benign epithelium	3c	+	+	-	21.43	no	Normal	Keep
CCM4	CCM		CCM	DCIS	2d	+	+	-	31.44	no	Normal	Keep
CCM40	CCM		CCM	Atypical epithelium	9x	+	+	-	23.53	no	Normal	Keep
CCM41	CCM		CCM	Benign epithelium	3a	+	+	-	25.49	no	Normal	Keep
CCM43	CCM		CCM	Benign epithelium	3c	+	+	-	27.13	no	Normal	Keep
CCM44	CCM		CCM	Atypical epithelium	9x	+	+	-	27.04	no	Normal	Keep
CCM49	CCM		CCM	IDC	1c	+	+	-	33.81	no	LumB	Keep
CCM5	CCM		CCM	DCIS	2e	+	+	-	38.46	no	LumA	Keep
CCM51	CCM		CCM	IDC	1e	+	+	-	26.63	no	LumB	Keep
CCM52	CCM		CCM	IDC	1f	+	+	-	33.85	no	LumB	Keep
CCM53	CCM		CCM	IDC	1c	+	+	-	31.48	no	LumB	Keep
CCM55	CCM		CCM	IDC	1e	+	+	-	27.07	no	LumB	Keep
CCM56	CCM		CCM	IDC	1f	+	+	-	33.99	no	LumB	Keep
CCM59	CCM		CCM	IDC	1e	+	+	-	45.32	no	LumB	Keep
CCM6	CCM		CCM	DCIS	2f	+	+	-	24.23	no	Normal	Keep
CCM60	CCM		CCM	IDC	1f	+	+	-	28.87	no	LumB	removed by filter 2
CCM63	CCM		CCM	IDC	1i	+	+	-	32.8	no	LumB	Keep
CCM64	CCM		CCM	IDC	1j	+	+	-	23.72	no	LumB	Keep
CCM66	CCM		CCM	IDC	1m	+	+	-	25.37	no	LumA	Keep
CCM70	CCM		CCM	IDC	1j	+	+	-	27.87	no	LumB	Keep
CCM72	CCM		CCM	IDC	1m	+	+	-	45.55	no	LumA	Keep
CCM75	CCM		CCM	IDC	1i	+	+	-	25.31	no	LumB	Keep
CCM8	CCM		CCM	DCIS	2h	+	+	-	18.68	no	Normal	Keep
CCM9	CCM		CCM	DCIS	2a	+	+	-	31.99	no	Normal	Keep
CCN1	CCN		CCN	Atypical epithelium	9a	+	+	-	18.24	no	LumA	Keep
CCN13	CCN		CCN	Benign epithelium	3a	+	+	-	36.59	no	Normal	removed by filter 2
CCN15	CCN		CCN	Benign epithelium	3c	+	+	-	32.12	no	Normal	Keep
CCN16	CCN		CCN	Benign epithelium	3d	+	+	-	27.5	no	Normal	Keep
CCN17	CCN		CCN	Benign epithelium	3a	+	+	-	26.62	no	Normal	removed by filter 2
CCN19	CCN		CCN	Benign epithelium	3c	+	+	-	18.74	no	Normal	Keep
CCN2	CCN		CCN	Atypical epithelium	9c	+	+	-	29.63	no	Normal	Keep
CCN20	CCN		CCN	Benign epithelium	3d	+	+	-	29.22	no	Normal	Keep
CCN3	CCN		CCN	Atypical epithelium	9b	+	+	-	25.36	no	Normal	Keep
CCN5	CCN		CCN	Atypical epithelium	9a	+	+	-	30.77	no	Normal	Keep
CCN6	CCN		CCN	Atypical epithelium	9c	+	+	-	22.82	no	LumA	Keep
CCN7	CCN		CCN	Atypical epithelium	9b	+	+	-	29.27	no	Normal	removed by filter 1
CCN9	CCN		CCN	Atypical epithelium	9a	+	+	-	33.42	no	Normal	removed by filter 3
CCO14	CCO		CCO	IDC	1d	+	+	-	37	no	LumA	Keep
CCO15	CCO		CCO	IDC	1f	+	+	-	36.42	no	LumA	Keep
CCO16	CCO		CCO	IDC	1g	+	+	-	29.13	no	LumA	Keep
CCO18	CCO		CCO	IDC	1d	+	+	-	18.77	no	LumA	Keep
CCO19	CCO		CCO	IDC	1f	+	+	-	31.44	no	LumA	Keep
CCO2	CCO		CCO	IDC	1a	+	+	-	25.92	no	LumA	Keep
CCO20	CCO		CCO	IDC	1g	+	+	-	24.1	no	LumA	Keep
CCO25	CCO		CCO	IDC	1h	+	+	-	32.26	no	LumA	Keep
CCO28	CCO		CCO	IDC	1k	+	+	-	36.68	no	LumA	Keep
CCO3	CCO		CCO	IDC	1b	+	+	-	42.61	no	LumA	Keep
CCO32	CCO		CCO	IDC	1k	+	+	-	20.44	no	LumB	Keep
CCO33	CCO		CCO	IDC	1h	+	+	-	38.97	no	LumA	Keep
CCO38	CCO		CCO	IDC	1n	+	+	-	34.75	no	LumA	Keep
CCO39	CCO		CCO	IDC	1o	+	+	-	20.9	no	LumA	Keep
CCO40	CCO		CCO	IDC	1p	+	+	-	37.98	no	LumA	Keep
CCO43	CCO		CCO	IDC	1o	+	+	-	26.5	no	LumA	Keep
CCO46	CCO		CCO	IDC	1n	+	+	-	27.48	no	LumB	removed by filter 2
CCO6	CCO		CCO	IDC	1a	+	+	-	31.85	no	LumA	Keep
CCO7	CCO		CCO	IDC	1b	+	+	-	36.75	no	LumA	Keep
CCP1	CCP		CCP	DCIS	2a	-	-	+	30.31	no	Normal	Keep
CCP13	CCP		CCP	DCIS	2c	-	-	+	22.89	no	Her2	Keep
CCP14	CCP		CCP	DCIS	2f	-	-	+	30.34	no	Her2	Keep
CCP17	CCP		CCP	DCIS	2c	-	-	+	21.79	no	Her2	Keep
CCP18	CCP		CCP	DCIS	2f	-	-	+	44.02	no	Her2	Keep
CCP20	CCP		CCP	DCIS	2d	-	-	+	29.04	no	Her2	Keep
CCP24	CCP		CCP	DCIS	2d	-	-	+	19.96	no	LumA	removed by filter 2
CCP26	CCP		CCP	DCIS	2e	-	-	+	36.91	no	Her2	Keep
CCP28	CCP		CCP	IDC	1a	-	-	+	26.95	no	Her2	Keep
CCP30	CCP		CCP	DCIS	2e	-	-	+	25.08	no	Her2	removed by filter 1
CCP31	CCP		CCP	IDC	1a	-	-	+	24.7	no	Her2	Keep
CCP38	CCP		CCP	IDC	1e	-	-	+	36.87	no	Her2	Keep
CCP4	CCP		CCP	DCIS	2b	-	-	+	30.75	no	Normal	Keep
CCP40	CCP		CCP	IDC	1g	-	-	+	44.95	no	Her2	Keep
CCP42	CCP		CCP	IDC	1e	-	-	+	36.59	no	Her2	Keep
CCP44	CCP		CCP	IDC	1g	-	-	+	31.45	no	Her2	Keep
CCP49	CCP		CCP	IDC	1h	-	-	+	40.78	no	Her2	Keep
CCP5	CCP		CCP	DCIS	2a	-	-	+	39.41	no	Her2	Keep
CCP51	CCP		CCP	IDC	1i	-	-	+	30.19	no	Her2	Keep
CCP53	CCP		CCP	IDC	1h	-	-	+	17.75	no	Her2	Keep
CCP55	CCP		CCP	IDC	1i	-	-	+	30.31	no	Her2	Keep
CCP63	CCP		CCP	IDC	1m	-	-	+	40.86	no	Her2	Keep
CCP65	CCP		CCP	IDC	1k	-	-	+	28.54	no	Her2	Keep
CCP67	CCP		CCP	IDC	1m	-	-	+	29.01	no	Her2	Keep
CCP69	CCP		CCP	IDC	1k	-	-	+	39.52	no	Her2	Keep
CCP8	CCP		CCP	DCIS	2b	-	-	+	34.13	no	Her2	Keep
CCQ15	CCQ		CCQ	Atypical epithelium	9a	+	+	-	20.97	no	Normal	Keep
CCQ16	CCQ		CCQ	Atypical epithelium	9b	+	+	-	46.85	no	LumA	Keep
CCQ19	CCQ		CCQ	Atypical epithelium	9a	+	+	-	24.67	no	LumA	Keep
CCQ20	CCQ		CCQ	Atypical epithelium	9b	+	+	-	19.35	no	LumA	Keep
CCQ21	CCQ		CCQ	Normal epithelium	4a	+	+	-	27.54	no	Normal	removed by filter 1
CCQ25	CCQ		CCQ	DCIS	2a	+	+	-	31.09	no	LumA	Keep
CCQ26	CCQ		CCQ	DCIS	2b	+	+	-	17.68	no	LumA	Keep
CCQ29	CCQ		CCQ	DCIS	2a	+	+	-	33.55	no	LumA	Keep
CCQ3	CCQ		CCQ	Benign epithelium	3a	+	+	-	25.9	no	Normal	Keep
CCQ30	CCQ		CCQ	DCIS	2b	+	+	-	25.84	no	LumA	Keep
CCQ32	CCQ		CCQ	DCIS	2d	+	+	-	23.46	no	LumA	Keep
CCQ36	CCQ		CCQ	DCIS	2d	+	+	-	15.02	no	LumA	removed by filter 3
CCQ37	CCQ		CCQ	DCIS	2e	+	+	-	28.82	no	LumA	Keep
CCQ38	CCQ		CCQ	DCIS	2f	+	+	-	27.11	no	LumA	Keep
CCQ41	CCQ		CCQ	DCIS	2e	+	+	-	33.4	no	LumB	Keep
CCQ42	CCQ		CCQ	DCIS	2f	+	+	-	31.75	no	LumB	Keep
CCQ49	CCQ		CCQ	IDC	1b	+	+	-	37.89	no	LumA	Keep
CCQ50	CCQ		CCQ	IDC	1c	+	+	-	27.12	no	LumA	Keep
CCQ52	CCQ		CCQ	IDC	1f	+	+	-	15.15	no	LumA	Keep
CCQ53	CCQ		CCQ	IDC	1b	+	+	-	39.55	no	LumA	removed by filter 1
CCQ54	CCQ		CCQ	IDC	1c	+	+	-	26.92	no	LumA	Keep
CCQ56	CCQ		CCQ	IDC	1f	+	+	-	32.39	no	LumB	Keep
CCQ64	CCQ		CCQ	IDC	1m	+	+	-	34.25	no	LumA	Keep
CCQ67	CCQ		CCQ	IDC	1k	+	+	-	26.36	no	LumB	Keep
CCQ68	CCQ		CCQ	IDC	1m	+	+	-	47.91	no	LumB	Keep
CCQ7	CCQ		CCQ	Benign epithelium	3a	+	+	-	25.61	no	Normal	Keep
CCQ71	CCQ		CCQ	IDC	1k	+	+	-	34.33	no	Her2	removed by filter 2
CCQ73	CCQ		CCQ	IDC	1n	+	+	-	29.31	no	LumA	Keep
CCQ76	CCQ		CCQ	IDC	1s	+	+	-	27.88	no	LumA	Keep
CCQ77	CCQ		CCQ	IDC	1n	+	+	-	25.78	no	LumA	Keep
CCQ80	CCQ		CCQ	IDC	1s	+	+	-	26.4	no	LumA	Keep
CCR1	CCR		CCR	DCIS	2a	+	+	-	35.04	no	Normal	Keep
CCR13	CCR		CCR	DCIS	2d	+	+	-	30.31	no	LumA	Keep
CCR16	CCR		CCR	IDC	1y	+	+	-	23.85	no	Normal	Keep
CCR17	CCR		CCR	DCIS	2d	+	+	-	23.73	no	LumA	Keep
CCR18	CCR		CCR	DCIS	2e	+	+	-	23.58	no	LumA	Keep
CCR19	CCR		CCR	IDC	1x	+	+	-	30.9	no	LumA	removed by filter 2
CCR2	CCR		CCR	DCIS	2b	+	+	-	26.23	no	LumA	Keep
CCR20	CCR		CCR	IDC	1y	+	+	-	19.26	no	Normal	Keep
CCR22	CCR		CCR	DCIS	2e	+	+	-	17.07	no	LumA	removed by filter 2
CCR23	CCR		CCR	IDC	1x	+	+	-	23.33	no	LumA	Keep
CCR3	CCR		CCR	DCIS	2c	+	+	-	18.2	no	LumB	Keep
CCR35	CCR		CCR	IDC	1b	+	+	-	27.35	no	LumA	Keep
CCR36	CCR		CCR	IDC	1c	+	+	-	23.77	no	LumB	Keep
CCR37	CCR		CCR	IDC	1d	+	+	-	35.48	no	Her2	Keep
CCR39	CCR		CCR	IDC	1b	+	+	-	30.12	no	LumB	Keep
CCR40	CCR		CCR	IDC	1c	+	+	-	36.66	no	LumB	Keep
CCR41	CCR		CCR	IDC	1d	+	+	-	34.29	no	LumB	Keep
CCR47	CCR		CCR	IDC	1j	+	+	-	36.38	no	LumB	Keep
CCR49	CCR		CCR	IDC	1l	+	+	-	35.7	no	LumB	Keep
CCR5	CCR		CCR	DCIS	2a	+	+	-	26.54	no	Normal	removed by filter 2
CCR51	CCR		CCR	IDC	1j	+	+	-	34.07	no	LumB	Keep
CCR53	CCR		CCR	IDC	1l	+	+	-	42	no	LumB	Keep
CCR58	CCR		CCR	IDC	1f	+	+	-	33.52	no	LumB	Keep
CCR59	CCR		CCR	IDC	1g	+	+	-	22.81	no	LumA	Keep
CCR6	CCR		CCR	DCIS	2b	+	+	-	26.28	no	LumA	Keep
CCR60	CCR		CCR	IDC	1f	+	+	-	26.98	no	Her2	Keep
CCR7	CCR		CCR	DCIS	2c	+	+	-	22.69	no	LumB	Keep
CCS24	CCS		CCS	IDC	1b	+	+	-	16.29	no	Her2	removed by filter 1
CCS25	CCS		CCS	IDC	1c	+	+	-	18.33	no	LumA	Keep
CCS27	CCS		CCS	IDC	1a	+	+	-	30.61	no	LumA	Keep
CCS28	CCS		CCS	IDC	1b	+	+	-	27.37	no	LumA	removed by filter 1
CCS29	CCS		CCS	IDC	1c	+	+	-	23.39	no	LumA	Keep
CCT1	CCT		CCT	DCIS	2a	+	+	-	26.36	no	Her2	Keep
CCT13	CCT		CCT	DCIS	2d	+	+	-	29.27	no	Her2	removed by filter 1
CCT14	CCT		CCT	DCIS	2f	+	+	-	17.86	no	Normal	removed by filter 1
CCT15	CCT		CCT	DCIS	2g	+	+	-	24.62	no	Normal	Keep
CCT16	CCT		CCT	DCIS	2h	+	+	-	28.41	no	Her2	Keep
CCT17	CCT		CCT	DCIS	2d	+	+	-	23.78	no	Her2	Keep
CCT18	CCT		CCT	DCIS	2f	+	+	-	33.02	no	LumA	removed by filter 2
CCT19	CCT		CCT	DCIS	2g	+	+	-	22.01	no	Normal	Keep
CCT2	CCT		CCT	DCIS	2b	+	+	-	39.36	no	Her2	Keep
CCT20	CCT		CCT	DCIS	2h	+	+	-	29.12	no	Her2	Keep
CCT25	CCT		CCT	DCIS	2i	+	+	-	29.93	no	Normal	Keep
CCT26	CCT		CCT	DCIS	2j	+	+	-	33.55	no	Her2	Keep
CCT29	CCT		CCT	DCIS	2i	+	+	-	33.16	no	Normal	Keep
CCT30	CCT		CCT	DCIS	2j	+	+	-	29.86	no	Her2	Keep
CCT31	CCT		CCT	DCIS	2k	+	+	-	31.97	no	Normal	Keep
CCT35	CCT		CCT	DCIS	2k	+	+	-	41.14	no	Normal	Keep
CCT37	CCT		CCT	Normal epithelium	4a	+	+	-	21.49	no	Normal	Keep
CCT38	CCT		CCT	Normal epithelium	4b	+	+	-	21.43	no	Normal	Keep
CCT39	CCT		CCT	Benign epithelium	3b	+	+	-	29.47	no	Normal	Keep
CCT4	CCT		CCT	DCIS	2c	+	+	-	30.83	no	Her2	Keep
CCT41	CCT		CCT	Normal epithelium	4a	+	+	-	30.08	no	Normal	Keep
CCT42	CCT		CCT	Normal epithelium	4b	+	+	-	36.5	no	Normal	Keep
CCT43	CCT		CCT	Benign epithelium	3b	+	+	-	37.92	no	LumA	removed by filter 3
CCT44	CCT		CCT	Benign epithelium	3c	+	+	-	38.28	no	Normal	Keep
CCT48	CCT		CCT	Benign epithelium	3c	+	+	-	35.86	no	Normal	Keep
CCT5	CCT		CCT	DCIS	2a	+	+	-	31.54	no	Her2	Keep
CCT6	CCT		CCT	DCIS	2b	+	+	-	25.52	no	Her2	Keep
CCT8	CCT		CCT	DCIS	2c	+	+	-	27.8	no	Her2	Keep
CCU1	CCU		CCU	IDC	1e	+	+	+	28.93	no	LumB	Keep
CCU14	CCU		CCU	IDC	1r	+	+	+	47.06	no	LumB	Keep
CCU16	CCU		CCU	IDC	1t	+	+	+	29.79	no	LumB	Keep
CCU2	CCU		CCU	IDC	1l	+	+	+	17.12	no	LumB	Keep
CCU22	CCU		CCU	IDC	1r	+	+	+	21.96	no	LumB	Keep
CCU24	CCU		CCU	IDC	1t	+	+	+	23.29	no	LumB	Keep
CCU25	CCU		CCU	IDC	1u	+	+	+	32.06	no	LumA	removed by filter 2
CCU30	CCU		CCU	IDC	1r	+	+	+	22.38	no	LumB	Keep
CCU33	CCU		CCU	IDC	1u	+	+	+	31.09	no	LumA	Keep
CCU5	CCU		CCU	IDC	1e	+	+	+	21.01	no	LumB	Keep
CCU6	CCU		CCU	IDC	1l	+	+	+	26.61	no	LumB	removed by filter 1
CCV10	CCV		CCV	DCIS	2b	+	+	+	26.68	no	LumA	Keep
CCV17	CCV		CCV	DCIS	2d	+	+	+	24.55	no	LumA	Keep
CCV18	CCV		CCV	DCIS	2e	+	+	+	30.46	no	LumA	Keep
CCV2	CCV		CCV	DCIS	2b	+	+	+	27.86	no	LumA	Keep
CCV22	CCV		CCV	DCIS	2e	+	+	+	24.39	no	LumA	Keep
CCV4	CCV		CCV	DCIS	2c	+	+	+	30.57	no	LumA	Keep
CCV5	CCV		CCV	DCIS	2a	+	+	+	18.2	no	LumA	Keep
CCV8	CCV		CCV	DCIS	2c	+	+	+	40.85	no	LumA	removed by filter 3
CCV9	CCV		CCV	DCIS	2a	+	+	+	25.83	no	LumB	Keep
CCW1	CCW		CCW	DCIS	2a	+	+	-	47.13	no	LumA	removed by filter 3
CCW14	CCW		CCW	DCIS	2j	+	+	-	16.32	no	LumA	Keep
CCW15	CCW		CCW	DCIS	2k	+	+	-	21.58	no	LumA	Keep
CCW16	CCW		CCW	DCIS	2i	+	+	-	31.5	no	Normal	removed by filter 1
CCW18	CCW		CCW	DCIS	2j	+	+	-	28.61	no	LumA	Keep
CCW19	CCW		CCW	DCIS	2k	+	+	-	31.34	no	Normal	Keep
CCW2	CCW		CCW	DCIS	2b	+	+	-	22.72	no	Normal	removed by filter 2
CCW20	CCW		CCW	DCIS	2i	+	+	-	37.77	no	Normal	removed by filter 1
CCW26	CCW		CCW	IDC	1m	+	+	-	40.19	no	LumA	removed by filter 1
CCW3	CCW		CCW	DCIS	2c	+	+	-	31.73	no	Normal	Keep
CCW31	CCW		CCW	IDC	1k	+	+	-	34.61	no	LumA	removed by filter 1
CCW33	CCW		CCW	IDC	1n	+	+	-	33.64	no	LumA	removed by filter 1
CCW34	CCW		CCW	DCIS	2f	+	+	-	25.23	no	Normal	removed by filter 1
CCW35	CCW		CCW	DCIS	2g	+	+	-	38.62	no	Normal	Keep
CCW38	CCW		CCW	DCIS	2f	+	+	-	24.35	no	Normal	removed by filter 1
CCW39	CCW		CCW	DCIS	2g	+	+	-	39.38	no	Normal	Keep
CCW4	CCW		CCW	DCIS	2d	+	+	-	32.48	no	Normal	Keep
CCW5	CCW		CCW	DCIS	2a	+	+	-	30.66	no	LumA	removed by filter 3
CCW6	CCW		CCW	DCIS	2b	+	+	-	26.97	no	Normal	Keep
CCW7	CCW		CCW	DCIS	2c	+	+	-	25.44	no	Normal	Keep
CCW8	CCW		CCW	DCIS	2d	+	+	-	25.66	no	Normal	Keep
CCX1	CCX		CCX	DCIS	2a	+	+	-	33.23	no	Normal	Keep
CCX15	CCX		CCX	DCIS	2i	+	+	-	28.26	no	LumA	Keep
CCX17	CCX		CCX	DCIS	2e	+	+	-	33	no	Normal	Keep
CCX18	CCX		CCX	DCIS	2g	+	+	-	29.71	no	LumA	Keep
CCX19	CCX		CCX	DCIS	2i	+	+	-	31.8	no	LumB	removed by filter 2
CCX2	CCX		CCX	DCIS	2b	+	+	-	33.11	no	LumA	removed by filter 2
CCX20	CCX		CCX	DCIS	2l	+	+	-	26.56	no	LumA	Keep
CCX21	CCX		CCX	DCIS	2e	+	+	-	27.97	no	Normal	Keep
CCX22	CCX		CCX	DCIS	2g	+	+	-	33.16	no	LumA	Keep
CCX24	CCX		CCX	DCIS	2l	+	+	-	20.35	no	LumA	Keep
CCX25	CCX		CCX	DCIS	2m	+	+	-	25.19	no	LumA	Keep
CCX26	CCX		CCX	DCIS	2n	+	+	-	24.75	no	LumA	Keep
CCX27	CCX		CCX	DCIS	2r	+	+	-	25.7	no	LumA	Keep
CCX28	CCX		CCX	DCIS	2t	+	+	-	20.47	no	LumA	Keep
CCX29	CCX		CCX	DCIS	2m	+	+	-	23.35	no	LumA	Keep
CCX3	CCX		CCX	DCIS	2c	+	+	-	4.45	no	LumA	removed by filter 1
CCX30	CCX		CCX	DCIS	2n	+	+	-	25.45	no	Normal	removed by filter 1
CCX31	CCX		CCX	DCIS	2r	+	+	-	29.39	no	LumA	Keep
CCX32	CCX		CCX	DCIS	2t	+	+	-	21.36	no	LumA	Keep
CCX37	CCX		CCX	DCIS	2w	+	+	-	23.8	no	LumA	removed by filter 3
CCX4	CCX		CCX	DCIS	2d	+	+	-	24.31	no	Normal	Keep
CCX42	CCX		CCX	DCIS	2z	+	+	-	26.82	no	Normal	Keep
CCX43	CCX		CCX	DCIS	2w	+	+	-	27.9	no	LumA	removed by filter 3
CCX6	CCX		CCX	DCIS	2b	+	+	-	28.02	no	LumA	removed by filter 3
CCX7	CCX		CCX	DCIS	2c	+	+	-	22.9	no	LumA	Keep
CCX8	CCX		CCX	DCIS	2d	+	+	-	25.05	no	Normal	Keep
CCY1	CCY		CCY	DCIS	2e	+	+	-	22.9	no	LumA	Keep
CCY10	CCY		CCY	DCIS	2g	+	+	-	26.12	no	LumA	Keep
CCY14	CCY		CCY	DCIS	2l	+	+	-	28.19	no	LumA	Keep
CCY16	CCY		CCY	DCIS	2o	+	+	-	29.11	no	LumA	Keep
CCY17	CCY		CCY	DCIS	2k	+	+	-	32.39	no	LumA	Keep
CCY19	CCY		CCY	DCIS	2m	+	+	-	32.7	no	LumA	Keep
CCY21	CCY		CCY	DCIS	2k	+	+	-	22.39	no	LumA	Keep
CCY22	CCY		CCY	DCIS	2l	+	+	-	24.49	no	LumA	Keep
CCY23	CCY		CCY	DCIS	2m	+	+	-	24.15	no	LumA	Keep
CCY24	CCY		CCY	DCIS	2o	+	+	-	25.57	no	LumA	Keep
CCY25	CCY		CCY	DCIS	2r	+	+	-	28.36	no	LumA	Keep
CCY27	CCY		CCY	DCIS	2u	+	+	-	25.29	no	LumA	Keep
CCY28	CCY		CCY	DCIS	2v	+	+	-	18.45	no	LumA	Keep
CCY29	CCY		CCY	DCIS	2r	+	+	-	29.28	no	Her2	removed by filter 2
CCY3	CCY		CCY	DCIS	2i	+	+	-	25.66	no	Normal	removed by filter 2
CCY30	CCY		CCY	DCIS	2s	+	+	-	27.97	no	LumA	Keep
CCY31	CCY		CCY	DCIS	2u	+	+	-	22.6	no	LumA	Keep
CCY34	CCY		CCY	DCIS	2s	+	+	-	26.38	no	LumA	Keep
CCY36	CCY		CCY	DCIS	2v	+	+	-	21.71	no	LumA	Keep
CCY37	CCY		CCY	DCIS	2x	+	+	-	31.68	no	LumA	Keep
CCY38	CCY		CCY	DCIS	2z	+	+	-	28.98	no	LumA	removed by filter 1
CCY4	CCY		CCY	DCIS	2j	+	+	-	27.11	no	LumA	removed by filter 2
CCY42	CCY		CCY	DCIS	2z	+	+	-	28.39	no	LumA	Keep
CCY45	CCY		CCY	DCIS	2x	+	+	-	18.33	no	LumA	Keep
CCY5	CCY		CCY	DCIS	2e	+	+	-	16.98	no	LumA	Keep
CCY59	CCY		CCY	IDC	1i	+	+	-	23.97	no	LumA	removed by filter 1
CCY6	CCY		CCY	DCIS	2g	+	+	-	26.84	no	LumA	Keep
CCY60	CCY		CCY	IDC	1k	+	+	-	19.2	no	LumA	removed by filter 1
CCY62	CCY		CCY	IDC	1m	+	+	-	29.37	no	LumA	Keep
CCY63	CCY		CCY	IDC	1i	+	+	-	23.1	no	LumA	removed by filter 1
CCY67	CCY		CCY	IDC	1o	+	+	-	22.53	no	LumA	Keep
CCY7	CCY		CCY	DCIS	2i	+	+	-	22.95	no	LumA	Keep
CCY71	CCY		CCY	IDC	1o	+	+	-	18.86	no	LumA	removed by filter 1
CCY72	CCY		CCY	IDC	1r	+	+	-	37.59	no	LumA	Keep
CCY76	CCY		CCY	IDC	1r	+	+	-	30.19	no	Normal	removed by filter 2
CCY79	CCY		CCY	IDC	1w	+	+	-	25.4	no	LumB	Keep
CCY8	CCY		CCY	DCIS	2j	+	+	-	29.54	no	LumA	Keep
CCZ1	CCZ		CCZ	DCIS	2a	-	+	+	30.01	no	Normal	Keep
CCZ11	CCZ		CCZ	DCIS	2o	-	+	+	28.8	no	Normal	Keep
CCZ14	CCZ		CCZ	DCIS	2f	-	+	+	13.39	no	Normal	Keep
CCZ15	CCZ		CCZ	DCIS	2g	-	+	+	31.95	no	Normal	Keep
CCZ17	CCZ		CCZ	DCIS	2e	-	+	+	33.4	no	Normal	Keep
CCZ18	CCZ		CCZ	DCIS	2f	-	+	+	43.24	no	Normal	Keep
CCZ2	CCZ		CCZ	DCIS	2b	-	+	+	26.16	no	Normal	Keep
CCZ21	CCZ		CCZ	DCIS	2e	-	+	+	32.15	no	Normal	Keep
CCZ23	CCZ		CCZ	DCIS	2g	-	+	+	27.3	no	Normal	Keep
CCZ24	CCZ		CCZ	DCIS	2h	-	+	+	21.64	no	Normal	Keep
CCZ28	CCZ		CCZ	DCIS	2l	-	+	+	42.13	no	Normal	Keep
CCZ29	CCZ		CCZ	DCIS	2i	-	+	+	30.36	no	Normal	Keep
CCZ30	CCZ		CCZ	DCIS	2h	-	+	+	31.78	no	Normal	Keep
CCZ32	CCZ		CCZ	DCIS	2l	-	+	+	18.88	no	Normal	Keep
CCZ33	CCZ		CCZ	DCIS	2i	-	+	+	9.69	no	Normal	Keep
CCZ37	CCZ		CCZ	DCIS	2m	-	+	+	38.98	no	Normal	Keep
CCZ38	CCZ		CCZ	DCIS	2n	-	+	+	24.47	no	Normal	removed by filter 3
CCZ4	CCZ		CCZ	DCIS	2c	-	+	+	29.42	no	Normal	Keep
CCZ41	CCZ		CCZ	DCIS	2m	-	+	+	38.23	no	Normal	Keep
CCZ46	CCZ		CCZ	DCIS	2n	-	+	+	34.06	no	Normal	Keep
CCZ49	CCZ		CCZ	Normal epithelium	4a	-	+	+	38.31	no	Normal	Keep
CCZ50	CCZ		CCZ	Normal epithelium	4b	-	+	+	31.52	no	Normal	Keep
CCZ53	CCZ		CCZ	Normal epithelium	4a	-	+	+	37.01	no	Normal	Keep
CCZ54	CCZ		CCZ	Normal epithelium	4b	-	+	+	23.24	no	Normal	Keep
CCZ6	CCZ		CCZ	DCIS	2b	-	+	+	26.66	no	Normal	Keep
CCZ61	CCZ		CCZ	Benign epithelium	3a	-	+	+	27.83	no	Normal	Keep
CCZ63	CCZ		CCZ	Benign epithelium	3d	-	+	+	25.79	no	LumA	Keep
CCZ64	CCZ		CCZ	Benign epithelium	3f	-	+	+	20.99	no	Normal	removed by filter 2
CCZ65	CCZ		CCZ	Benign epithelium	3a	-	+	+	30.31	no	Normal	Keep
CCZ66	CCZ		CCZ	Normal epithelium	4x	-	+	+	22.47	no	Normal	Keep
CCZ67	CCZ		CCZ	Benign epithelium	3d	-	+	+	34.94	no	Normal	Keep
CCZ68	CCZ		CCZ	Benign epithelium	3f	-	+	+	26.35	no	Normal	removed by filter 2
CCZ7	CCZ		CCZ	DCIS	2o	-	+	+	27.33	no	Normal	Keep
CCZ8	CCZ		CCZ	DCIS	2c	-	+	+	33.67	no	Normal	Keep
CD10	CD		CD	DCIS	2c	+	+	-	2.62	no	LumA	Keep
CD11	CD		CD	DCIS	2d	+	+	-	34.18	no	LumA	Keep
CD12	CD		CD	DCIS	2e	+	+	-	40.08	no	LumA	Keep
CD13	CD		CD	DCIS	2f	+	+	-	31.25	no	LumA	Keep
CD14	CD		CD	DCIS	2g	+	+	-	16.44	no	LumA	Keep
CD15	CD		CD	DCIS	2a	+	+	-	17.7	no	LumA	Keep
CD2	CD		CD	DCIS	2b	+	+	-	63.47	no	LumA	Keep
CD3	CD		CD	DCIS	2c	+	+	-	50.41	no	LumA	Keep
CD34	CD		CD	Normal epithelium	4a	+	+	-	66.49	no	Normal	Keep
CD35	CD		CD	Normal epithelium	4a	+	+	-	32.6	no	Normal	Keep
CD36	CD		CD	Normal epithelium	4a	+	+	-	35.77	no	Normal	Keep
CD37	CD		CD	IDC	1g	+	+	-	34.32	no	LumA	removed by filter 1
CD38	CD		CD	IDC	1g	+	+	-	16.55	no	LumA	removed by filter 1
CD4	CD		CD	DCIS	2d	+	+	-	62.93	no	LumA	Keep
CD40	CD		CD	IDC	1d	+	+	-	31.28	no	LumB	Keep
CD5	CD		CD	DCIS	2e	+	+	-	226.44	no	LumA	Keep
CD59	CD		CD	IDC	1c	+	+	-	13.62	no	LumA	removed by filter 1
CD6	CD		CD	DCIS	2f	+	+	-	67.62	no	LumA	Keep
CD61	CD		CD	IDC	1c	+	+	-	26.87	no	LumA	removed by filter 1
CD7	CD		CD	DCIS	2g	+	+	-	55.41	no	LumA	Keep
CD8	CD		CD	DCIS	2a	+	+	-	28.62	no	LumA	Keep
CD9	CD		CD	DCIS	2b	+	+	-	28.18	no	LumA	Keep
CDA1	CDA		CDA	DCIS	2a	+	-	-	26.5	no	LumB	Keep
CDA13	CDA		CDA	DCIS	2f	+	-	-	28.87	no	LumB	Keep
CDA15	CDA		CDA	DCIS	2i	+	-	-	24.61	no	LumB	Keep
CDA16	CDA		CDA	DCIS	2j	+	-	-	32.06	no	LumB	Keep
CDA17	CDA		CDA	DCIS	2f	+	-	-	32.9	no	LumB	Keep
CDA18	CDA		CDA	DCIS	2h	+	-	-	28.31	no	LumB	Keep
CDA19	CDA		CDA	DCIS	2i	+	-	-	28.11	no	LumB	Keep
CDA2	CDA		CDA	DCIS	2c	+	-	-	30.63	no	LumB	Keep
CDA20	CDA		CDA	DCIS	2j	+	-	-	27.87	no	LumB	Keep
CDA25	CDA		CDA	DCIS	2k	+	-	-	28.43	no	LumB	Keep
CDA26	CDA		CDA	DCIS	2l	+	-	-	32.9	no	LumB	Keep
CDA27	CDA		CDA	DCIS	2m	+	-	-	31.31	no	LumA	Keep
CDA28	CDA		CDA	DCIS	2o	+	-	-	28.15	no	LumA	Keep
CDA29	CDA		CDA	DCIS	2k	+	-	-	29.23	no	LumB	Keep
CDA3	CDA		CDA	DCIS	2d	+	-	-	30.79	no	LumB	Keep
CDA30	CDA		CDA	DCIS	2l	+	-	-	5.67	no	LumA	Keep
CDA31	CDA		CDA	DCIS	2m	+	-	-	30.56	no	LumA	Keep
CDA32	CDA		CDA	DCIS	2o	+	-	-	38.3	no	LumA	Keep
CDA37	CDA		CDA	DCIS	2s	+	-	-	8.86	no	LumB	Keep
CDA4	CDA		CDA	DCIS	2e	+	-	-	36.06	no	LumB	Keep
CDA40	CDA		CDA	Atypical epithelium	9a	+	-	-	33.28	no	Normal	Keep
CDA41	CDA		CDA	DCIS	2s	+	-	-	28.51	no	LumB	Keep
CDA44	CDA		CDA	Atypical epithelium	9a	+	-	-	29.24	no	Normal	Keep
CDA5	CDA		CDA	DCIS	2a	+	-	-	27.31	no	LumB	Keep
CDA6	CDA		CDA	DCIS	2c	+	-	-	33.03	no	LumB	Keep
CDA62	CDA		CDA	IDC	1b	+	-	-	4.11	no	LumA	Keep
CDA63	CDA		CDA	IDC	1e	+	-	-	10.25	no	LumB	Keep
CDA64	CDA		CDA	IDC	1h	+	-	-	30.2	no	LumB	Keep
CDA66	CDA		CDA	IDC	1b	+	-	-	9.38	no	LumA	Keep
CDA67	CDA		CDA	IDC	1e	+	-	-	28.28	no	LumB	Keep
CDA68	CDA		CDA	IDC	1h	+	-	-	35.64	no	LumB	Keep
CDA7	CDA		CDA	DCIS	2d	+	-	-	24.11	no	LumB	Keep
CDA73	CDA		CDA	DCIS	2x	+	-	-	37.44	no	LumB	Keep
CDA76	CDA		CDA	DCIS	2w	+	-	-	10.44	no	LumB	Keep
CDA77	CDA		CDA	DCIS	2x	+	-	-	32.4	no	LumB	Keep
CDA8	CDA		CDA	DCIS	2e	+	-	-	31.18	no	LumB	Keep
CDA80	CDA		CDA	DCIS	2w	+	-	-	36.04	no	LumB	Keep
CDA86	CDA		CDA	DCIS	2v	+	-	-	33.94	no	LumB	Keep
CDA90	CDA		CDA	DCIS	2v	+	-	-	35.55	no	LumB	Keep
CDB1	CDB		CDB	DCIS	2b	-	-	-	35.85	no	Basal	Keep
CDB10	CDB		CDB	DCIS	2c	-	-	-	23.53	no	Basal	Keep
CDB11	CDB		CDB	DCIS	2e	-	-	-	25.62	no	Basal	Keep
CDB12	CDB		CDB	DCIS	2f	-	-	-	35.66	no	Basal	Keep
CDB2	CDB		CDB	DCIS	2c	-	-	-	30.96	no	Basal	Keep
CDB3	CDB		CDB	DCIS	2e	-	-	-	22.26	no	Basal	Keep
CDB31	CDB		CDB	IDC	1a	-	-	-	9.67	no	Normal	Keep
CDB32	CDB		CDB	IDC	1b	-	-	-	26.76	no	Normal	Keep
CDB33	CDB		CDB	IDC	1c	-	-	-	33.47	no	Basal	Keep
CDB34	CDB		CDB	IDC	1d	-	-	-	19.61	no	Basal	Keep
CDB35	CDB		CDB	IDC	1a	-	-	-	21.74	no	Basal	Keep
CDB36	CDB		CDB	IDC	1b	-	-	-	17.87	no	Normal	Keep
CDB37	CDB		CDB	IDC	1c	-	-	-	10.24	no	Basal	Keep
CDB38	CDB		CDB	IDC	1d	-	-	-	19.37	no	Basal	Keep
CDB44	CDB		CDB	IDC	1e	-	-	-	29.91	no	Normal	Keep
CDB48	CDB		CDB	IDC	1e	-	-	-	32.16	no	Normal	removed by filter 1
CDB5	CDB		CDB	DCIS	2b	-	-	-	22.38	no	Basal	Keep
CDB6	CDB		CDB	DCIS	2c	-	-	-	28.04	no	Basal	Keep
CDB7	CDB		CDB	DCIS	2e	-	-	-	61.63	no	Basal	Keep
CDB8	CDB		CDB	DCIS	2f	-	-	-	20.8	no	Basal	Keep
CDB9	CDB		CDB	DCIS	2b	-	-	-	9.64	no	Basal	Keep
CDC1	CDC		CDC	DCIS	2a	-	+	-	40.87	no	Normal	Keep
CDC10	CDC		CDC	DCIS	2b	-	+	-	6.36	no	Her2	Keep
CDC11	CDC		CDC	DCIS	2c	-	+	-	27.84	no	Her2	Keep
CDC12	CDC		CDC	DCIS	2d	-	+	-	31.06	no	Normal	Keep
CDC13	CDC		CDC	DCIS	2e	-	+	-	34.74	no	Normal	Keep
CDC14	CDC		CDC	DCIS	2f	-	+	-	42	no	Her2	Keep
CDC15	CDC		CDC	DCIS	2g	-	+	-	5.89	no	Normal	Keep
CDC19	CDC		CDC	DCIS	2c	-	+	-	12.88	no	Her2	Keep
CDC2	CDC		CDC	DCIS	2b	-	+	-	44.96	no	Her2	removed by filter 1
CDC21	CDC		CDC	DCIS	2e	-	+	-	18.24	no	Her2	Keep
CDC27	CDC		CDC	Normal epithelium	4a	-	+	-	36.34	no	Normal	removed by filter 1
CDC31	CDC		CDC	Normal epithelium	4a	-	+	-	29.88	no	Normal	removed by filter 1
CDC32	CDC		CDC	Normal epithelium	4b	-	+	-	53.2	no	Normal	removed by filter 1
CDC37	CDC		CDC	Benign epithelium	3b	-	+	-	30.85	no	Normal	removed by filter 1
CDC38	CDC		CDC	Benign epithelium	3c	-	+	-	15.16	no	Normal	Keep
CDC4	CDC		CDC	DCIS	2d	-	+	-	39.31	no	Normal	Keep
CDC41	CDC		CDC	Benign epithelium	3b	-	+	-	51.28	no	Normal	Keep
CDC42	CDC		CDC	Benign epithelium	3c	-	+	-	17.13	no	Normal	Keep
CDC50	CDC		CDC	IDC	1d	-	+	-	31.81	no	Normal	Keep
CDC52	CDC		CDC	IDC	1g	-	+	-	21.84	no	Normal	Keep
CDC54	CDC		CDC	IDC	1d	-	+	-	30.76	no	Normal	Keep
CDC56	CDC		CDC	IDC	1g	-	+	-	24.5	no	Normal	Keep
CDC6	CDC		CDC	DCIS	2f	-	+	-	38.17	no	Normal	Keep
CDC61	CDC		CDC	IDC	1h	-	+	-	31.42	no	Normal	Keep
CDC63	CDC		CDC	IDC	1m	-	+	-	31.66	no	Normal	Keep
CDC65	CDC		CDC	IDC	1h	-	+	-	32.75	no	Her2	Keep
CDC67	CDC		CDC	IDC	1m	-	+	-	8.62	no	Normal	Keep
CDC7	CDC		CDC	DCIS	2g	-	+	-	43.44	no	Her2	Keep
CDC73	CDC		CDC	IDC	1o	-	+	-	39.04	no	Normal	Keep
CDC74	CDC		CDC	IDC	1p	-	+	-	36.96	no	Her2	Keep
CDC77	CDC		CDC	IDC	1o	-	+	-	29.84	no	Normal	Keep
CDC78	CDC		CDC	IDC	1p	-	+	-	38.13	no	Her2	Keep
CDC9	CDC		CDC	DCIS	2a	-	+	-	29.46	no	Normal	Keep
CDD1	CDD		CDD	DCIS	2a	+	+	-	33.47	no	LumA	Keep
CDD10	CDD		CDD	Normal epithelium	4b	+	+	-	43.32	no	Normal	Keep
CDD13	CDD		CDD	DCIS	2a	+	+	-	12.82	no	LumA	Keep
CDD14	CDD		CDD	DCIS	2b	+	+	-	19.03	no	LumA	removed by filter 1
CDD15	CDD		CDD	DCIS	2c	+	+	-	28.08	no	LumA	Keep
CDD16	CDD		CDD	DCIS	2d	+	+	-	35.87	no	Normal	removed by filter 1
CDD17	CDD		CDD	DCIS	2e	+	+	-	11.92	no	LumA	Keep
CDD18	CDD		CDD	Benign epithelium	3a	+	+	-	25.43	no	Normal	Keep
CDD19	CDD		CDD	Benign epithelium	3b	+	+	-	21.78	no	Normal	Keep
CDD2	CDD		CDD	DCIS	2b	+	+	-	36.88	no	LumA	removed by filter 1
CDD22	CDD		CDD	Normal epithelium	4a	+	+	-	30.81	no	Normal	Keep
CDD23	CDD		CDD	Normal epithelium	4b	+	+	-	24.92	no	Normal	Keep
CDD3	CDD		CDD	DCIS	2c	+	+	-	35.26	no	LumA	Keep
CDD45	CDD		CDD	IDC	1a	+	+	-	32.73	no	LumA	Keep
CDD47	CDD		CDD	IDC	1c	+	+	-	27.68	no	LumA	Keep
CDD5	CDD		CDD	DCIS	2e	+	+	-	24.06	no	LumA	Keep
CDD51	CDD		CDD	IDC	1c	+	+	-	25.73	no	LumA	Keep
CDD57	CDD		CDD	IDC	1e	+	+	-	29.22	no	LumB	Keep
CDD58	CDD		CDD	IDC	1f	+	+	-	27.65	no	Normal	removed by filter 1
CDD6	CDD		CDD	Benign epithelium	3a	+	+	-	27.63	no	Normal	removed by filter 1
CDD61	CDD		CDD	IDC	1e	+	+	-	36.79	no	LumB	Keep
CDD62	CDD		CDD	IDC	1f	+	+	-	38.4	no	LumA	Keep
CDD69	CDD		CDD	IDC	1i	+	+	-	30.28	no	LumB	Keep
CDD7	CDD		CDD	Benign epithelium	3b	+	+	-	30.24	no	Normal	Keep
CDD70	CDD		CDD	IDC	1j	+	+	-	31.97	no	LumA	Keep
CDD73	CDD		CDD	IDC	1i	+	+	-	34.32	no	LumB	Keep
CDD74	CDD		CDD	IDC	1j	+	+	-	6.13	no	LumA	Keep
CDD9	CDD		CDD	Normal epithelium	4a	+	+	-	8.26	no	Normal	Keep
CDE1	CDE		CDE	DCIS	2a	+	+	-	12.35	no	LumA	Keep
CDE10	CDE		CDE	DCIS	2k	+	+	-	29.35	no	LumA	Keep
CDE11	CDE		CDE	DCIS	2l	+	+	-	38.06	no	LumA	Keep
CDE13	CDE		CDE	DCIS	2a	+	+	-	38.74	no	LumA	Keep
CDE14	CDE		CDE	DCIS	2b	+	+	-	30.51	no	LumA	Keep
CDE15	CDE		CDE	DCIS	2m	+	+	-	6.97	no	LumA	Keep
CDE16	CDE		CDE	DCIS	2d	+	+	-	28.09	no	LumA	Keep
CDE17	CDE		CDE	DCIS	2e	+	+	-	30.32	no	LumA	Keep
CDE18	CDE		CDE	DCIS	2f	+	+	-	25.11	no	LumA	Keep
CDE19	CDE		CDE	DCIS	2h	+	+	-	36.56	no	LumA	Keep
CDE2	CDE		CDE	DCIS	2b	+	+	-	34.33	no	LumA	Keep
CDE20	CDE		CDE	DCIS	2i	+	+	-	31.65	no	LumA	Keep
CDE21	CDE		CDE	DCIS	2j	+	+	-	36.44	no	LumA	Keep
CDE22	CDE		CDE	DCIS	2k	+	+	-	8.43	no	LumA	Keep
CDE23	CDE		CDE	DCIS	2l	+	+	-	28.31	no	LumA	Keep
CDE3	CDE		CDE	DCIS	2m	+	+	-	29.46	no	LumA	Keep
CDE4	CDE		CDE	DCIS	2d	+	+	-	19.9	no	LumA	Keep
CDE44	CDE		CDE	Atypical epithelium	9a	+	+	-	23.95	no	Normal	Keep
CDE45	CDE		CDE	Atypical epithelium	9c	+	+	-	25.51	no	Normal	Keep
CDE46	CDE		CDE	Benign epithelium	3c	+	+	-	21.74	no	LumA	Keep
CDE48	CDE		CDE	Atypical epithelium	9a	+	+	-	23.21	no	Normal	Keep
CDE49	CDE		CDE	Atypical epithelium	9c	+	+	-	6.02	no	Normal	Keep
CDE5	CDE		CDE	DCIS	2e	+	+	-	33.39	no	LumA	Keep
CDE50	CDE		CDE	Benign epithelium	3c	+	+	-	31.69	no	LumA	Keep
CDE56	CDE		CDE	Benign epithelium	3f	+	+	-	19.9	no	Normal	Keep
CDE58	CDE		CDE	Benign epithelium	3f	+	+	-	21.48	no	LumA	Keep
CDE6	CDE		CDE	DCIS	2f	+	+	-	27.57	no	LumA	Keep
CDE64	CDE		CDE	IDC	1d	+	+	-	49.07	no	Her2	removed by filter 1
CDE65	CDE		CDE	IDC	1a	+	+	-	35.47	no	LumA	removed by filter 1
CDE67	CDE		CDE	IDC	1c	+	+	-	35.55	no	LumA	removed by filter 1
CDE68	CDE		CDE	IDC	1d	+	+	-	23.58	no	LumB	Keep
CDE69	CDE		CDE	IDC	1a	+	+	-	11.03	no	LumA	removed by filter 1
CDE7	CDE		CDE	DCIS	2h	+	+	-	35.1	no	LumA	Keep
CDE8	CDE		CDE	DCIS	2i	+	+	-	27.06	no	LumA	Keep
CDE9	CDE		CDE	DCIS	2j	+	+	-	27.44	no	LumA	Keep
CDF1	CDF		CDF	DCIS	2a	+	+	-	23.24	no	LumA	Keep
CDF13	CDF		CDF	DCIS	2e	+	+	-	26	no	Normal	Keep
CDF14	CDF		CDF	DCIS	2f	+	+	-	24.23	no	Normal	Keep
CDF16	CDF		CDF	Atypical epithelium	9a	+	+	-	38.11	no	Basal	removed by filter 1
CDF17	CDF		CDF	DCIS	2e	+	+	-	33.56	no	Normal	Keep
CDF18	CDF		CDF	DCIS	2f	+	+	-	28.41	no	LumA	Keep
CDF2	CDF		CDF	DCIS	2b	+	+	-	25.58	no	Normal	Keep
CDF20	CDF		CDF	Atypical epithelium	9a	+	+	-	24.57	no	Basal	removed by filter 1
CDF3	CDF		CDF	DCIS	2c	+	+	-	23.58	no	Normal	Keep
CDF4	CDF		CDF	DCIS	2d	+	+	-	31.47	no	Normal	Keep
CDF5	CDF		CDF	DCIS	2a	+	+	-	33.22	no	LumA	Keep
CDF6	CDF		CDF	DCIS	2b	+	+	-	22.45	no	Normal	Keep
CDF7	CDF		CDF	DCIS	2c	+	+	-	27	no	Normal	Keep
CDF8	CDF		CDF	DCIS	2d	+	+	-	21.29	no	Normal	Keep
CDG1	CDG		CDG	DCIS	2a	-	-	+	31.42	no	LumA	Keep
CDG10	CDG		CDG	DCIS	2b	-	-	+	32.46	no	LumA	Keep
CDG11	CDG		CDG	DCIS	2c	-	-	+	35.61	no	LumA	Keep
CDG12	CDG		CDG	DCIS	2d	-	-	+	24.03	no	Normal	Keep
CDG13	CDG		CDG	DCIS	2e	-	-	+	36.89	no	Normal	Keep
CDG14	CDG		CDG	DCIS	2f	-	-	+	28.36	no	Normal	Keep
CDG2	CDG		CDG	DCIS	2b	-	-	+	29.99	no	LumA	Keep
CDG20	CDG		CDG	DCIS	2d	-	-	+	4.29	no	Normal	Keep
CDG25	CDG		CDG	Normal epithelium	4a	-	-	+	25.66	no	Normal	Keep
CDG26	CDG		CDG	Normal epithelium	4c	-	-	+	23.42	no	Normal	Keep
CDG28	CDG		CDG	Benign epithelium	3f	-	-	+	26.45	no	LumA	Keep
CDG29	CDG		CDG	Normal epithelium	4a	-	-	+	25.79	no	Normal	Keep
CDG3	CDG		CDG	DCIS	2c	-	-	+	31.55	no	Her2	Keep
CDG30	CDG		CDG	Normal epithelium	4c	-	-	+	26.91	no	Normal	Keep
CDG32	CDG		CDG	Benign epithelium	3f	-	-	+	12.41	no	Normal	Keep
CDG37	CDG		CDG	Benign epithelium	3a	-	-	+	28.74	no	Normal	Keep
CDG4	CDG		CDG	DCIS	2d	-	-	+	31.08	no	Normal	Keep
CDG41	CDG		CDG	Benign epithelium	3a	-	-	+	30.56	no	Normal	Keep
CDG5	CDG		CDG	DCIS	2e	-	-	+	17.12	no	Normal	removed by filter 1
CDG6	CDG		CDG	DCIS	2f	-	-	+	26.99	no	LumA	Keep
CDG9	CDG		CDG	DCIS	2a	-	-	+	25.41	no	LumA	Keep
CDH1	CDH		CDH	DCIS	2a	+	+	-	3.22	no	LumB	Keep
CDH16	CDH		CDH	Normal epithelium	4a	+	+	-	31.69	no	Normal	removed by filter 2
CDH2	CDH		CDH	DCIS	2b	+	+	-	31.56	no	LumB	Keep
CDH20	CDH		CDH	Normal epithelium	4a	+	+	-	21.06	no	Normal	Keep
CDH3	CDH		CDH	DCIS	2c	+	+	-	30.1	no	LumB	Keep
CDH5	CDH		CDH	DCIS	2a	+	+	-	25.6	no	LumB	Keep
CDH6	CDH		CDH	DCIS	2b	+	+	-	23.4	no	LumB	Keep
CDH7	CDH		CDH	DCIS	2c	+	+	-	23.8	no	LumB	Keep
CDI1	CDI		CDI	DCIS	2a	-	+	-	40.41	no	Basal	removed by filter 1
CDI10	CDI		CDI	Normal epithelium	4a	-	+	-	28.13	no	Normal	Keep
CDI16	CDI		CDI	DCIS	2b	-	+	-	2.79	no	Her2	removed by filter 1
CDI8	CDI		CDI	DCIS	2a	-	+	-	27.22	no	Basal	Keep
CDI9	CDI		CDI	DCIS	2b	-	+	-	28.62	no	Basal	Keep
CDJ1	CDJ		CDJ	DCIS	2a	+	+	-	26.27	no	Normal	Keep
CDJ13	CDJ		CDJ	Benign epithelium	3a	+	+	-	33.04	no	Normal	removed by filter 2
CDJ14	CDJ		CDJ	Atypical epithelium	9a	+	+	-	31.76	no	LumA	Keep
CDJ15	CDJ		CDJ	Benign epithelium	3c	+	+	-	29.58	no	LumA	Keep
CDJ16	CDJ		CDJ	Benign epithelium	3d	+	+	-	26.81	no	LumA	Keep
CDJ17	CDJ		CDJ	Benign epithelium	3a	+	+	-	63.73	no	Normal	removed by filter 2
CDJ18	CDJ		CDJ	Atypical epithelium	9a	+	+	-	21.93	no	LumA	Keep
CDJ19	CDJ		CDJ	Benign epithelium	3c	+	+	-	28.19	no	LumA	Keep
CDJ2	CDJ		CDJ	DCIS	2b	+	+	-	30.03	no	LumA	Keep
CDJ20	CDJ		CDJ	Benign epithelium	3d	+	+	-	28.03	no	LumA	Keep
CDJ27	CDJ		CDJ	Benign epithelium	3i	+	+	-	29.92	no	Normal	Keep
CDJ28	CDJ		CDJ	Normal epithelium	4a	+	+	-	141.8	no	Normal	Keep
CDJ3	CDJ		CDJ	DCIS	2c	+	+	-	31.78	no	LumA	Keep
CDJ31	CDJ		CDJ	Benign epithelium	3i	+	+	-	24.77	no	Normal	Keep
CDJ32	CDJ		CDJ	Normal epithelium	4a	+	+	-	26.44	no	Normal	Keep
CDJ38	CDJ		CDJ	DCIS	2e	+	+	-	19.57	no	Normal	Keep
CDJ39	CDJ		CDJ	DCIS	2f	+	+	-	36.53	no	LumA	Keep
CDJ4	CDJ		CDJ	DCIS	2d	+	+	-	29.89	no	Normal	Keep
CDJ40	CDJ		CDJ	DCIS	2g	+	+	-	32.71	no	LumA	Keep
CDJ42	CDJ		CDJ	DCIS	2e	+	+	-	38.24	no	LumA	Keep
CDJ43	CDJ		CDJ	DCIS	2f	+	+	-	27.84	no	LumA	Keep
CDJ44	CDJ		CDJ	DCIS	2g	+	+	-	28.57	no	LumA	Keep
CDJ5	CDJ		CDJ	DCIS	2a	+	+	-	28.78	no	Normal	Keep
CDJ6	CDJ		CDJ	DCIS	2b	+	+	-	27.28	no	LumA	Keep
CDJ7	CDJ		CDJ	DCIS	2c	+	+	-	29.41	no	LumA	Keep
CDJ8	CDJ		CDJ	DCIS	2d	+	+	-	26.23	no	Normal	Keep
CDK1	CDK		CDK	DCIS	2a	+	+	-	35.34	no	LumA	Keep
CDK10	CDK		CDK	Benign epithelium	3e	+	+	-	27.53	no	Normal	Keep
CDK11	CDK		CDK	Benign epithelium	3f	+	+	-	20.91	no	Normal	Keep
CDK12	CDK		CDK	Benign epithelium	3h	+	+	-	22.06	no	Normal	Keep
CDK13	CDK		CDK	DCIS	2a	+	+	-	19.54	no	LumA	Keep
CDK14	CDK		CDK	DCIS	2b	+	+	-	25.07	no	LumA	Keep
CDK15	CDK		CDK	DCIS	2c	+	+	-	34.58	no	LumA	Keep
CDK16	CDK		CDK	DCIS	2d	+	+	-	31.83	no	LumA	Keep
CDK17	CDK		CDK	Atypical epithelium	9c	+	+	-	4.21	no	LumA	removed by filter 1
CDK18	CDK		CDK	Atypical epithelium	9d	+	+	-	22.08	no	LumA	Keep
CDK2	CDK		CDK	DCIS	2b	+	+	-	32.24	no	LumA	Keep
CDK22	CDK		CDK	Benign epithelium	3e	+	+	-	37.18	no	Normal	Keep
CDK23	CDK		CDK	Benign epithelium	3f	+	+	-	25.83	no	Normal	Keep
CDK24	CDK		CDK	Benign epithelium	3h	+	+	-	32.26	no	Normal	Keep
CDK3	CDK		CDK	DCIS	2c	+	+	-	19.66	no	LumA	Keep
CDK37	CDK		CDK	Atypical epithelium	9a	+	+	-	29.89	no	Normal	Keep
CDK38	CDK		CDK	Atypical epithelium	9b	+	+	-	33.21	no	Normal	removed by filter 2
CDK4	CDK		CDK	DCIS	2d	+	+	-	30.29	no	LumA	Keep
CDK43	CDK		CDK	Atypical epithelium	9a	+	+	-	14.98	no	Normal	removed by filter 1
CDK44	CDK		CDK	Atypical epithelium	9b	+	+	-	34.59	no	Normal	removed by filter 1
CDK5	CDK		CDK	Atypical epithelium	9c	+	+	-	36.91	no	LumA	Keep
CDK6	CDK		CDK	Atypical epithelium	9d	+	+	-	29.51	no	LumA	Keep
CDK7	CDK		CDK	Atypical epithelium	9e	+	+	-	4.92	no	Normal	Keep
CDL1	CDL		CDL	DCIS	2a	-	+	-	26.13	no	Normal	removed by filter 1
CDL12	CDL		CDL	Benign epithelium	3a	-	+	-	5.16	no	Normal	Keep
CDL20	CDL		CDL	Atypical epithelium	9a	-	+	-	26.99	no	Basal	Keep
CDL5	CDL		CDL	Benign epithelium	3a	-	+	-	22.4	no	Normal	Keep
CDL6	CDL		CDL	Atypical epithelium	9a	-	+	-	4.26	no	Normal	removed by filter 1
CDL8	CDL		CDL	DCIS	2a	-	+	-	28.71	no	Normal	removed by filter 1
CDM1	CDM		CDM	DCIS	2a	+	+	-	33.38	no	Normal	Keep
CDM10	CDM		CDM	DCIS	2b	+	+	-	26.81	no	Normal	Keep
CDM11	CDM		CDM	DCIS	2c	+	+	-	37.27	no	LumA	Keep
CDM12	CDM		CDM	DCIS	2d	+	+	-	33.58	no	LumA	Keep
CDM13	CDM		CDM	Atypical epithelium	9a	+	+	-	42.76	no	Normal	Keep
CDM14	CDM		CDM	Atypical epithelium	9b	+	+	-	37.34	no	Normal	Keep
CDM15	CDM		CDM	DCIS	2e	+	+	-	28.63	no	LumA	Keep
CDM16	CDM		CDM	DCIS	2g	+	+	-	28.25	no	LumA	Keep
CDM2	CDM		CDM	DCIS	2b	+	+	-	29.8	no	LumA	Keep
CDM3	CDM		CDM	DCIS	2c	+	+	-	32.81	no	LumA	Keep
CDM4	CDM		CDM	DCIS	2d	+	+	-	21.47	no	LumA	Keep
CDM5	CDM		CDM	Atypical epithelium	9a	+	+	-	34.78	no	Normal	Keep
CDM6	CDM		CDM	Atypical epithelium	9b	+	+	-	45.68	no	Normal	Keep
CDM7	CDM		CDM	DCIS	2e	+	+	-	28.19	no	LumA	Keep
CDM8	CDM		CDM	DCIS	2g	+	+	-	32.09	no	LumA	Keep
CDM9	CDM		CDM	DCIS	2a	+	+	-	38.22	no	LumA	Keep
CDN1	CDN		CDN	DCIS	2b	-	-	-	11.88	no	Her2	Keep
CDN13	CDN		CDN	Benign epithelium	3a	-	-	-	9.1	no	Normal	removed by filter 1
CDN14	CDN		CDN	Benign epithelium	3b	-	-	-	10.84	no	Normal	Keep
CDN15	CDN		CDN	Benign epithelium	3c	-	-	-	22.87	no	LumA	Keep
CDN16	CDN		CDN	Benign epithelium	3d	-	-	-	28.47	no	Normal	Keep
CDN18	CDN		CDN	Benign epithelium	3c	-	-	-	33.11	no	LumA	Keep
CDN19	CDN		CDN	Benign epithelium	3d	-	-	-	24.67	no	Normal	Keep
CDN2	CDN		CDN	DCIS	2c	-	-	-	11.8	no	Basal	Keep
CDN24	CDN		CDN	Benign epithelium	3x	-	-	-	34.87	no	Normal	Keep
CDN32	CDN		CDN	Benign epithelium	3x	-	-	-	31.79	no	Normal	Keep
CDN5	CDN		CDN	DCIS	2b	-	-	-	9.74	no	Her2	Keep
CDN6	CDN		CDN	DCIS	2c	-	-	-	38.8	no	Her2	Keep
CDO1	CDO		CDO	IDC	1a	+	+	-	26.38	no	Normal	Keep
CDO10	CDO		CDO	IDC	1b	+	+	-	30.69	no	LumA	Keep
CDO11	CDO		CDO	IDC	1f	+	+	-	33.3	no	LumA	Keep
CDO12	CDO		CDO	IDC	1i	+	+	-	26.56	no	LumA	Keep
CDO13	CDO		CDO	IDC	1l	+	+	-	34.12	no	LumA	Keep
CDO14	CDO		CDO	IDC	1n	+	+	-	38.72	no	LumA	Keep
CDO2	CDO		CDO	IDC	1b	+	+	-	27.57	no	LumA	Keep
CDO25	CDO		CDO	DCIS	2a	+	+	-	27	no	LumA	Keep
CDO26	CDO		CDO	DCIS	2b	+	+	-	25.13	no	Normal	Keep
CDO27	CDO		CDO	DCIS	2c	+	+	-	33.27	no	LumA	Keep
CDO28	CDO		CDO	DCIS	2d	+	+	-	23.09	no	LumA	Keep
CDO29	CDO		CDO	DCIS	2a	+	+	-	56.3	no	Normal	removed by filter 1
CDO3	CDO		CDO	IDC	1f	+	+	-	29.37	no	LumA	Keep
CDO30	CDO		CDO	DCIS	2b	+	+	-	30.34	no	LumA	Keep
CDO31	CDO		CDO	DCIS	2c	+	+	-	28.29	no	Normal	Keep
CDO32	CDO		CDO	DCIS	2d	+	+	-	33.63	no	Basal	removed by filter 1
CDO39	CDO		CDO	Atypical epithelium	9a	+	+	-	23.66	no	LumA	removed by filter 1
CDO4	CDO		CDO	IDC	1i	+	+	-	30.7	no	LumA	Keep
CDO5	CDO		CDO	IDC	1l	+	+	-	40.78	no	LumA	removed by filter 2
CDO6	CDO		CDO	IDC	1n	+	+	-	33.98	no	LumA	Keep
CDO9	CDO		CDO	IDC	1a	+	+	-	16.19	no	LumA	Keep
CDP1	CDP		CDP	DCIS	2a	-	-	-	30.45	no	Normal	Keep
CDP10	CDP		CDP	DCIS	2k	-	-	-	26.4	no	LumA	Keep
CDP13	CDP		CDP	DCIS	2a	-	-	-	29.89	no	Normal	Keep
CDP14	CDP		CDP	DCIS	2b	-	-	-	31.33	no	Normal	removed by filter 1
CDP15	CDP		CDP	DCIS	2d	-	-	-	26.25	no	Normal	Keep
CDP16	CDP		CDP	DCIS	2e	-	-	-	1.85	no	Normal	Keep
CDP17	CDP		CDP	DCIS	2f	-	-	-	25.67	no	LumA	Keep
CDP18	CDP		CDP	DCIS	2g	-	-	-	30.31	no	LumA	Keep
CDP19	CDP		CDP	DCIS	2h	-	-	-	32.14	no	Normal	Keep
CDP2	CDP		CDP	DCIS	2b	-	-	-	26.33	no	LumA	Keep
CDP20	CDP		CDP	DCIS	2i	-	-	-	22.26	no	Normal	Keep
CDP21	CDP		CDP	DCIS	2j	-	-	-	26.37	no	LumA	Keep
CDP22	CDP		CDP	DCIS	2k	-	-	-	25.22	no	LumA	Keep
CDP3	CDP		CDP	DCIS	2d	-	-	-	30.52	no	Normal	Keep
CDP37	CDP		CDP	Atypical epithelium	9a	-	-	-	38.64	no	LumA	Keep
CDP38	CDP		CDP	Atypical epithelium	9b	-	-	-	40.74	no	Her2	removed by filter 1
CDP4	CDP		CDP	DCIS	2e	-	-	-	32.97	no	LumA	Keep
CDP41	CDP		CDP	Atypical epithelium	9a	-	-	-	29.69	no	Normal	removed by filter 1
CDP42	CDP		CDP	Atypical epithelium	9b	-	-	-	34.36	no	LumA	Keep
CDP5	CDP		CDP	DCIS	2f	-	-	-	23.6	no	LumA	Keep
CDP6	CDP		CDP	DCIS	2g	-	-	-	18.27	no	Normal	Keep
CDP7	CDP		CDP	DCIS	2h	-	-	-	30.37	no	LumA	Keep
CDP8	CDP		CDP	DCIS	2i	-	-	-	27.16	no	Normal	Keep
CDP9	CDP		CDP	DCIS	2j	-	-	-	25.34	no	Normal	Keep
CDQ1	CDQ		CDQ	DCIS	2a	-	-	-	12.54	no	Basal	Keep
CDQ10	CDQ		CDQ	DCIS	2k	-	-	-	53.3	no	Basal	removed by filter 1
CDQ13	CDQ		CDQ	DCIS	2a	-	-	-	10.9	no	Basal	Keep
CDQ14	CDQ		CDQ	DCIS	2b	-	-	-	33.38	no	Basal	Keep
CDQ15	CDQ		CDQ	DCIS	2c	-	-	-	11.09	no	Basal	Keep
CDQ16	CDQ		CDQ	DCIS	2d	-	-	-	32.37	no	Basal	Keep
CDQ18	CDQ		CDQ	DCIS	2g	-	-	-	38.96	no	Basal	Keep
CDQ19	CDQ		CDQ	DCIS	2h	-	-	-	49.21	no	Basal	removed by filter 1
CDQ2	CDQ		CDQ	DCIS	2b	-	-	-	26.27	no	Basal	Keep
CDQ20	CDQ		CDQ	DCIS	2i	-	-	-	59.04	no	Basal	Keep
CDQ21	CDQ		CDQ	DCIS	2j	-	-	-	32.58	no	Normal	removed by filter 2
CDQ22	CDQ		CDQ	DCIS	2k	-	-	-	24.37	no	Basal	removed by filter 1
CDQ25	CDQ		CDQ	DCIS	2a	-	-	-	11.78	no	Basal	Keep
CDQ26	CDQ		CDQ	DCIS	2b	-	-	-	22.69	no	Basal	Keep
CDQ27	CDQ		CDQ	DCIS	2c	-	-	-	21.02	no	Basal	Keep
CDQ28	CDQ		CDQ	DCIS	2d	-	-	-	44.13	no	Basal	Keep
CDQ29	CDQ		CDQ	DCIS	2e	-	-	-	31.41	no	Basal	Keep
CDQ3	CDQ		CDQ	DCIS	2c	-	-	-	26.61	no	Basal	Keep
CDQ30	CDQ		CDQ	DCIS	2g	-	-	-	30.65	no	Basal	Keep
CDQ31	CDQ		CDQ	DCIS	2h	-	-	-	42.69	no	Normal	removed by filter 1
CDQ32	CDQ		CDQ	DCIS	2i	-	-	-	47.46	no	Basal	removed by filter 1
CDQ33	CDQ		CDQ	DCIS	2j	-	-	-	29.28	no	Normal	removed by filter 2
CDQ4	CDQ		CDQ	DCIS	2d	-	-	-	34.53	no	Basal	Keep
CDQ40	CDQ		CDQ	Atypical epithelium	9a	-	-	-	33.28	no	Normal	removed by filter 1
CDQ41	CDQ		CDQ	Atypical epithelium	9b	-	-	-	14.46	no	Normal	Keep
CDQ42	CDQ		CDQ	Atypical epithelium	9c	-	-	-	35.34	no	Basal	Keep
CDQ44	CDQ		CDQ	Atypical epithelium	9e	-	-	-	69.61	no	Normal	removed by filter 3
CDQ48	CDQ		CDQ	Atypical epithelium	9a	-	-	-	56.38	no	Normal	removed by filter 1
CDQ49	CDQ		CDQ	Atypical epithelium	9b	-	-	-	36.19	no	Normal	removed by filter 1
CDQ5	CDQ		CDQ	DCIS	2e	-	-	-	34.36	no	Basal	Keep
CDQ50	CDQ		CDQ	Atypical epithelium	9c	-	-	-	32.11	no	Basal	Keep
CDQ56	CDQ		CDQ	Atypical epithelium	9a	-	-	-	43.64	no	Normal	removed by filter 1
CDQ57	CDQ		CDQ	Atypical epithelium	9b	-	-	-	79.39	no	Normal	Keep
CDQ58	CDQ		CDQ	Atypical epithelium	9c	-	-	-	37.43	no	Basal	Keep
CDQ6	CDQ		CDQ	DCIS	2g	-	-	-	19.64	no	Basal	Keep
CDQ7	CDQ		CDQ	DCIS	2h	-	-	-	54.6	no	Basal	removed by filter 1
CDQ8	CDQ		CDQ	DCIS	2i	-	-	-	55.68	no	Basal	Keep
CDQ9	CDQ		CDQ	DCIS	2j	-	-	-	34.27	no	Normal	removed by filter 2
CDR1	CDR		CDR	DCIS	2a	+	+	-	1.74	no	Normal	Keep
CDR10	CDR		CDR	DCIS	2c	+	+	-	34.86	no	Normal	Keep
CDR13	CDR		CDR	Atypical epithelium	9a	+	+	-	26.97	no	LumA	Keep
CDR14	CDR		CDR	Benign epithelium	3a	+	+	-	34.34	no	Normal	Keep
CDR2	CDR		CDR	DCIS	2c	+	+	-	39.25	no	LumA	Keep
CDR25	CDR		CDR	IDC	1a	+	+	-	2.97	no	Normal	removed by filter 1
CDR26	CDR		CDR	IDC	1b	+	+	-	31.3	no	Normal	removed by filter 1
CDR28	CDR		CDR	IDC	1e	+	+	-	46.55	no	Her2	removed by filter 1
CDR30	CDR		CDR	IDC	1h	+	+	-	28.39	no	LumA	Keep
CDR31	CDR		CDR	IDC	1a	+	+	-	37.51	no	Normal	Keep
CDR32	CDR		CDR	IDC	1b	+	+	-	26.3	no	LumA	removed by filter 1
CDR34	CDR		CDR	IDC	1e	+	+	-	29.21	no	LumA	removed by filter 1
CDR35	CDR		CDR	IDC	1g	+	+	-	32.59	no	LumA	Keep
CDR36	CDR		CDR	IDC	1h	+	+	-	39.3	no	LumA	Keep
CDR5	CDR		CDR	Atypical epithelium	9a	+	+	-	33.8	no	LumA	Keep
CDR6	CDR		CDR	Benign epithelium	3a	+	+	-	26.99	no	Normal	Keep
CDR9	CDR		CDR	DCIS	2a	+	+	-	39.75	no	Normal	Keep
CDS1	CDS		CDS	DCIS	2a	+	+	+	28.04	no	Normal	Keep
CDS12	CDS		CDS	DCIS	2a	+	+	+	30.61	no	Normal	Keep
CDS15	CDS		CDS	Atypical epithelium	9a	+	+	+	26.79	no	Her2	removed by filter 1
CDS16	CDS		CDS	Atypical epithelium	9b	+	+	+	29.92	no	Normal	Keep
CDS19	CDS		CDS	Normal epithelium	4a	+	+	+	26.36	no	Normal	Keep
CDS20	CDS		CDS	Benign epithelium	3c	+	+	+	1.34	no	Normal	removed by filter 1
CDS4	CDS		CDS	Atypical epithelium	9a	+	+	+	44.88	no	Her2	removed by filter 1
CDS5	CDS		CDS	Atypical epithelium	9b	+	+	+	33.25	no	Normal	Keep
CDS6	CDS		CDS	Benign epithelium	3a	+	+	+	26.99	no	Normal	Keep
CDS8	CDS		CDS	Normal epithelium	4a	+	+	+	25.76	no	Normal	Keep
CDS9	CDS		CDS	Benign epithelium	3c	+	+	+	30.56	no	Normal	Keep
CDT1	CDT		CDT	IDC	1a	+	+	+	29.13	no	Her2	Keep
CDT13	CDT		CDT	IDC	1j	+	+	+	32.56	no	LumB	Keep
CDT14	CDT		CDT	IDC	1k	+	+	+	19.17	no	Her2	Keep
CDT17	CDT		CDT	IDC	1j	+	+	+	24.41	no	LumA	Keep
CDT18	CDT		CDT	IDC	1k	+	+	+	32.47	no	LumB	Keep
CDT2	CDT		CDT	IDC	1b	+	+	+	15.15	no	Her2	Keep
CDT20	CDT		CDT	IDC	1m	+	+	+	21.33	no	LumB	Keep
CDT3	CDT		CDT	IDC	1f	+	+	+	17.8	no	Her2	Keep
CDT5	CDT		CDT	IDC	1a	+	+	+	30.98	no	Her2	Keep
CDT6	CDT		CDT	IDC	1b	+	+	+	33.64	no	LumB	Keep
CDT7	CDT		CDT	IDC	1f	+	+	+	2.07	no	LumB	Keep
CDT8	CDT		CDT	IDC	1g	+	+	+	34.21	no	LumB	Keep
CDU13	CDU		CDU	DCIS	2a	n.a.	n.a.	n.a.	33.46	no	LumA	Keep	This patient (CDU) was not included in the DCIS vs IDC analysis that resulted in the 53 genes selected
CDU14	CDU		CDU	DCIS	2b	n.a.	n.a.	n.a.	24.54	no	LumA	Keep	removal was due to pathological annotation being unclear that the idc samples were idc or dcis.
CDU15	CDU		CDU	DCIS	2c	n.a.	n.a.	n.a.	24.89	no	LumA	Keep	samples how ever were included in the timeline and downstream comparisons as this did not depend on annotation group
CDU16	CDU		CDU	DCIS	2d	n.a.	n.a.	n.a.	23.59	no	LumA	Keep	This patient (CDU) was not included in the DCIS vs IDC analysis that resulted in the 53 genes selected
CDU17	CDU		CDU	DCIS	2g	n.a.	n.a.	n.a.	40.48	no	LumA	Keep	removal was due to pathological annotation being unclear that the idc samples were idc or dcis.
CDU18	CDU		CDU	DCIS	2h	n.a.	n.a.	n.a.	40.44	no	LumA	Keep	samples how ever were included in the timeline and downstream comparisons as this did not depend on annotation group
CDU19	CDU		CDU	DCIS	2i	n.a.	n.a.	n.a.	29.08	no	LumA	Keep	This patient (CDU) was not included in the DCIS vs IDC analysis that resulted in the 53 genes selected
CDU2	CDU		CDU	IDC	1b	n.a.	n.a.	n.a.	32.15	no	LumA	Keep	removal was due to pathological annotation being unclear that the idc samples were idc or dcis.
CDU20	CDU		CDU	DCIS	2j	n.a.	n.a.	n.a.	23.9	no	LumA	Keep	samples how ever were included in the timeline and downstream comparisons as this did not depend on annotation group
CDU21	CDU		CDU	DCIS	2a	n.a.	n.a.	n.a.	1.14	no	LumA	removed by filter 1	This patient (CDU) was not included in the DCIS vs IDC analysis that resulted in the 53 genes selected
CDU22	CDU		CDU	DCIS	2b	n.a.	n.a.	n.a.	22.64	no	LumA	Keep	removal was due to pathological annotation being unclear that the idc samples were idc or dcis.
CDU23	CDU		CDU	DCIS	2c	n.a.	n.a.	n.a.	28.88	no	LumA	Keep	samples how ever were included in the timeline and downstream comparisons as this did not depend on annotation group
CDU24	CDU		CDU	DCIS	2d	n.a.	n.a.	n.a.	30.23	no	LumA	Keep	This patient (CDU) was not included in the DCIS vs IDC analysis that resulted in the 53 genes selected
CDU25	CDU		CDU	DCIS	2g	n.a.	n.a.	n.a.	30.68	no	LumA	Keep	removal was due to pathological annotation being unclear that the idc samples were idc or dcis.
CDU26	CDU		CDU	DCIS	2h	n.a.	n.a.	n.a.	24.16	no	LumA	Keep	samples how ever were included in the timeline and downstream comparisons as this did not depend on annotation group
CDU27	CDU		CDU	DCIS	2i	n.a.	n.a.	n.a.	38.56	no	LumA	Keep	This patient (CDU) was not included in the DCIS vs IDC analysis that resulted in the 53 genes selected
CDU28	CDU		CDU	DCIS	2j	n.a.	n.a.	n.a.	38.3	no	LumA	Keep	removal was due to pathological annotation being unclear that the idc samples were idc or dcis.
CDU5	CDU		CDU	IDC	1b	n.a.	n.a.	n.a.	28.58	no	LumA	Keep	samples how ever were included in the timeline and downstream comparisons as this did not depend on annotation group
CDU7	CDU		CDU	IDC	1c	n.a.	n.a.	n.a.	35.84	no	LumA	Keep	This patient (CDU) was not included in the DCIS vs IDC analysis that resulted in the 53 genes selected
CDU8	CDU		CDU	IDC	1d	n.a.	n.a.	n.a.	32.69	no	LumA	Keep	removal was due to pathological annotation being unclear that the idc samples were idc or dcis.
CDV1	CDV		CDV	DCIS	2b	n.a.	n.a.	n.a.	22.15	no	Normal	Keep
CDV10	CDV		CDV	DCIS	2o	n.a.	n.a.	n.a.	37.37	no	Normal	Keep
CDV11	CDV		CDV	DCIS	2p	n.a.	n.a.	n.a.	27.36	no	LumA	Keep
CDV12	CDV		CDV	DCIS	2q	n.a.	n.a.	n.a.	28.3	no	Her2	Keep
CDV13	CDV		CDV	DCIS	2s	n.a.	n.a.	n.a.	1.28	no	Normal	removed by filter 3
CDV14	CDV		CDV	DCIS	2t	n.a.	n.a.	n.a.	29.5	no	Normal	Keep
CDV15	CDV		CDV	DCIS	2u	n.a.	n.a.	n.a.	24.7	no	Normal	Keep
CDV16	CDV		CDV	DCIS	2v	n.a.	n.a.	n.a.	34.8	no	Normal	Keep
CDV17	CDV		CDV	DCIS	2w	n.a.	n.a.	n.a.	21.42	no	Normal	Keep
CDV19	CDV		CDV	DCIS	2y	n.a.	n.a.	n.a.	3.77	no	Normal	removed by filter 3
CDV2	CDV		CDV	DCIS	2c	n.a.	n.a.	n.a.	30.81	no	Normal	Keep
CDV20	CDV		CDV	DCIS	2z	n.a.	n.a.	n.a.	29.58	no	Normal	Keep
CDV25	CDV		CDV	DCIS	2b	n.a.	n.a.	n.a.	23.24	no	Her2	Keep
CDV26	CDV		CDV	DCIS	2c	n.a.	n.a.	n.a.	26.1	no	Normal	Keep
CDV27	CDV		CDV	DCIS	2e	n.a.	n.a.	n.a.	22.25	no	Normal	Keep
CDV28	CDV		CDV	DCIS	2h	n.a.	n.a.	n.a.	28.37	no	Normal	Keep
CDV29	CDV		CDV	DCIS	2i	n.a.	n.a.	n.a.	29.97	no	Her2	Keep
CDV3	CDV		CDV	DCIS	2e	n.a.	n.a.	n.a.	52.78	no	Her2	removed by filter 1
CDV30	CDV		CDV	DCIS	2j	n.a.	n.a.	n.a.	31.04	no	Normal	Keep
CDV31	CDV		CDV	DCIS	2k	n.a.	n.a.	n.a.	26.39	no	Normal	Keep
CDV32	CDV		CDV	DCIS	2l	n.a.	n.a.	n.a.	30.02	no	Normal	Keep
CDV33	CDV		CDV	DCIS	2n	n.a.	n.a.	n.a.	22.76	no	Normal	Keep
CDV34	CDV		CDV	DCIS	2o	n.a.	n.a.	n.a.	26.44	no	Normal	Keep
CDV35	CDV		CDV	DCIS	2p	n.a.	n.a.	n.a.	29.46	no	Her2	Keep
CDV36	CDV		CDV	DCIS	2q	n.a.	n.a.	n.a.	28.25	no	Her2	Keep
CDV37	CDV		CDV	DCIS	2s	n.a.	n.a.	n.a.	37.63	no	Her2	Keep
CDV38	CDV		CDV	DCIS	2t	n.a.	n.a.	n.a.	29.47	no	Normal	Keep
CDV39	CDV		CDV	DCIS	2u	n.a.	n.a.	n.a.	29.12	no	Her2	Keep
CDV4	CDV		CDV	DCIS	2h	n.a.	n.a.	n.a.	28.98	no	LumA	removed by filter 3
CDV40	CDV		CDV	DCIS	2v	n.a.	n.a.	n.a.	29.1	no	Normal	Keep
CDV41	CDV		CDV	DCIS	2w	n.a.	n.a.	n.a.	12.82	no	Normal	Keep
CDV42	CDV		CDV	DCIS	2x	n.a.	n.a.	n.a.	27.39	no	Normal	Keep
CDV43	CDV		CDV	DCIS	2y	n.a.	n.a.	n.a.	29.43	no	Normal	Keep
CDV44	CDV		CDV	DCIS	2z	n.a.	n.a.	n.a.	22.16	no	Normal	Keep
CDV5	CDV		CDV	DCIS	2i	n.a.	n.a.	n.a.	22.37	no	Her2	Keep
CDV6	CDV		CDV	DCIS	2j	n.a.	n.a.	n.a.	16.3	no	Normal	Keep
CDV7	CDV		CDV	DCIS	2k	n.a.	n.a.	n.a.	23.86	no	Normal	Keep
CDV8	CDV		CDV	DCIS	2l	n.a.	n.a.	n.a.	29.32	no	Normal	Keep
CDV9	CDV		CDV	DCIS	2n	n.a.	n.a.	n.a.	42.5	no	Normal	Keep
CDW1	CDW		CDW	DCIS	2a	n.a.	n.a.	n.a.	22.66	no	Her2	Keep
CDW13	CDW		CDW	Atypical epithelium	9a	n.a.	n.a.	n.a.	27.19	no	Normal	Keep
CDW14	CDW		CDW	Atypical epithelium	9b	n.a.	n.a.	n.a.	25.59	no	Normal	removed by filter 1
CDW15	CDW		CDW	Benign epithelium	3a	n.a.	n.a.	n.a.	29.37	no	Normal	Keep
CDW16	CDW		CDW	Benign epithelium	3b	n.a.	n.a.	n.a.	1.14	no	Normal	removed by filter 1
CDW17	CDW		CDW	Atypical epithelium	9a	n.a.	n.a.	n.a.	26.34	no	Normal	Keep
CDW19	CDW		CDW	Benign epithelium	3a	n.a.	n.a.	n.a.	22.13	no	Normal	Keep
CDW20	CDW		CDW	Benign epithelium	3b	n.a.	n.a.	n.a.	28.32	no	Normal	Keep
CDW24	CDW		CDW	Benign epithelium	3c	n.a.	n.a.	n.a.	21.41	no	Normal	Keep
CDW25	CDW		CDW	Atypical epithelium	9c	n.a.	n.a.	n.a.	42.59	no	Normal	Keep
CDW27	CDW		CDW	Benign epithelium	3c	n.a.	n.a.	n.a.	29.99	no	Normal	Keep
CDW28	CDW		CDW	Atypical epithelium	9c	n.a.	n.a.	n.a.	34.44	no	Normal	Keep
CDW3	CDW		CDW	DCIS	2b	n.a.	n.a.	n.a.	36.8	no	Her2	Keep
CDW34	CDW		CDW	IDC	1c	n.a.	n.a.	n.a.	5.87	no	Her2	Keep
CDW35	CDW		CDW	IDC	1e	n.a.	n.a.	n.a.	37.28	no	Her2	Keep
CDW38	CDW		CDW	IDC	1c	n.a.	n.a.	n.a.	29.23	no	Her2	Keep
CDW39	CDW		CDW	IDC	1e	n.a.	n.a.	n.a.	31.41	no	Her2	Keep
CDW45	CDW		CDW	IDC	1h	n.a.	n.a.	n.a.	42.45	no	Her2	Keep
CDW46	CDW		CDW	IDC	1j	n.a.	n.a.	n.a.	32.12	no	Her2	Keep
CDW47	CDW		CDW	IDC	1n	n.a.	n.a.	n.a.	33.05	no	Normal	Keep
CDW48	CDW		CDW	IDC	1k	n.a.	n.a.	n.a.	15.49	no	LumA	Keep
CDW49	CDW		CDW	IDC	1h	n.a.	n.a.	n.a.	33.76	no	Her2	removed by filter 1
CDW5	CDW		CDW	DCIS	2a	n.a.	n.a.	n.a.	28.57	no	Her2	Keep
CDW50	CDW		CDW	IDC	1j	n.a.	n.a.	n.a.	31.73	no	Her2	Keep
CDW51	CDW		CDW	IDC	1n	n.a.	n.a.	n.a.	21.4	no	LumA	Keep
CDW52	CDW		CDW	IDC	1k	n.a.	n.a.	n.a.	39.28	no	LumA	Keep
CDW7	CDW		CDW	DCIS	2b	n.a.	n.a.	n.a.	45.84	no	Her2	Keep
CDX14	CDX		CDX	IDC	1b	n.a.	n.a.	n.a.	30.38	no	Basal	Keep
CDX16	CDX		CDX	IDC	1e	n.a.	n.a.	n.a.	26.77	no	Basal	Keep
CDX17	CDX		CDX	IDC	1f	n.a.	n.a.	n.a.	34.47	no	Basal	Keep
CDX18	CDX		CDX	IDC	1h	n.a.	n.a.	n.a.	34.18	no	Basal	removed by filter 1
CDX19	CDX		CDX	IDC	1i	n.a.	n.a.	n.a.	28.19	no	Basal	Keep
CDX2	CDX		CDX	IDC	1b	n.a.	n.a.	n.a.	36.83	no	Basal	Keep
CDX20	CDX		CDX	IDC	1j	n.a.	n.a.	n.a.	31.66	no	Basal	Keep
CDX4	CDX		CDX	IDC	1e	n.a.	n.a.	n.a.	34.4	no	Basal	Keep
CDX5	CDX		CDX	IDC	1f	n.a.	n.a.	n.a.	37.91	no	Basal	Keep
CDX6	CDX		CDX	IDC	1h	n.a.	n.a.	n.a.	36.98	no	Basal	removed by filter 1
CDX7	CDX		CDX	IDC	1i	n.a.	n.a.	n.a.	8.28	no	Basal	Keep
CDX8	CDX		CDX	IDC	1j	n.a.	n.a.	n.a.	29.5	no	Basal	Keep
CDY1	CDY	1	CDY	DCIS	2a	+	+	-	49.71	yes	Normal	removed by filter 3
CDY12	CDY	1	CDY	DCIS	2a	+	+	-	25.7	yes	Normal	removed by filter 3
CDY13	CDY	1	CDY	DCIS	2b	+	+	-	31.44	yes	LumA	removed by filter 3
CDY16	CDY	1	CDY	Atypical epithelium	9a	+	+	-	70.3	yes	LumA	Keep
CDY17	CDY	1	CDY	Atypical epithelium	9b	+	+	-	24	yes	Normal	Keep
CDY19	CDY	1	CDY	Atypical epithelium	9d	+	+	-	27.57	yes	Normal	Keep
CDY2	CDY	1	CDY	DCIS	2b	+	+	-	36.8	yes	LumA	removed by filter 3
CDY29	CDY	1	CDY	Atypical epithelium	9d	+	+	-	30.7	yes	Normal	Keep
CDY41	CDY	1	CDY	Atypical epithelium	9c	+	+	-	58.68	yes	Normal	Keep
CDY5	CDY	1	CDY	Atypical epithelium	9a	+	+	-	31.54	yes	LumA	Keep
CDY6	CDY	1	CDY	Atypical epithelium	9b	+	+	-	27.79	yes	Normal	Keep
CDY7	CDY	1	CDY	Atypical epithelium	9c	+	+	-	30.5	yes	Normal	Keep
CDY8	CDY	1	CDY	Atypical epithelium	9d	+	+	-	33.3	yes	Normal	Keep
CDZ1	CDZ	1	CDZ	DCIS	2a	-	-	+	43.88	no	Her2	Keep
CDZ15	CDZ	1	CDZ	DCIS	2a	-	-	+	32.38	no	Her2	Keep
CDZ16	CDZ	1	CDZ	DCIS	2g	-	-	+	44.54	no	Her2	Keep
CDZ17	CDZ	1	CDZ	DCIS	2b	-	-	+	34.65	no	Her2	Keep
CDZ19	CDZ	1	CDZ	DCIS	2d	-	-	+	82.9	no	Her2	Keep
CDZ2	CDZ	1	CDZ	DCIS	2g	-	-	+	47.66	no	Her2	Keep
CDZ20	CDZ	1	CDZ	DCIS	2e	-	-	+	46.17	no	Her2	Keep
CDZ21	CDZ	1	CDZ	DCIS	2f	-	-	+	45.85	no	Her2	Keep
CDZ22	CDZ	1	CDZ	IDC	1a	-	-	+	39.6	no	Normal	removed by filter 1
CDZ3	CDZ	1	CDZ	DCIS	2b	-	-	+	37.8	no	Her2	Keep
CDZ32	CDZ	1	CDZ	DCIS	2c	-	-	+	50.87	no	Normal	removed by filter 1
CDZ4	CDZ	1	CDZ	DCIS	2c	-	-	+	84.86	no	Normal	removed by filter 1
CDZ5	CDZ	1	CDZ	DCIS	2d	-	-	+	22.2	no	Her2	Keep
CDZ6	CDZ	1	CDZ	DCIS	2e	-	-	+	31.15	no	Her2	Keep
CDZ7	CDZ	1	CDZ	DCIS	2f	-	-	+	85.2	no	Her2	Keep
CE1	CE		CE	DCIS	2a	+	+	-	129.52	no	LumA	Keep
CE10	CE		CE	DCIS	2c	+	+	-	44.79	no	LumA	Keep
CE11	CE		CE	DCIS	2d	+	+	-	36.56	no	LumA	Keep
CE12	CE		CE	DCIS	2e	+	+	-	57.28	no	Normal	Keep
CE13	CE		CE	DCIS	2f	+	+	-	44.45	no	Normal	Keep
CE14	CE		CE	DCIS	2g	+	+	-	44	no	Normal	Keep
CE15	CE		CE	DCIS	2a	+	+	-	17.2	no	LumA	Keep
CE16	CE		CE	DCIS	2b	+	+	-	28.81	no	LumA	Keep
CE18	CE		CE	DCIS	2d	+	+	-	16.71	no	LumA	Keep
CE20	CE		CE	DCIS	2f	+	+	-	39.18	no	LumA	Keep
CE3	CE		CE	DCIS	2c	+	+	-	94.79	no	LumA	Keep
CE34	CE		CE	IDC	1a	+	+	-	37.25	no	LumA	Keep
CE35	CE		CE	IDC	1b	+	+	-	29.85	no	LumA	Keep
CE37	CE		CE	IDC	1f	+	+	-	44.77	no	LumA	Keep
CE38	CE		CE	IDC	1g	+	+	-	100.61	no	LumA	Keep
CE4	CE		CE	DCIS	2d	+	+	-	70.78	no	LumA	Keep
CE40	CE		CE	IDC	1i	+	+	-	70.62	no	LumA	Keep
CE42	CE		CE	IDC	1a	+	+	-	38.72	no	Normal	removed by filter 1
CE43	CE		CE	IDC	1b	+	+	-	42.84	no	LumA	Keep
CE44	CE		CE	IDC	1e	+	+	-	22.49	no	Normal	removed by filter 1
CE45	CE		CE	IDC	1f	+	+	-	47.58	no	LumA	Keep
CE46	CE		CE	IDC	1g	+	+	-	36.5	no	LumA	Keep
CE47	CE		CE	IDC	1h	+	+	-	40.52	no	LumA	Keep
CE48	CE		CE	IDC	1i	+	+	-	12.56	no	LumA	removed by filter 1
CE5	CE		CE	DCIS	2e	+	+	-	79.24	no	Normal	Keep
CE51	CE		CE	IDC	1a	+	+	-	13.74	no	LumA	Keep
CE53	CE		CE	IDC	1e	+	+	-	20.03	no	LumA	Keep
CE6	CE		CE	DCIS	2f	+	+	-	77.23	no	LumA	Keep
CE7	CE		CE	DCIS	2g	+	+	-	102	no	Normal	Keep
CE8	CE		CE	DCIS	2a	+	+	-	53.48	no	LumA	Keep
CE9	CE		CE	DCIS	2b	+	+	-	27.97	no	LumA	Keep
CEA10	CEA		CEA	DCIS	2e	+	+	n.a.	27.18	yes	LumB	Keep
CEA11	CEA		CEA	DCIS	2f	+	+	n.a.	28.88	yes	LumA	Keep
CEA12	CEA		CEA	DCIS	2g	+	+	n.a.	35.71	yes	LumB	Keep
CEA13	CEA		CEA	Atypical epithelium	9b	+	+	n.a.	18.61	yes	Normal	Keep
CEA14	CEA		CEA	Benign epithelium	3a	+	+	n.a.	38.46	yes	Normal	Keep
CEA15	CEA		CEA	DCIS	2i	+	+	n.a.	25.52	yes	LumB	Keep
[truncated: 726 more rows]

## Sheet: Patient outcome to date
Patient/ alternative sample ID	diagnosis at the time of biopsy		diagnosis to date		classification group	notes			Age at time of consent	number of years since sample consent	current disease free months	months of known follow up with no IDC	notes
CCB	DCIS and IDC		no recurrence		DCIS with IDC				81	15	32		death unrelated to BC
CCA	DCIS and IDC		no recurrence		DCIS with IDC				80	15	90
CCF	DCIS and IDC		no recurrence		DCIS with IDC				76	17	123		death unrelated to BC
F	DCIS and IDC		no recurrence		DCIS with IDC				74	17	5
CDU	DCIS		no recurrence		DCIS with IDC	This patient was removed from the DCIS vs IDC comparisons as the IDC diagnosed in our biopsy was uncertain, was placed in the DCIS+IDC group for the decision tree			73	8	42
CAB	DCIS and IDC		no recurrence		DCIS with IDC				71	15	100		death unrelated to breast cancer
CCD	DCIS and IDC		no recurrence		DCIS with IDC				71	15	78		death unrelated to BC
CCH	DCIS and IDC		cause of death unclear		DCIS with IDC				71	17	3
CAH	DCIS and IDC		no recurrence		DCIS with IDC				68	16	112
CCI	DCIS and IDC		no recurrence		DCIS with IDC				68	17	124		contralateral invasive breast cancer
CDR	DCIS and IDC		no recurrence		DCIS with IDC				67	17	126
CY	DCIS and IDC		no recurrence		DCIS with IDC				67	15	104
CDA	DCIS and IDC		no recurrence		DCIS with IDC				65	18	41
CDD	DCIS and IDC		no recurrence		DCIS with IDC				64	18	140
CA	DCIS and IDC		recurrance of IDC		DCIS with IDC				61	14	14.5		recurrance of invasive 2 years later - death related to BC
CDN	DCIS and IDC		no recurrence		DCIS with IDC				60	18	163		death unrelated to BC
CCG	DCIS and IDC		no recurrence		DCIS with IDC				58	17	79
CCQ	DCIS and IDC		no recurrence		DCIS with IDC				58	14	86
CCR	DCIS and IDC		cause of death unclear		DCIS with IDC				58	16	28
CAD	DCIS and IDC		no recurrence		DCIS with IDC				57	16	66
CBN	DCIS and IDC		no recurrence		DCIS with IDC				56	16	55
CDC	DCIS and IDC		no recurrence		DCIS with IDC				56	18	125		death unrelated to BC
CAI	DCIS and IDC		no recurrence		DCIS with IDC				55	16	114
CBP	DCIS and IDC		no recurrence		DCIS with IDC				55	16	113
CBX	DCIS and IDC		no recurrence		DCIS with IDC				55	14	118
CDZ/A/N	DCIS and IDC		no recurrence		DCIS with IDC				55	15	58
CT	DCIS and IDC		recurrance of IDC		DCIS with IDC				55	15	1		death related to breast cancer ~6.5 years after first diagnosis
CAK	DCIS and IDC		recurrance of IDC		DCIS with IDC				54	16	44		death with recurrence of invasive breast cancer with mets
CCE	DCIS and IDC		death related to BC		DCIS with IDC				54	18	36		death related to breast cancer ~ 2 years later
CDB	DCIS and IDC		no recurrance		DCIS with IDC				54	18	139		contralateral DCIS 6 years later
CK	DCIS and IDC		recurrance of IDC		DCIS with IDC				54	17	0		death related to breast cancer ~ 2 years after first diagnosis
CAP	DCIS and IDC		no recurrance		DCIS with IDC				53	18	11		contralateral recurrence ~ 3.5 years after 1st diagnosis
CCJ	DCIS and IDC		no recurrence		DCIS with IDC				53	17	95
CCN	DCIS and IDC		no recurrence		DCIS with IDC				53	18	128
CCO	DCIS and IDC		no recurrence		DCIS with IDC				53	14	88
CCY	DCIS and IDC		no recurrence		DCIS with IDC				53	18	131
CAO	DCIS and IDC		no recurrence		DCIS with IDC				52	17	132
CCC	DCIS and IDC		no recurrence		DCIS with IDC				52	16	96
CX	DCIS and IDC		recurrence of IDC		DCIS with IDC				52	15	35		death related to breast cancer
CDE	DCIS and IDC		no recurrence		DCIS with IDC				51	16	110
C	DCIS and IDC		no recurrence		DCIS with IDC				49	13	85
CCW	DCIS and IDC		no recurrence		DCIS with IDC				49	18	118
M	DCIS and IDC		no recurrence		DCIS with IDC				49	15	86
CAA	DCIS and IDC		no recurrence		DCIS with IDC				48	15	106
CBS	DCIS and IDC		no recurrence		DCIS with IDC				48	16	136		recurred with a non breast cancer
D	DCIS and IDC		no recurrence		DCIS with IDC				48	15	125
CAS	DCIS and IDC		no recurrence		DCIS with IDC				47	18	135
CBT	DCIS and IDC		no recurrence		DCIS with IDC				46	14	72
CV	DCIS and IDC		no recurrence		DCIS with IDC				46	15	8
E	DCIS and IDC		recurrance of IDC		DCIS with IDC				43	17	91		died of invasive BC 7.5 years after first dcis
CAL	DCIS and IDC		no recurrence		DCIS with IDC				42	17	41
B/L	DCIS and IDC		no recurrence		DCIS with IDC				40	14	88
J	DCIS and IDC		no recurrence		DCIS with IDC				38	16	8
CDO	DCIS and IDC		IDC mets		DCIS with IDC				37	18	68		death related to BC
CEB/K	DCIS and IDC		no recurrence		DCIS with IDC				37	17	98
CW	DCIS and IDC		no recurrence		DCIS with IDC				37	15	91
CBZ	DCIS and IDC		no recurrence		DCIS with IDC				24	16	53
CCK	DCIS and IDC		no recurrence		DCIS with IDC					17
CDW	DCIS and IDC		no recurrence		DCIS with IDC					13	59		death unknown cause
CAU	DCIS and IDC		no recurrence		DCIS with ILC				49	18	121
CL	DCIS and IDC		recurrance of IDC		DCIS+IDC				89	17	102		recurrance ~ 10 years after first digagnosis and death related to breast cancer
CS	DCIS and IDC		No recurrence		DCIS+IDC				80	18	4		death without recurrence
CP	DCIS and IDC		no recurrence		DCIS+IDC				79	18	61
CN	DCIS and IDC		no recurrence		DCIS+IDC				78	18	135
CDS	DCIS and IDC		no recurrence		DCIS+IDC				76	17	111
CG	DCIS and IDC		No recurrence		DCIS+IDC				75	15	130		death unrelated to breast cancer
CDG	DCIS and IDC		no recurrence		DCIS+IDC				70	17	100		death unrelated to BC
CBW	DCIS and IDC		no recurrence		DCIS+IDC				68	16	132
CM	DCIS and IDC		no recurrence		DCIS+IDC				67	17	110		invasive recurrance 1 year after 1st diagnosis
CAC/CF	DCIS and IDC		recurrance of IDC		DCIS+IDC				66	15	45		recurrance of invasive 4 years later
CO	DCIS and IDC		recurrance of IDC		DCIS+IDC				65	17	20		recurrence of invasive disease
CCL	DCIS and IDC		IDC mets 5 years later		DCIS+IDC				64	17	73
CDP	DCIS and IDC		no recurrence		DCIS+IDC				64	17	90
CB	DCIS and IDC		no recurrence		DCIS+IDC				62	14	114
CDH	DCIS and IDC		no recurrence		DCIS+IDC				60	17	126
CDM	DCIS and IDC		no recurrence		DCIS+IDC				60	18	140		mets diagnosed 2 months after 1st diagnosis
CC	DCIS and IDC		no recurrence		DCIS+IDC				59	14	112
S	DCIS and IDC		no recurrence		DCIS+IDC				58	13	107
CDI	DCIS and IDC		no recurrence		DCIS+IDC				57	17	123
CCT	DCIS and IDC		no recurrence		DCIS+IDC				56	16	136
CH	DCIS and IDC		no recurrence		DCIS+IDC				56	16	135
CBR	DCIS and IDC		no recurrence		DCIS+IDC				55	14	117
CU	DCIS		no recurrence		DCIS+IDC	IDC found in our biopsy only			54	15	40		contralateral DCIS 4 years after 1st diagnosis
R	DCIS and IDC		no recurrence		DCIS+IDC				54	13	105
CJ	DCIS and IDC		no recurrence		DCIS+IDC				53	16	137
CDJ	DCIS and IDC		no recurrence		DCIS+IDC				52	17	59
CAG	DCIS		DCIS recurrence		DCIS+IDC	IDC found in our biopsy only			51	16	105		recurrence of dcis ~ 10 years later and contralateral IDC 9 years later
CQ	DCIS and IDC		no recurrence		DCIS+IDC				50	18	135
CCV	DCIS and IDC		IDC mets		DCIS+IDC				49	17	35		IDC mets 1 year later/ death related to BC
CDF	DCIS and IDC		no recurrence		DCIS+IDC				49	17	20
CEC/O	DCIS and IDC		recurrance of IDC		DCIS+IDC				48	15	0		death 7 years after 1st diagnosis
CBQ	DCIS and IDC		no recurrence		DCIS+IDC				47	16	109
CR	DCIS and IDC		no recurrence		DCIS+IDC				46	18	131
CCZ	DCIS and IDC		IDC mets		DCIS+IDC				44	18	110		death related to BC
CDL	DCIS and IDC		no recurrence		DCIS+IDC				44	18	129
CE	DCIS and IDC		no recurrence		DCIS+IDC				44	15	129
CCM	DCIS and IDC		IDC mets		DCIS+IDC				43	14	89
CCX	DCIS and IDC		no recurrence		DCIS+IDC				43	18	132
CD	DCIS and IDC		no recurrence		DCIS+IDC				42	14	117
T	DCIS and IDC		no recurrence		DCIS+IDC				41	13	104
CDK	DCIS and IDC		no recurrence		DCIS+IDC				40	17	52
P	DCIS and IDC		no recurrence		DCIS+IDC				36	14	113
CDV	DCIS		no recurrence		DCIS+IDC	missing information from other biopsies so this sample was placed in the group with least effect for initial analysis and in Pure for decision tree			33	6	25		contralateral IDC <1 year later
CDQ	DCIS and IDC		no recurrence		DCIS+IDC				30	16	110
CCP	DCIS and IDC		no recurrence		DCIS+IDC					14	84
CCS	I		no recurrence		IDC				70	15	80
CI	DCIS and IDC		no recurrence		IDC				63	16	126
CCU	I		no recurrence		IDC				61	17	129
CDT	i		no recurrence		IDC				49	14	77
CDX	I		no recurrence		IDC					13	37		death unknown cause
V	DCIS		no recurrence		Not pure	missing information from other biopsies so this sample was placed in the group with least effect			40	16	51
CAJ	DCIS		no recurrence		Pure				82	16	67	67
CAZ	DCIS		no recurrence		Pure				79	17	107	107
CBH	DCIS		no recurrence		Pure				70	17	150	150	contralateral breast cancer ~10 years after 1st diagnosis
CBC	DCIS		no recurrence		Pure				69	17	6	6
CBA	DCIS		no recurrence		Pure				68	16	116	116
CBV	DCIS		no recurrence		Pure				67	15	22	22
CAR	DCIS		no recurrence		Pure				66	18	7	7
CBF	DCIS		no recurrence		Pure				64	17	35	35
CAW	DCIS		no recurrence		Pure				63	16	1	1
CBK	DCIS		no recurrence		Pure				63	18	162	162
CBD	DCIS		no recurrence		Pure				62	17	147	147
CAX	DCIS		no recurrence		Pure				61	16	109	109
CBE	DCIS		no recurrence		Pure				61	17	126	126
CBB	DCIS		no recurrence		Pure				60	17	121	121
CAE	DCIS		no recurrence		Pure				59	16	34	34
CAQ	DCIS		DCIS recurrence		Pure				59	18	24	180	recurrence of DCIS ~13 years s after 1st diagnosis
CBI	DCIS		no recurrence		Pure				58	18	12	12
CAY	DCIS		no recurrence		Pure				57	16	116	116
CBJ	DCIS		no recurrence		Pure				57	18	154	154
CEA/I	DCIS		no recurrence		Pure				57	16	9	9
CAM	DCIS		no recurrence		Pure				56	17	115	115
CAN	DCIS		no recurrence		Pure				56	17	148	148
CBO	DCIS		no recurrence		Pure				56	18	134	134
CAF	DCIS		no recurrence		Pure				55	16	111	111
CBG	DCIS		no recurrence		Pure				49	17	128	128
CAV	DCIS		no recurrence		Pure				48	16	110	110
CBY	DCIS		no recurrence		Pure				47	17	128	128
CDY/H/CAT	DCIS		no recurrence		Pure				47	17	21	21
G	DCIS		no recurrence		Pure				45	15	124	124
CBL	DCIS		no recurrence		Pure				44	18	158	158
CBM	DCIS		no recurrence		Pure				40	17	70	70
U	DCIS		DCIS recurrence		Pure				40		249	249	contralateral dcis ~ 10 years after first diagnosis
CBU	DCIS		DCIS recurrence		Pure				35	16	34	178	recurrened with dcis ~ 12 years after first
CZ	DCIS		no recurrence		Pure					15	109	109
