# Supplementary material for: Gene expression signatures of individual ductal carcinoma in situ lesions identify processes and biomarkers associated with progression towards invasive ductal carcinoma
Source: Nat Commun. 2022 Jun 13;13:3399. doi: 10.1038/s41467-022-30573-4 (PMC9192778; doi:10.1038/s41467-022-30573-4)
Supplement: Supplementary file 3 — Supplementary Data 2 [file 41467_2022_30573_MOESM3_ESM.xlsx]

## Sheet: TN DCIS cluster vs all
Symbol	cluster5vsALL_logFC	cluster5vsALL_adj.P.Val
EN1	3.81	1.57e-115
ELF5	5.65	1.13e-98
FOXC1	4.68	4.29e-86
LPIN1	2.86	1.09e-67
TTYH1	5.23	2.17e-67
FAM171A1	3.78	1.2e-66
ROPN1B	5.3	4.12e-61
HAPLN3	4.44	6.6e-57
FSCN1	3.74	1.67e-51
UCHL1	4.96	1.48e-50
LOC101927703	4.94	2.86e-50
CP	3.93	3.26e-49
FOXA1	-6.31	5.81e-49
SLPI	4.28	5.81e-49
ART3	4.65	1.66e-47
TMEM158	4.01	6.42e-47
ROPN1	4.99	7.53e-44
LOC101930033	4.87	1.31e-43
GABRP	4.73	1.31e-43
KRT16	4.73	4.13e-43
OGFRL1	1.99	5.37e-43
GLIPR2	3.3	1.01e-42
OLFM2	3.46	2.76e-41
CHODL	4.45	4.87e-41
CT83	4.43	4.57e-40
CALB2	4.53	4.9e-40
DSC2	2.3	7.93e-40
NRN1	4.13	9.03e-40
B3GNT5	3.43	1.19e-39
XBP1	-2.89	8.03e-39
MFGE8	2.86	1.29e-38
PDXK	1.58	1.5e-37
CSN3	5.31	2.68e-37
LOC401286	4.48	3.23e-37
LOC149684	4.83	4.25e-36
PGBD5	4.11	1.89e-35
AARD	2.98	2.04e-35
SOX10	3.7	1.51e-34
KCNQ4	4.24	1.74e-34
LOC102723775	3.65	2.08e-34
PADI2	3.11	7.14e-34
C1orf198	1.72	7.14e-34
RP11-189B4.6	4.5	9.38e-34
DGAT2	3.06	2.21e-33
PSAT1	4.12	4.85e-33
RASD2	3.2	5.13e-33
PRR15	-5.85	6.29e-33
RGS2	3.7	6.29e-33
AIF1L	2.77	7.84e-33
MRAS	2.91	1.01e-32
RGMA	3.52	1.59e-32
MLPH	-5.13	1.99e-32
EPHB3	2.24	2e-32
NDRG2	2.4	2.2e-32
SPDEF	-3.77	3.35e-32
ADCY7	2.39	1.07e-31
C3	3.04	1.25e-31
TSPAN33	2.97	2.64e-31
HORMAD1	3.55	2.75e-31
KCNS1	4.09	4.78e-31
SLC34A2	4.05	6.8e-31
DAPK1	2.69	2.31e-30
PLOD1	1.61	3.09e-30
CEBPB	1.63	4.31e-30
TSPYL5	2.45	6.24e-30
CGREF1	3.5	7.34e-30
CRABP1	4.17	1.63e-29
GATA3	-3.77	2.77e-29
SIRPA	2.57	3.6e-29
L3MBTL4	2.93	3.63e-29
NOTCH1	2.19	5.97e-29
SEPT3	3.1	7.46e-29
LOC100131530	4	1.93e-28
ATL2	1.59	1.93e-28
SLC6A14	3.31	2.01e-28
SOX8	4.03	2.02e-28
SERPINH1	1.85	3.64e-28
SNTB1	2.9	7.45e-28
CRYAB	3.1	8.45e-28
OTX1	3.54	8.45e-28
KIT	3.12	9.72e-28
WWTR1	2.12	2.71e-27
PRKX	2.07	3.27e-27
ANP32E	1.71	3.79e-27
CHRM3	2.92	3.94e-27
PLCG2	2.95	6.2e-27
CHI3L1	3.58	7.48e-27
S100A4	2.76	1.01e-26
MEX3A	2.26	1.1e-26
TBC1D9	-4.09	1.77e-26
MFAP5	3.85	3.05e-26
LRRFIP1	-1.34	3.27e-26
BCL11A	2.07	5.25e-26
TLDC1	2.07	5.85e-26
SLC7A5	2.65	9.95e-26
CXXC5	-2.5	3.28e-25
CDK6	2.36	4.43e-25
ELN	3.19	5.12e-25
PDE9A	3.11	5.47e-25
KIAA1244	-2.04	1.26e-24
BOP1	1.87	3.18e-24
FZD9	3.97	4.03e-24
KIAA1804	2.46	4.49e-24
ZIC1	3.46	8.47e-24
SLC44A4	-5.78	1.65e-23
TRIM2	2.06	2.22e-23
FAM174B	-2.98	2.48e-23
GABRE	3.85	5.29e-23
PRICKLE1	2.66	5.37e-23
THBS2	3.05	6.71e-23
TAF4B	2.23	7.85e-23
KIAA1549L	3.21	9.61e-23
GDPD5	2.74	1.31e-22
TUBB6	2.52	2.03e-22
PABPC1	1.22	2.03e-22
LYN	2.38	3.45e-22
SCARB1	1.82	4.68e-22
PRAME	4.01	4.99e-22
CDKN2A	2.32	5.12e-22
DLX5	3.93	5.21e-22
ACTR3B	2.03	5.33e-22
FMNL2	2.15	6.84e-22
PCAT6	2.88	1.02e-21
GPRC5B	2.52	1.27e-21
ZNF117	2	1.28e-21
PABPC3	1.75	1.37e-21
CERS6	-2.27	2.55e-21
EMP2	-1.76	3.68e-21
TBX19	2.99	5.28e-21
GALNT7	-2.7	5.57e-21
TSPO	1.27	7.52e-21
IGLL5	4.98	1.15e-20
ADCK3	1.46	1.2e-20
ASS1	2.37	1.25e-20
GLS	1.46	1.4e-20
CD82	1.97	1.4e-20
MSN	1.91	1.41e-20
MKRN3	3.69	1.69e-20
TMBIM6	-1.05	2.53e-20
MAGED2	-1.94	2.69e-20
LMO4	1.75	2.81e-20
CLEC7A	2.4	2.81e-20
LRP8	2.28	3.81e-20
KANK4	2.77	6.64e-20
CSTB	1.21	6.79e-20
SMIM22	-2.16	7.95e-20
GPX7	3.09	8.27e-20
RASEF	-2.5	8.69e-20
CALU	1.02	9.04e-20
PHGDH	2.14	1.08e-19
FDCSP	5.01	1.23e-19
PAPSS1	1.2	1.78e-19
MUC16	2.28	1.82e-19
PRKD3	1.55	1.88e-19
MTHFD1L	2.26	1.91e-19
PROM2	-2.11	2.18e-19
TCF7L1	2.1	2.44e-19
RSU1	1.43	2.47e-19
GNAS	0.926	2.64e-19
PTX3	4.06	3.38e-19
PTP4A3	2.17	3.5e-19
PLCB4	2.12	3.71e-19
MAML2	2.42	3.96e-19
NDUFA4L2	3.95	4.11e-19
SERPINE2	2.77	4.69e-19
CDC20	2.85	6.25e-19
FBLN2	2.87	6.3e-19
SLC43A3	2	7.11e-19
PLIN2	2.12	8.49e-19
FBP1	-4.49	8.63e-19
SKP1	-1.4	1.18e-18
PTPN14	1.56	1.51e-18
FNDC1	3.13	2.07e-18
TMEM65	1.74	2.07e-18
GYLTL1B	2.24	2.07e-18
CCDC82	2.3	2.22e-18
ST3GAL6	2.49	2.38e-18
ZNF469	2.7	3.07e-18
NFIB	1.57	3.15e-18
RNF24	1.64	3.31e-18
STARD10	-2.25	3.49e-18
FAM150B	3.83	4.41e-18
PDZK1IP1	2.83	4.8e-18
KRT18	-1.79	5.28e-18
RRBP1	1.26	5.58e-18
EFNA1	1.24	6.57e-18
STK38	1.51	6.61e-18
GNAI1	2.35	7.27e-18
RBM47	-1.32	7.59e-18
RDH10	2.04	8.06e-18
TMX4	1.62	1.01e-17
CHRM1	3.53	1.2e-17
PODXL2	1.94	1.46e-17
ID4	2.4	1.51e-17
PELI1	1.65	2.22e-17
LBR	1.72	2.44e-17
HRASLS	3.35	2.59e-17
CAMK2N1	-3.25	3.06e-17
NT5DC2	1.88	3.15e-17
CHCHD10	1.29	3.26e-17
PBX1	-1.57	3.31e-17
AR	-4.09	3.36e-17
CRISPLD1	2.23	3.39e-17
COLGALT1	1.25	3.79e-17
DHCR7	1.43	4.16e-17
PLEKHG1	2.25	4.19e-17
RASAL2	1.52	4.19e-17
IVD	-2.13	4.7e-17
MGC72080	2.22	4.95e-17
GPR160	-2.41	5.01e-17
PDE7A	1.51	6.73e-17
COTL1	1.95	9.08e-17
BTBD3	1.48	9.14e-17
PPP1R14B	1.11	9.8e-17
MYBL1	2.21	9.8e-17
CA12	-5.69	1.04e-16
MMP7	3.77	1.08e-16
PRRX1	2.86	1.4e-16
SRPK1	1.2	1.81e-16
MEGF9	-2.18	1.82e-16
RABEP1	-1.8	1.88e-16
MYO5C	-1.92	1.88e-16
RAB17	-3.46	1.91e-16
LOC101926959	-5.39	2.02e-16
RAP2B	1.28	2.15e-16
PSMB4	0.916	2.45e-16
ZNF521	1.72	2.59e-16
LOX	2.56	2.87e-16
SPON2	2.5	2.96e-16
LTBP1	1.88	3e-16
HRCT1	3.61	3.13e-16
SFRP1	2.76	3.22e-16
VAV3	-2.41	3.25e-16
RRAGD	2.27	3.89e-16
ST8SIA1	2.17	3.92e-16
SCNN1A	-3.98	3.98e-16
SPHK1	2.44	4.3e-16
NDRG1	1.64	4.41e-16
FAHD2A	1.69	4.93e-16
GLYATL2	3.38	5.02e-16
CPNE8	2.22	5.36e-16
IL6ST	-2.31	5.78e-16
TSPAN13	-1.74	5.92e-16
DNER	3.22	5.97e-16
RGCC	2.97	6.18e-16
H19	3.59	6.45e-16
PTP4A2	-1.26	6.65e-16
HID1	-2.27	6.65e-16
GAR1	1.11	6.81e-16
RAB11A	-1.05	7.34e-16
RGL1	1.98	7.62e-16
VPS9D1-AS1	3.12	7.75e-16
GATA6	2.31	9.06e-16
MRPL15	1.29	1.44e-15
NINJ1	-1.57	1.54e-15
ADAM15	1.32	1.65e-15
FAM214A	-2.07	1.85e-15
RHOB	-1.59	1.85e-15
YIPF2	1.9	2.09e-15
C1orf64	-5.46	2.31e-15
NFIL3	2.22	2.36e-15
LOC101928412	3.65	2.38e-15
CPNE2	2.38	2.39e-15
FADS2	2.54	2.49e-15
PM20D2	1.72	2.59e-15
KCNK5	2.96	2.59e-15
MYBL2	2.68	2.7e-15
BTG3	1.96	2.7e-15
RAB7L1	1.53	2.78e-15
PTK7	1.77	2.86e-15
YBX1	1.13	3.21e-15
FOXP1	-1.05	3.39e-15
GLG1	0.939	3.9e-15
ERGIC1	-1.32	4.39e-15
PLTP	2.55	4.44e-15
RASGEF1B	1.62	4.62e-15
RCAN1	1.89	4.65e-15
LRBA	-1.41	4.89e-15
MAPRE2	1.49	4.91e-15
RASAL1	3.01	5.07e-15
ANKS6	2.9	5.2e-15
MFI2	2.14	5.3e-15
RAB7B	2.89	6.12e-15
ATF3	2.37	6.31e-15
SEL1L3	2.23	6.5e-15
SLC39A4	1.66	6.82e-15
JMJD4	1.31	8.38e-15
C1orf85	1.4	8.6e-15
MREG	-2.73	8.65e-15
UBE2E2	1.89	8.7e-15
NFIX	1.83	8.72e-15
IL34	2.87	9.12e-15
SLC39A6	-3	9.21e-15
SMO	2.49	9.38e-15
TMPRSS2	2.11	1.03e-14
RRP1B	1.19	1.04e-14
CREB3L2	1.15	1.09e-14
IVNS1ABP	1.14	1.12e-14
DYSF	2.62	1.13e-14
PLAGL1	2.31	1.17e-14
CNTFR	3.4	1.18e-14
ARHGEF9	1.49	1.34e-14
LAMA4	2.53	1.46e-14
PVRL2	-1.48	1.47e-14
SDCBP	1.12	1.63e-14
TCF20	1.08	1.63e-14
GAL	3.56	1.65e-14
FAM213B	-2.01	1.72e-14
RRP1	1.37	1.79e-14
QKI	1.16	2.48e-14
GPNMB	2.29	2.62e-14
IGJ	3.16	3.03e-14
C1S	2.31	3.15e-14
LOC102723505	2.85	3.21e-14
BTF3	-1.4	3.59e-14
MAP7D3	2.25	3.59e-14
EPRS	0.89	3.81e-14
ZCCHC11	1.41	4.11e-14
COL6A2	2.42	4.31e-14
MSI2	-1.2	4.83e-14
CAPN8	-5.21	4.83e-14
DNALI1	-4.71	4.88e-14
VIM	1.89	5.11e-14
CDCA7	2.94	5.21e-14
SLC22A31	3.12	6.44e-14
SQLE	1.33	6.51e-14
SLC9A3R1	-1.95	7.1e-14
EGFR	2.5	7.38e-14
RIN3	2.38	7.69e-14
PLCH1	2.07	9.05e-14
RAB27B	-3.01	1.08e-13
PTPLAD1	-1.44	1.14e-13
ARHGAP28	2.75	1.14e-13
COL6A1	2.32	1.31e-13
COL27A1	1.88	1.31e-13
ARHGAP32	-1.56	1.39e-13
TMCC2	2.94	1.4e-13
FLJ41200	2.69	1.43e-13
CBX2	2.57	1.47e-13
ZNF462	1.41	1.5e-13
PRR13	-1.41	1.71e-13
MAP4K4	1.24	1.71e-13
RARRES1	2.87	1.73e-13
ATP8B1	-1.74	1.81e-13
TFAP2C	1.21	2.25e-13
IGF1R	-2.1	2.26e-13
VSNL1	3.07	2.34e-13
ITPR1	-2.31	2.37e-13
CHI3L2	2.49	2.39e-13
SMIM14	-1.7	2.49e-13
BZW1	-1.52	2.5e-13
TGFA	2.34	2.5e-13
FBLN5	2.32	2.63e-13
KIAA0232	-1.23	2.85e-13
GSDMC	2.81	3.16e-13
FOXL1	3.38	3.17e-13
KARS	0.929	3.19e-13
ARSD	-1.39	3.36e-13
VGLL1	3.68	3.45e-13
RALGPS2	-2.01	4.06e-13
RASA3	2.07	4.21e-13
PRDX4	1.31	4.21e-13
RBM38	1.48	4.25e-13
NAA10	0.992	4.33e-13
GDE1	-1.18	4.65e-13
MRPS17	1.5	4.68e-13
KTN1	-1.09	4.77e-13
MYO10	1.12	4.84e-13
TMBIM4	-1.45	5.32e-13
PSMB2	0.889	5.32e-13
LIMA1	-1.53	5.32e-13
CAPN13	-4.48	5.69e-13
RAP2A	1.32	5.9e-13
PCM1	-1.26	5.92e-13
SMCO4	2.32	5.99e-13
ITGA3	-2.72	6.1e-13
GGTA1P	2.85	6.5e-13
CCDC74A	-4.69	6.54e-13
CMBL	-3.15	6.64e-13
THSD4	-3.72	6.72e-13
JRK	1.4	6.78e-13
ABTB2	2.71	6.85e-13
AP000688.8	3.34	7.5e-13
FNDC3B	1.11	7.68e-13
PTDSS1	1.09	7.96e-13
SSR2	0.785	8.43e-13
MISP	-4.72	8.55e-13
ANXA1	2.04	9.07e-13
CARD6	2.94	9.65e-13
ITM2C	2.14	1e-12
PXDC1	1.66	1.06e-12
ELOVL5	-2.13	1.07e-12
CLDN8	2.57	1.08e-12
LMNA	0.916	1.09e-12
APBA2	3.02	1.1e-12
CT62	-3.72	1.12e-12
PRRG1	2.02	1.19e-12
C2orf82	3.21	1.24e-12
POLR2F	0.964	1.29e-12
FBN1	2.29	1.35e-12
IL17RC	1.48	1.35e-12
PPP1CB	0.746	1.39e-12
VEZF1	-1.16	1.43e-12
ODC1	1.5	1.43e-12
FAM3D	3.47	1.44e-12
NDUFB9	0.944	1.45e-12
GPR126	2.12	1.45e-12
SF3B3	0.932	1.47e-12
SEMA3C	-2.04	1.48e-12
ESR1	-4.95	1.49e-12
LOC102724554	2.69	1.51e-12
DEF8	1.52	1.6e-12
IGF2BP2	2.06	1.62e-12
KDM4B	-1.7	1.78e-12
UCK2	1.06	1.78e-12
PIM1	2.06	1.8e-12
EML4	1.06	1.97e-12
ARPC5	0.816	1.98e-12
RNF166	1.66	1.98e-12
NRIP1	-2.13	2.01e-12
POR	1.08	2.24e-12
GPM6B	1.56	2.3e-12
TM4SF1	1.51	2.34e-12
TLE3	-1.22	2.42e-12
LOC375196	3.02	2.42e-12
MVD	1.5	2.63e-12
FOXN2	1.48	2.67e-12
CD59	1.1	2.71e-12
GLUD1	-1.02	2.77e-12
SLC25A37	1.2	2.85e-12
PROM1	2.28	2.9e-12
BGN	2.63	2.91e-12
KIFC3	2.2	3.04e-12
CYP1B1	2.14	3.04e-12
IFRD1	1.29	3.11e-12
LAMC1	1.48	3.21e-12
TNFRSF11A	2.28	3.24e-12
CX3CL1	2.27	3.27e-12
C3orf58	1.6	3.27e-12
ETV6	0.895	3.28e-12
TBX3	-1.92	3.42e-12
CELSR2	-1.96	3.47e-12
CHAD	-4.46	3.47e-12
MAN2B1	1.19	3.5e-12
LIX1L	1.75	3.56e-12
GPR125	1.44	3.57e-12
NEDD4L	-1.38	3.64e-12
SOD2	1.34	3.81e-12
ZIC4	2.71	3.86e-12
FUOM	2.95	3.98e-12
CCDC80	2.3	4.04e-12
ADAMTS1	2.09	4.1e-12
QPCT	2.68	4.14e-12
TTC13	1.56	4.31e-12
FOLR1	2.98	4.56e-12
SPON1	2.34	4.59e-12
HPDL	3.25	4.83e-12
C2orf88	2.61	5.01e-12
TP53BP2	1.26	5.35e-12
RASGRP3	2.22	5.36e-12
UBXN10	-3.82	5.36e-12
GBP1	2.53	5.48e-12
RERE	-0.969	5.54e-12
CTSC	1.53	5.54e-12
FMO2	2.14	5.63e-12
POMC	3.5	5.64e-12
SH3PXD2B	1.41	6.37e-12
CHD7	1.25	6.61e-12
MGAT3	2.62	7.81e-12
RAB11FIP1	-1.83	7.89e-12
CLCN5	1.78	7.9e-12
AAGAB	-1.12	8.04e-12
LYPD6	-4.19	8.17e-12
DNAJC12	-4.97	8.61e-12
E2F3	1.26	8.81e-12
EYA2	2.59	8.87e-12
AFF3	-4.76	9.02e-12
C9orf152	-4.16	9.6e-12
MFSD4	2.25	1.05e-11
KLF6	1.05	1.08e-11
MYB	-4.06	1.11e-11
REEP5	-1.14	1.17e-11
ACSL4	1.71	1.18e-11
HLA-DOB	3.24	1.28e-11
CPA4	2.42	1.32e-11
LPHN2	1.86	1.33e-11
TMEM43	0.876	1.33e-11
DESI1	1.17	1.33e-11
APLP2	-1.12	1.34e-11
LMX1B	-2.46	1.34e-11
SPOPL	-1.57	1.34e-11
SLC3A2	0.857	1.38e-11
SCRIB	1	1.42e-11
CLCN4	2.53	1.47e-11
MYEOV2	-1.48	1.5e-11
BRI3	0.997	1.55e-11
EIF3E	0.903	1.57e-11
YBX3	1.27	1.58e-11
NRP1	1.87	1.65e-11
RPL22L1	1.18	1.65e-11
FADS1	1.94	1.69e-11
CPNE7	2.58	1.69e-11
KIAA1324	-1.35	1.7e-11
HMGA1	0.954	1.79e-11
KCNJ11	-3.24	1.79e-11
MBOAT7	-1.21	1.88e-11
SPATA20	-2.21	1.89e-11
IFNAR2	1.6	1.92e-11
PVR	1.56	2.03e-11
WDR4	1.59	2.05e-11
HOMER3	1.4	2.09e-11
KLF5	1.67	2.17e-11
CIRBP	-0.909	2.18e-11
SLC38A1	-1.37	2.32e-11
FAM107A	2.2	2.32e-11
CDK2AP1	1.08	2.36e-11
CDC123	0.986	2.36e-11
ATP6V1G1	-0.987	2.44e-11
TMEM30B	-1.65	2.44e-11
HEXIM1	-1.15	2.64e-11
CDKN2B	1.97	2.68e-11
DDIT4	1.48	2.71e-11
TTC6	-3.96	2.73e-11
PP14571	-4.09	2.8e-11
FYN	2.13	2.82e-11
DOK5	2.92	3.07e-11
SFT2D2	2.65	3.13e-11
SLC7A8	-3.52	3.27e-11
TMEM25	-1.99	3.39e-11
GLI3	-2.25	3.46e-11
STEAP3	1.41	3.48e-11
MCCC2	-1.66	3.79e-11
CCDC160	-3.38	3.81e-11
RUNDC1	-1.4	3.9e-11
LINC00667	1.36	3.94e-11
VIM-AS1	3.02	4.03e-11
CCT6A	0.798	4.09e-11
CLDN1	2.43	4.09e-11
UGCG	-1.72	4.14e-11
SIDT1	-3.19	4.25e-11
PRKCDBP	2.23	4.32e-11
NXN	2.31	4.52e-11
CTU2	2.39	4.67e-11
MAST4	-1.62	4.72e-11
C21orf91-OT1	2.75	4.74e-11
TSC22D3	-1.5	4.74e-11
GALNT6	-3.2	4.84e-11
NUP93	1.01	4.86e-11
MATN4	3.01	5.4e-11
ILF2	0.816	5.41e-11
H2AFY	-0.874	5.72e-11
CD248	2.86	5.87e-11
S100A1	2.46	5.87e-11
TRIM47	1.38	5.88e-11
XPOT	0.959	6.07e-11
LY6K	2.99	6.19e-11
NAPA	-0.996	6.21e-11
MSTO1	1.18	6.23e-11
PRLR	-1.5	6.59e-11
KIAA1211L	-2.72	6.66e-11
ABI1	0.85	6.81e-11
TRAM1	0.82	7.15e-11
DDOST	0.888	7.18e-11
VTCN1	2.32	7.2e-11
ARL4C	1.6	7.46e-11
DLG5	-1.67	7.46e-11
C1orf186	2.94	7.55e-11
SLC39A8	1.66	7.85e-11
SVOPL	2.7	7.89e-11
MYC	1.54	7.96e-11
LYNX1	1.77	8.19e-11
LOC100996902	2.77	8.44e-11
STX6	0.901	8.82e-11
YEATS2	1.13	8.82e-11
VARS	1.02	9.01e-11
PLS3	1.67	9.73e-11
RASSF4	2.31	9.8e-11
TSPAN18	2.74	9.86e-11
MPP6	1.54	9.95e-11
REEP6	-3.62	9.95e-11
LOC101927160	-3.81	1.03e-10
C10orf32	-1.46	1.06e-10
MICAL3	1.32	1.07e-10
CDCA8	2.06	1.08e-10
ZNF91	-1.48	1.11e-10
YOD1	1.58	1.11e-10
TMEM63C	-2.96	1.13e-10
ACSL1	1.69	1.15e-10
CRTC2	1.03	1.18e-10
MRFAP1	-0.939	1.2e-10
DEGS2	-4.8	1.23e-10
FERMT1	2.01	1.26e-10
FLJ32255	2.92	1.27e-10
PFDN2	0.854	1.33e-10
UBE2C	2.28	1.34e-10
MAGOH	1.23	1.34e-10
PI3	3.46	1.37e-10
NCS1	1.63	1.4e-10
SLC5A1	2.25	1.58e-10
DERL3	2.9	1.58e-10
MCM4	1.04	1.65e-10
HENMT1	1.7	1.65e-10
KCNN4	2.12	1.65e-10
LSP1	1.99	1.68e-10
DHCR24	-1.31	1.73e-10
THEMIS2	2.47	1.77e-10
RASGEF1C	2.86	1.86e-10
MPZL1	0.791	1.87e-10
RCN3	2.18	1.94e-10
CD55	1.24	1.97e-10
CTPS1	1.37	1.99e-10
FKBP11	1.52	2.01e-10
WFS1	-1.58	2.05e-10
FLNA	1.38	2.08e-10
LOC650226	2.68	2.13e-10
SCCPDH	-3.13	2.19e-10
CRIP1	-2.83	2.35e-10
CHMP1A	0.842	2.4e-10
CASZ1	-1.05	2.45e-10
SLC16A8	2.76	2.47e-10
KRTCAP2	0.76	2.48e-10
HTATIP2	1.44	2.5e-10
PRNP	1.55	2.53e-10
PPARGC1B	1.82	2.74e-10
CEP170	1.12	2.74e-10
B4GALT2	0.981	2.74e-10
PVRL4	1.05	2.78e-10
SLC5A6	1.08	2.79e-10
KIAA1755	2.3	2.81e-10
PIEZO1	1.18	2.93e-10
SERPINB2	2.85	2.93e-10
CIB1	-1.25	2.96e-10
COMMD2	0.964	3.06e-10
MCL1	0.733	3.13e-10
ARPP19	-0.772	3.18e-10
ETS1	1.95	3.19e-10
TPX2	1.77	3.19e-10
EHBP1	1.19	3.31e-10
TMED9	0.81	3.53e-10
TRIP13	1.89	3.53e-10
CTHRC1	2.47	3.53e-10
SNX8	1.22	3.59e-10
ZNF703	-2.8	3.6e-10
ZMYND10	-3.62	3.67e-10
LCOR	-1.03	3.73e-10
SVIL	1.1	3.77e-10
DUSP22	1.06	3.83e-10
ABAT	-3.38	4e-10
RP11-279F6.1	-3.93	4.01e-10
ACADSB	-3.04	4.14e-10
PUF60	0.821	4.26e-10
CHCHD5	-1.7	4.4e-10
HCG11	1.34	4.4e-10
DKC1	0.847	4.54e-10
PHGR1	-5.35	4.62e-10
ASPM	1.64	4.63e-10
ADIRF	-2.72	4.65e-10
SYTL5	-3.78	4.75e-10
NCK1	1.07	4.96e-10
SHROOM3	-1.21	5.03e-10
EFHD1	-1.82	5.06e-10
LOC102724509	-3.39	5.18e-10
TMEM200C	2.83	5.45e-10
YBX3P1	1.5	5.68e-10
GPAA1	0.839	5.76e-10
PABPC4	0.794	6.05e-10
GRHL1	1.14	6.37e-10
APCDD1L	2.85	6.55e-10
AGPAT4	2.14	6.58e-10
SPRED2	-1.64	6.6e-10
SOX9-AS1	2.16	6.65e-10
ATP11A	1.61	6.72e-10
SMYD2	1.16	6.94e-10
BPI	2.65	7.18e-10
TAP2	1.75	7.33e-10
SDC1	1.43	7.55e-10
TPBG	-1.7	7.66e-10
SH2D2A	2.95	7.75e-10
PER2	-1.5	7.76e-10
GPC1	-1.96	8.06e-10
MAP3K1	-1.32	8.08e-10
KDELR3	1.59	8.21e-10
PARVB	1.69	8.26e-10
PRRX2	2.58	8.73e-10
MLKL	2.41	8.96e-10
SUN2	0.883	9.15e-10
FAM110C	-2.68	9.23e-10
SUMO3	0.724	9.75e-10
SLC7A6	1.15	1.01e-09
C9orf40	1.93	1.06e-09
ZNF532	1.13	1.07e-09
SCRG1	2.79	1.09e-09
NRBP2	1.25	1.09e-09
PLXDC2	1.41	1.11e-09
ERBB3	-0.936	1.12e-09
RNF144A	1.81	1.12e-09
GTPBP4	1.05	1.13e-09
TRAF3IP1	-1.52	1.13e-09
RAB5B	-0.86	1.16e-09
GJB2	3.13	1.19e-09
NMT2	1.35	1.25e-09
SEC61A1	0.723	1.26e-09
FSIP1	-3.91	1.27e-09
MCM7	0.935	1.31e-09
CDC42EP1	1.37	1.34e-09
FAM49A	1.7	1.36e-09
GPBP1	-0.851	1.39e-09
ZDHHC8	1.33	1.39e-09
UGT8	2.24	1.42e-09
MELK	2.02	1.44e-09
DYRK3	2.1	1.44e-09
FBXO17	2.17	1.46e-09
SCPEP1	1.21	1.47e-09
KLK10	2.47	1.47e-09
ZNF24	-0.896	1.48e-09
GAMT	-2.69	1.48e-09
FAM207A	1.37	1.48e-09
SNHG17	1.1	1.51e-09
MPP7	-2.1	1.56e-09
P4HTM	-2.06	1.57e-09
TNFRSF21	1.6	1.62e-09
DCTN4	-1.1	1.63e-09
AGR2	-6.6	1.67e-09
IQGAP3	1.56	1.68e-09
POLR2A	-0.971	1.69e-09
CXADR	1.52	1.83e-09
SH3GLB2	-1.22	1.85e-09
RCC1	1.11	1.85e-09
MBNL1	0.784	1.9e-09
LOC102723517	2.24	1.98e-09
PFKFB2	1.29	1.98e-09
TSNARE1	1.42	1.99e-09
RTN4RL1	-3.21	2.02e-09
GNB4	1.25	2.02e-09
ESRP1	0.722	2.11e-09
ZNF707	1.79	2.12e-09
AARS	0.966	2.14e-09
ST6GALNAC2	-1.92	2.28e-09
TMCO3	-1.22	2.47e-09
FAM135A	1.85	2.49e-09
IL2RG	2.91	2.49e-09
ADAMTSL4	2.25	2.49e-09
WNK4	-3.99	2.55e-09
LASP1	-1.15	2.58e-09
BHLHE40	-1.19	2.58e-09
LINC00964	2.58	2.58e-09
CANT1	-1.23	2.67e-09
GATA3-AS1	-4.86	2.79e-09
DMD	1.28	2.88e-09
DPYSL3	1.82	2.92e-09
LOC101929614	2.58	3e-09
ALDH1L2	1.91	3.05e-09
DENND4B	1.11	3.07e-09
RIPK2	1.17	3.23e-09
CORO1C	1.01	3.24e-09
FAM83B	1.44	3.24e-09
ALPL	2.06	3.28e-09
PPARA	1.32	3.28e-09
RASSF2	1.95	3.29e-09
ABCC8	-3.23	3.39e-09
TSPYL1	-1.33	3.42e-09
APCDD1	2.4	3.43e-09
INPP4B	-3.03	3.43e-09
PCBP2	-0.825	3.57e-09
ZFYVE16	-1.12	3.6e-09
HEY2	2.4	3.6e-09
TRIM8	-0.999	3.63e-09
PLEKHO1	1.62	3.64e-09
MKL2	-1.23	3.65e-09
GCNT2	1.51	3.68e-09
CCT3	0.671	3.69e-09
SLC52A2	0.987	3.75e-09
PKP1	2.22	3.77e-09
C7orf13	1.95	3.77e-09
JMJD8	-0.947	3.78e-09
SERINC1	-0.899	3.79e-09
TNRC18P1	-3.19	3.88e-09
HIST1H1A	2.93	3.97e-09
HLA-F	1.76	4.02e-09
SLC12A8	1.45	4.17e-09
FUT8	-1.72	4.28e-09
MICALL1	1.23	4.28e-09
DACH1	-4.13	4.3e-09
DEGS1	1.08	4.4e-09
APRT	0.855	4.41e-09
TSPAN15	-1.78	4.5e-09
SYTL2	-2.43	4.51e-09
MMP14	1.77	4.55e-09
CD79A	2.99	4.62e-09
PRRC2C	0.611	4.63e-09
IFI16	1.63	4.68e-09
INPP5J	-3.31	4.72e-09
C2CD4D	2.39	4.76e-09
RAB3IL1	2.28	4.84e-09
PDIA5	1.27	4.86e-09
ERBB2	-1.93	4.87e-09
RPH3AL	-2.78	4.89e-09
LHX6	2.55	4.89e-09
HDGF	0.626	4.91e-09
MGAT4A	-1.93	4.98e-09
WWP2	1.04	4.99e-09
BCAS1	-3.4	5.06e-09
PCOLCE	1.66	5.09e-09
ARHGAP21	0.927	5.09e-09
NLRC5	2.09	5.13e-09
RGL3	-3.07	5.25e-09
MKNK2	-0.882	5.3e-09
ARF1	0.548	5.31e-09
NKX3-2	2.59	5.68e-09
TSPAN1	-4.6	5.84e-09
TMEM87B	-0.986	5.89e-09
PLEKHF2	-1.23	5.9e-09
NPR3	2.11	5.9e-09
LGALS8	-1.28	6e-09
PAX2	-2.99	6.11e-09
VCAM1	2.57	6.12e-09
FAM102A	-1.01	6.12e-09
CCND1	-1.48	6.18e-09
MED13L	-1.08	6.21e-09
TM4SF18	1.63	6.22e-09
FLJ23867	1.24	6.3e-09
FAM69B	1.51	6.3e-09
WNT5B	2.65	6.32e-09
KIAA1462	2.11	6.35e-09
NQO1	-2.24	6.35e-09
AGR3	-7.21	6.35e-09
XYLB	1.83	6.39e-09
NDUFA10	-0.811	6.46e-09
PRTFDC1	2.45	6.47e-09
AKT3	1.53	6.54e-09
GLI4	1.42	6.54e-09
DNPH1	1.11	6.54e-09
NIP7	1.17	6.69e-09
KRT6B	2.6	6.83e-09
GART	0.864	6.83e-09
SLC9A6	1.73	7.06e-09
CCDC170	-2.87	7.08e-09
CTGF	2.07	7.09e-09
CD6	2.84	7.2e-09
BCAM	-2.15	7.35e-09
C10orf90	2.52	7.39e-09
ECI2	-1.87	7.42e-09
UGP2	0.821	7.71e-09
SLC27A2	-3.93	7.89e-09
CCNY	0.726	8.09e-09
ZEB1-AS1	2.01	8.09e-09
PLOD3	1.02	8.1e-09
IL13RA1	-1.03	8.14e-09
CCDC57	-1.75	8.33e-09
GSPT1	-0.69	8.33e-09
CELSR1	-1.93	8.35e-09
DCLK2	1.97	8.36e-09
TGFBI	1.84	8.67e-09
RELL1	-1.43	8.75e-09
SIGMAR1	0.941	9.02e-09
MAP2	1.49	9.05e-09
C1orf21	-1.87	9.57e-09
CCDC125	-1.84	9.9e-09
PCMTD1	0.721	1e-08
XRCC5	-0.753	1.03e-08
TLE1	1.39	1.05e-08
ELK4	0.726	1.06e-08
PSMD7	0.73	1.07e-08
SMG5	0.776	1.09e-08
RP11-10A14.5	2.51	1.1e-08
LRRC8D	1.08	1.1e-08
PNMA3	2.36	1.15e-08
EVL	-1.56	1.15e-08
MGST3	0.877	1.15e-08
ST3GAL2	1.5	1.15e-08
HDAC5	0.919	1.24e-08
ANXA9	-3.26	1.27e-08
ETV3L	2.26	1.28e-08
DUSP4	-3.16	1.28e-08
CENPF	1.5	1.29e-08
PLEKHG2	1.6	1.29e-08
SERPINA5	-4.51	1.3e-08
LINC01087	-3.13	1.31e-08
CTDSP1	-0.938	1.35e-08
PFKP	1.6	1.39e-08
TCEAL3	-1.72	1.43e-08
KLK6	2.66	1.46e-08
ZNF883	2.58	1.5e-08
C21orf91	1.46	1.51e-08
TP53TG1	-1.87	1.58e-08
MAN2B2	-1.48	1.61e-08
TIGD2	1.7	1.64e-08
TJP3	-1.88	1.67e-08
SEC31A	0.569	1.68e-08
NDFIP1	-0.748	1.69e-08
CRISPLD2	1.87	1.71e-08
RBMS1	0.938	1.72e-08
SLC41A3	0.985	1.76e-08
NDUFA2	-0.902	1.78e-08
RPN1	0.596	1.78e-08
AHNAK	-0.78	1.79e-08
CLSTN2	-3.78	1.79e-08
CMC2	1.05	1.82e-08
PNPLA4	-2.04	1.83e-08
FANCA	1.84	1.85e-08
VEZT	-1.01	1.85e-08
DYNLRB2	-3	1.88e-08
HN1L	-0.828	1.91e-08
CYB5R3	0.77	2.03e-08
TUBA1C	0.843	2.04e-08
CCNG2	-1.1	2.05e-08
PPM1F	1.15	2.09e-08
JOSD1	0.825	2.1e-08
DTNB	1.23	2.1e-08
FAM26F	2.54	2.13e-08
FSTL1	1.86	2.16e-08
LYPD6B	-3.73	2.18e-08
IGFBP2	-2.53	2.19e-08
LRP12	1.52	2.2e-08
ARHGAP22	2.51	2.23e-08
AKR7A3	-3.68	2.28e-08
RP11-13P5.2	2.73	2.29e-08
ERBB4	-3.33	2.31e-08
C5orf27	2.77	2.33e-08
FOXD1	2.83	2.33e-08
TPT1-AS1	1.65	2.33e-08
FLOT1	-0.816	2.44e-08
SLC16A6	-3.46	2.5e-08
RIPK4	1.51	2.6e-08
GALNS	1.19	2.66e-08
SRSF5	-0.813	2.74e-08
DTX4	1.95	2.79e-08
C3orf55	2.6	2.96e-08
RAB6B	1.93	2.96e-08
BLVRA	-1.94	2.98e-08
UQCRHL	1	2.98e-08
LOC100505774	2.87	3.01e-08
FOXM1	1.68	3.03e-08
RNF130	0.798	3.05e-08
MXRA5	1.69	3.16e-08
APP	0.865	3.16e-08
SLFN11	2.15	3.18e-08
LAPTM4B	1.27	3.19e-08
CYP39A1	2.41	3.19e-08
CALCRL	2.46	3.2e-08
C6orf211	-2.31	3.21e-08
ARHGEF16	-2.38	3.24e-08
SIN3A	-0.893	3.29e-08
PRMT2	0.628	3.29e-08
LONRF2	-2.85	3.3e-08
HLA-DMA	1.6	3.3e-08
ARHGAP30	1.68	3.3e-08
KANK1	1.21	3.41e-08
DNMBP	-2.52	3.43e-08
ARF3	-0.714	3.45e-08
DAB2IP	0.971	3.49e-08
ZNF385A	-2.27	3.49e-08
LGMN	1.11	3.5e-08
FAM174A	-1.62	3.52e-08
DYNC1I1	2.09	3.63e-08
PTAR1	0.842	3.71e-08
COL6A3	2.45	3.72e-08
SMARCC2	-0.711	3.72e-08
CADPS2	-1.83	3.74e-08
DBN1	1.18	3.8e-08
MORC2	1.13	3.94e-08
EID1	-1.09	3.96e-08
SAMD4B	0.698	3.96e-08
KLHL36	0.81	3.97e-08
BCAS4	-2.84	4.05e-08
ZFAND6	-1.24	4.06e-08
CPD	-1.12	4.25e-08
FBXO18	0.703	4.25e-08
PDK3	0.785	4.29e-08
LOC441666	1.83	4.3e-08
DUSP16	-1.3	4.33e-08
TFAP2A	-0.927	4.4e-08
LIMD2	2.27	4.4e-08
DIEXF	1.02	4.42e-08
VCAN	2	4.48e-08
ADAMTS10	2.19	4.48e-08
METAP1	0.807	4.54e-08
PSMB10	1.07	4.56e-08
CALR	0.691	4.62e-08
KIF1B	0.704	4.72e-08
MAPT-AS1	-3.11	4.85e-08
IRS1	-2.14	5.06e-08
CDC7	1.7	5.06e-08
FAM134A	-0.776	5.1e-08
VANGL2	1.38	5.17e-08
ECE1	-1.17	5.25e-08
IRX5	-1.02	5.26e-08
RCSD1	1.81	5.3e-08
FAM127A	0.78	5.37e-08
MTDH	0.586	5.41e-08
ZPLD1	1.94	5.44e-08
CLGN	-3.28	5.51e-08
SLC35E2	-1.26	5.59e-08
SEPHS1	0.705	5.61e-08
MFAP3L	1.73	5.63e-08
DERL1	0.714	5.68e-08
ST6GAL1	1.46	5.73e-08
CLIP2	1.8	5.79e-08
ZNF552	-2.02	5.84e-08
MATR3	-0.739	5.85e-08
ETV3	0.858	6.15e-08
RAB6C-AS1	-2.92	6.34e-08
LOC101928409	2.44	6.36e-08
ZMIZ1	-0.781	6.42e-08
DDX26B	1.82	6.48e-08
TMEM144	-1.62	6.59e-08
PKIB	-2.44	6.6e-08
LOC284578	2.3	6.61e-08
SEMA5B	2.42	6.62e-08
MUC5B	2.02	6.69e-08
TRNS2	1.52	6.79e-08
AKR1C1	2.63	7.12e-08
COL15A1	2.04	7.16e-08
PFDN5	-0.811	7.17e-08
GUCY1A3	1.65	7.17e-08
CARM1	0.725	7.17e-08
NPDC1	-1.21	7.19e-08
ORC6	1.85	7.2e-08
MZT2B	-0.869	7.3e-08
ABCD3	-0.968	7.37e-08
WDR74	0.984	7.38e-08
LOC102724466	1.43	7.52e-08
RERG	-2.59	7.58e-08
KAT6B	-1.24	7.72e-08
SSH3	-1.14	7.76e-08
AURKA	1.77	7.8e-08
MTRNR2L3	1.54	7.83e-08
CD52	2.68	7.84e-08
CPEB4	-1.1	7.88e-08
ACOT4	-2.93	7.89e-08
NRD1	0.728	7.9e-08
LY6D	3.13	7.94e-08
AFF4	-0.679	7.96e-08
FOXN3	0.932	8.02e-08
ANK3	-1.21	8.2e-08
ATP5G2	-0.844	8.21e-08
FBXL17	-1.18	8.24e-08
HLA-E	1.1	8.32e-08
UQCRQ	-1.14	8.58e-08
EMP1	1.37	8.79e-08
APH1A	0.778	8.86e-08
GPR56	0.779	8.91e-08
TMEM71	1.96	8.91e-08
ABLIM3	-3.03	9.04e-08
CYB5A	-1.48	9.07e-08
FLAD1	0.841	9.12e-08
PATZ1	-1.1	9.21e-08
NALCN	1.99	9.3e-08
KIF3B	-0.908	9.47e-08
LEPRE1	1.32	9.59e-08
KIF2C	1.66	9.9e-08
CDH15	2.44	1.03e-07
HECA	0.899	1.03e-07
PSMG1	1.08	1.04e-07
BRD8	-1.05	1.06e-07
LIMK2	0.866	1.08e-07
SNAP23	-0.846	1.09e-07
GPR64	1.73	1.11e-07
TP53INP1	-1.17	1.13e-07
DPT	2.81	1.15e-07
SYNJ2BP	-1.07	1.15e-07
ATP6V0E1	-0.747	1.18e-07
PTPRM	1.62	1.18e-07
SYAP1	-0.743	1.19e-07
AK2	0.671	1.19e-07
DEK	0.771	1.19e-07
SLC39A7	0.856	1.2e-07
C11orf91	2.83	1.2e-07
CPNE1	0.735	1.23e-07
ARHGEF10L	1.09	1.25e-07
LAMP2	0.63	1.26e-07
CDH1	-0.926	1.31e-07
DDX19A	0.952	1.33e-07
FAM189B	0.904	1.33e-07
METRN	-2	1.37e-07
RSPH1	-2.62	1.37e-07
RNF145	1.16	1.38e-07
SEC13	0.754	1.38e-07
POLR1E	1.28	1.38e-07
LCK	2.73	1.4e-07
ARL3	-1.53	1.41e-07
DLG3	-0.882	1.45e-07
FABP4	2.52	1.46e-07
TMEM66	-0.936	1.47e-07
ATP13A5	2.19	1.48e-07
TMEM39A	0.85	1.48e-07
CDCA3	2.11	1.49e-07
KRT8	-1.11	1.55e-07
COL5A2	2.01	1.56e-07
GCC2	-1.08	1.57e-07
ME2	1.12	1.57e-07
TMPRSS6	-3.07	1.62e-07
PLEKHB1	1.87	1.62e-07
COL4A5	-2.37	1.66e-07
WDR46	0.839	1.67e-07
FBXW7	0.919	1.67e-07
ROR1	1.69	1.7e-07
NUDT4	-1	1.75e-07
UBXN10-AS1	-3.07	1.77e-07
EEF1A2	-2.93	1.78e-07
WNT6	2.81	1.78e-07
CAMSAP2	0.892	1.78e-07
LIMK1	1.23	1.8e-07
SNORD3A	2.06	1.87e-07
STMN1	1.01	1.9e-07
SLC2A10	-2.07	1.91e-07
GPRC5C	-1.94	1.91e-07
ATP11C	1.13	1.93e-07
KIAA0040	-1.42	1.97e-07
PLXNA1	1.07	1.98e-07
RUNX3	1.8	2.01e-07
NCOA7	1.29	2.03e-07
POTEKP	-2.65	2.03e-07
GALK1	1.42	2.04e-07
AFG3L2	0.683	2.05e-07
LINC00673	2.56	2.05e-07
SERPINB6	-0.914	2.09e-07
COL4A1	2.16	2.1e-07
DYNC1I2	-0.891	2.13e-07
TMED7	-0.839	2.14e-07
PLOD2	1.54	2.22e-07
IMPA2	1.47	2.22e-07
ENPP1	-1.9	2.25e-07
PHKG1	2.31	2.31e-07
NEO1	-1.16	2.32e-07
TMEM254	-1.08	2.36e-07
NOS3	2	2.36e-07
TSEN15	0.881	2.36e-07
FAM47E	-2.66	2.36e-07
ZHX1-C8ORF76	2.53	2.36e-07
SMIM15	-0.962	2.37e-07
RPL8	0.655	2.37e-07
GP2	-3.78	2.41e-07
CD164L2	2.64	2.41e-07
CYYR1	1.97	2.44e-07
RNF103	-0.936	2.46e-07
PNMT	-3.81	2.48e-07
SLC25A32	0.873	2.48e-07
BACE2	1.31	2.51e-07
SEPT4	1.9	2.58e-07
C1R	1.4	2.59e-07
PYCR1	1.09	2.59e-07
TCAM1P	2.12	2.59e-07
GPR39	-2.75	2.59e-07
KRTCAP3	1.25	2.6e-07
HMGN3	0.737	2.62e-07
RFWD2	0.678	2.64e-07
EFNA4	1.1	2.68e-07
MUC15	2.4	2.68e-07
ENG	1.52	2.69e-07
SACS	1.54	2.69e-07
MED8	0.92	2.69e-07
IRAK1	0.833	2.69e-07
GGH	1.34	2.69e-07
PNRC2	-0.749	2.71e-07
MSX2	-3.27	2.74e-07
NAT8L	1.94	2.76e-07
TAPT1	-1.38	2.77e-07
KRT19	-1.13	2.79e-07
LOC102724615	-3.78	2.84e-07
PLCD4	-2.5	2.84e-07
DESI2	0.936	2.84e-07
PAWR	-0.814	2.84e-07
FAM98A	0.982	2.9e-07
COL3A1	2.53	2.91e-07
ADI1	0.975	2.92e-07
CROT	-2.14	2.92e-07
KALRN	1.26	3.01e-07
SLC23A2	1.16	3.03e-07
STON2	-1.9	3.04e-07
PRR15L	-1.63	3.11e-07
PODXL	1.13	3.16e-07
PPARD	1.14	3.16e-07
C20orf27	1.2	3.17e-07
C17orf58	-1.68	3.18e-07
CACNG4	-3.54	3.28e-07
PLEKHA6	-1.11	3.29e-07
SHANK3	1.61	3.31e-07
DLGAP4	0.651	3.34e-07
PAX9	-2.82	3.35e-07
ABI2	-1.04	3.36e-07
RCCD1	1.33	3.37e-07
FH	0.828	3.38e-07
PDHA1	0.802	3.38e-07
EPS8L1	-1.79	3.38e-07
BBS4	-1.61	3.4e-07
CA3	2.65	3.4e-07
AMD1	0.821	3.41e-07
GOLGA8A	1.59	3.41e-07
SLC15A1	2.06	3.43e-07
SH3BP4	-1.17	3.47e-07
ANKRD36BP2	2.38	3.47e-07
PEG10	2.24	3.5e-07
NUDT5	0.95	3.55e-07
TNFAIP3	1.6	3.58e-07
CHMP4B	-0.949	3.58e-07
C9orf116	-2.8	3.63e-07
TSC22D4	0.853	3.63e-07
PPP2CA	-0.725	3.64e-07
TADA2B	-1.13	3.67e-07
YES1	0.764	3.71e-07
WWP1	-1.36	3.77e-07
DCN	2.26	3.79e-07
OTUD6B	1.07	3.8e-07
ACSF2	-2.31	3.84e-07
NDC80	1.94	3.86e-07
NCALD	1.5	3.88e-07
ARSG	-2.58	3.88e-07
GNL2	1.05	3.95e-07
GBP5	2.57	4.07e-07
FAM204A	-0.9	4.17e-07
PHLDA1	1.54	4.25e-07
C16orf89	-3.21	4.34e-07
WBSCR22	0.678	4.4e-07
ZMYND8	-0.942	4.41e-07
TTK	1.76	4.43e-07
FLJ38379	-3.27	4.46e-07
PTK2	0.654	4.47e-07
MDM2	-0.959	4.53e-07
KRT23	1.98	4.57e-07
CPQ	1.23	4.59e-07
PRELP	1.79	4.65e-07
COMMD10	-1.66	4.65e-07
TAGLN2	0.74	4.66e-07
BICD2	0.912	4.66e-07
CST3	-1.53	4.67e-07
DNAJC22	-2.48	4.68e-07
LRRC26	-2.63	4.71e-07
TAF5L	0.891	4.71e-07
MEF2C	1.55	4.73e-07
RAI2	-2.93	4.73e-07
NSUN5P1	1.36	4.75e-07
CMPK1	0.621	4.81e-07
MTSS1L	1.35	4.81e-07
COL5A1	2.05	4.92e-07
NUTF2	0.683	4.93e-07
RTF1	-0.7	4.95e-07
SNAI1	2.4	4.95e-07
MAMLD1	2.13	5e-07
E2F1	1.58	5.02e-07
EBF4	-2.71	5.04e-07
ATXN1L	0.839	5.04e-07
ASAP1	0.856	5.06e-07
PHF19	1.41	5.11e-07
PDE6B	-2.34	5.13e-07
PLK2	-1.71	5.14e-07
LOC389033	-3.23	5.16e-07
FBXL5	-0.94	5.18e-07
BAG2	2.04	5.24e-07
ARNT2	-3.08	5.29e-07
LFNG	-2.45	5.32e-07
LOC102723839	-3.17	5.34e-07
PCDHB9	1.62	5.42e-07
ZBTB7A	-0.888	5.44e-07
CCNE1	1.75	5.48e-07
TRAF3IP3	1.89	5.57e-07
DCAF13	0.882	5.62e-07
WDR77	0.949	5.63e-07
UBE2T	1.41	5.69e-07
LPL	2.21	5.8e-07
SHCBP1	1.83	5.82e-07
FBL	0.705	5.87e-07
EMILIN2	2.14	5.88e-07
YIF1B	0.869	5.95e-07
MMP13	2.75	5.96e-07
CTR9	-1.07	6.01e-07
FES	1.84	6.04e-07
SKP2	1.24	6.06e-07
CTSS	1.57	6.16e-07
CD79B	2.6	6.2e-07
TCEAL4	-1.1	6.2e-07
CCDC71L	1.07	6.24e-07
LCN2	2.51	6.24e-07
OAF	1.71	6.24e-07
SRP14	-0.796	6.32e-07
SEZ6L2	-2.7	6.33e-07
CXCR4	1.53	6.36e-07
SEPHS2	-0.824	6.56e-07
HIF1AN	-0.928	6.58e-07
ARID2	-0.752	6.73e-07
DSCC1	1.75	6.74e-07
USB1	1.01	6.83e-07
MROH1	0.94	6.91e-07
CDT1	1.64	6.95e-07
PTCHD1	1.8	6.99e-07
PREX1	-2.48	7.01e-07
CUL3	-0.882	7.01e-07
GLUL	-1.03	7.01e-07
EPB41L5	-1.18	7.06e-07
NUMBL	1.29	7.14e-07
BIRC5	1.61	7.17e-07
FBXO10	1.75	7.3e-07
SLC16A1	1.48	7.45e-07
RHOH	-3.21	7.45e-07
TMEM205	-1.23	7.46e-07
BCL11B	1.5	7.58e-07
TWF1	-0.922	7.58e-07
RP11-290F20.3	2.48	7.59e-07
MZT2A	-1.08	7.59e-07
PALMD	1.65	7.65e-07
PHF5A	0.953	7.78e-07
SLC4A11	1.85	7.86e-07
FXYD5	1.32	8.02e-07
C1GALT1	1.27	8.04e-07
KLHDC9	-2.54	8.36e-07
CERK	1.39	8.41e-07
ABHD2	-1.18	8.45e-07
RHOC	-0.908	8.53e-07
SYT9	-2.72	8.6e-07
MAP3K6	1.07	8.67e-07
DAP3	0.622	8.74e-07
BMP2	2.34	8.79e-07
LINC00277	-3.04	8.82e-07
TMSB15A	2.67	8.82e-07
CCDC88A	1.06	8.94e-07
PCOLCE2	2.23	8.94e-07
ALDH1A1	1.96	8.96e-07
PRR11	1.24	9e-07
IER3	-1.16	9e-07
ITPA	0.758	9.06e-07
ACVR1B	-1.01	9.06e-07
BAIAP2L2	2.61	9.09e-07
PNPLA2	-1.01	9.15e-07
CECR5	0.896	9.16e-07
LZTS3	1.38	9.16e-07
CC2D1B	0.984	9.23e-07
ACN9	1.69	9.26e-07
NDUFV1	0.715	9.29e-07
CHST9	2.46	9.52e-07
CXCL9	3.23	9.52e-07
GIPC1	0.661	9.82e-07
FRS2	-1.36	9.83e-07
NBR1	-0.778	9.91e-07
GMDS	1.08	1.01e-06
CENPN	1.26	1.02e-06
EPOR	-2.81	1.02e-06
DECR1	0.803	1.02e-06
PRRT3-AS1	2.57	1.03e-06
PHYHD1	-3.05	1.04e-06
SNX32	2.06	1.04e-06
TOP1MT	1.1	1.04e-06
MFAP2	2.83	1.06e-06
PRR5	1.16	1.07e-06
HLA-DQB1	1.69	1.09e-06
KCNJ2	1.33	1.1e-06
MOB3B	1.39	1.1e-06
SETD9	-2.53	1.1e-06
DENND2D	-1.46	1.1e-06
GAS6-AS1	2.31	1.1e-06
IGFBP3	2.01	1.12e-06
PIGQ	-1.12	1.12e-06
MOGS	0.705	1.12e-06
MMP17	-2.98	1.12e-06
TCEA3	-1.46	1.13e-06
LAMA3	-2.4	1.13e-06
NBEA	-2.14	1.13e-06
ADSL	0.995	1.14e-06
LAD1	1.31	1.16e-06
BTG2	-1.53	1.16e-06
QSOX2	1.2	1.17e-06
LRP5	1.11	1.17e-06
TMPRSS13	1.35	1.18e-06
ZFPL1	0.913	1.18e-06
GSTO2	-1.51	1.19e-06
C1orf168	-2.74	1.19e-06
ASAH1	-1.38	1.2e-06
ALCAM	-1.5	1.2e-06
TAP1	1.26	1.21e-06
FAM83D	2.08	1.22e-06
ECE2	1.4	1.24e-06
DOK7	-3.09	1.25e-06
SERPINA11	-2.8	1.26e-06
TIMM50	0.845	1.26e-06
BATF	-2.95	1.26e-06
STIL	1.31	1.27e-06
LOC149351	2.45	1.27e-06
SLC6A8	1.21	1.27e-06
CDCA5	1.61	1.28e-06
SMTN	1.13	1.28e-06
THNSL1	1.43	1.28e-06
ARFGAP3	0.998	1.29e-06
PSMA7	0.664	1.3e-06
KCNK15	-3.04	1.32e-06
PDPK1	-0.739	1.32e-06
TRIM65	1.07	1.33e-06
KIFC1	1.73	1.34e-06
DAZAP2	-0.667	1.35e-06
MYRF	2.15	1.35e-06
RPL36AL	-0.87	1.38e-06
F7	-2.79	1.39e-06
LOC101930071	-1.73	1.44e-06
LDHB	1.4	1.45e-06
CYP4B1	-3.18	1.45e-06
OPLAH	1.33	1.45e-06
ANAPC16	-0.627	1.47e-06
RPL41	-1.25	1.47e-06
DUSP5	-1.78	1.48e-06
KIFAP3	0.78	1.49e-06
KCTD12	1.46	1.5e-06
SULT1A1	-1.8	1.5e-06
RNVU1-6	2.07	1.5e-06
SLC25A27	1.69	1.51e-06
ALG3	0.817	1.52e-06
PTPN13	-1.57	1.52e-06
AMPD2	1.1	1.52e-06
LINC00839	2.55	1.55e-06
TFF3	-7.8	1.55e-06
TCF19	1.52	1.55e-06
HIPK2	-0.923	1.56e-06
FOXK2	0.707	1.56e-06
HEPACAM2	-3.22	1.57e-06
POLDIP3	0.767	1.58e-06
KIF16B	-1.19	1.58e-06
EHD1	0.881	1.59e-06
WDR59	0.927	1.6e-06
KIAA0922	1.13	1.6e-06
TPD52L2	0.672	1.61e-06
PTTG1IP	0.516	1.61e-06
DNAL1	-1.52	1.61e-06
MAPK4	2.37	1.62e-06
ARL5B	0.797	1.62e-06
PLLP	1.81	1.63e-06
UGDH	-1.51	1.64e-06
ATP6V1E2	1.22	1.64e-06
CKS1B	0.969	1.67e-06
ACOX2	-3.03	1.67e-06
SYNCRIP	0.529	1.68e-06
FAAH2	-1.92	1.68e-06
SLC26A7	1.81	1.7e-06
USP13	1.02	1.7e-06
IRF4	2.08	1.72e-06
RP11-513O17.2-2	2.13	1.73e-06
XG	2.15	1.73e-06
TIPRL	0.652	1.73e-06
EPB41L4A	-1.64	1.73e-06
PKM	-0.746	1.74e-06
NID1	1.96	1.75e-06
SLURP1	2.47	1.76e-06
SPTBN2	1.05	1.76e-06
KRT15	1.97	1.76e-06
SRF	0.745	1.77e-06
CASC4	-0.811	1.78e-06
CA13	1.49	1.78e-06
MYO9B	0.731	1.78e-06
OAT	0.711	1.79e-06
COL1A2	2.3	1.8e-06
CCDC104	-1.09	1.81e-06
ERLIN2	-0.893	1.84e-06
KIF13B	-1.33	1.84e-06
GSTM3	-2.06	1.87e-06
COX4I1	0.565	1.88e-06
LOC101929498	-4.55	1.88e-06
TLR5	1.21	1.88e-06
H2AFV	-0.717	1.9e-06
CYP26B1	2.49	1.9e-06
KCTD3	-0.854	1.91e-06
GPR124	1.8	1.91e-06
FASTK	0.813	1.92e-06
TAGAP	1.78	1.94e-06
PARD6B	-1.27	1.95e-06
ADAM12	1.66	1.95e-06
TCEAL1	-1.88	1.95e-06
NOP16	1.06	1.96e-06
LRP2	-2.55	2e-06
FEM1B	-0.725	2.01e-06
LYZ	2.11	2.01e-06
POLR1C	0.792	2.01e-06
GPT2	1.19	2.02e-06
PCDH18	2.16	2.03e-06
SOX11	1.31	2.04e-06
ZNF664	-0.73	2.04e-06
CNIH4	0.657	2.04e-06
MTHFSD	1.12	2.04e-06
ANXA5	0.716	2.05e-06
CYP4F22	-3.21	2.06e-06
PDZD2	1.2	2.06e-06
BAG6	0.522	2.06e-06
RET	-3.99	2.06e-06
MRPS21	0.704	2.08e-06
HIST1H2AE	1.97	2.08e-06
FOLH1	2.03	2.19e-06
ANKRD30B	-2.55	2.19e-06
PAG1	1.21	2.24e-06
POLR2J3	0.892	2.25e-06
SLC35E2B	-1.3	2.31e-06
COQ10B	-0.985	2.32e-06
PEA15	0.644	2.37e-06
LRRC8B	0.827	2.38e-06
KLHL24	0.745	2.4e-06
PRDX3	-0.895	2.42e-06
ETNK2	-2.16	2.42e-06
STMND1	-2.67	2.43e-06
JADE2	-1.65	2.47e-06
AHCYL1	-0.608	2.53e-06
TMEM62	-1.61	2.53e-06
ZC3H18	0.948	2.53e-06
ARHGEF38	-2	2.54e-06
TMEM161A	1.13	2.54e-06
GIGYF2	-0.808	2.57e-06
CEBPG	0.778	2.57e-06
H2AFJ	-1.2	2.6e-06
PDCD5	0.671	2.61e-06
HLA-DRB1	1.56	2.61e-06
HNRNPK	-0.462	2.62e-06
ITGB8	1.19	2.62e-06
TMEM189	0.802	2.63e-06
DUOXA1	2.25	2.64e-06
ELF1	-0.887	2.7e-06
SOX4	0.636	2.7e-06
RPIA	0.739	2.74e-06
MIIP	1.15	2.74e-06
AGTRAP	-0.958	2.76e-06
FAM131C	2.26	2.76e-06
SH3BGRL	-1.4	2.77e-06
CCDC176	-2.01	2.77e-06
SOS1	0.751	2.78e-06
MUM1L1	-2.68	2.79e-06
CALD1	1.33	2.8e-06
LAMB1	1.45	2.82e-06
PRSS27	1.95	2.82e-06
GJC1	1.69	2.84e-06
UBE2J1	0.761	2.84e-06
LOC101060391	1.84	2.86e-06
PIR	2.1	2.88e-06
CIITA	1.61	2.9e-06
LARP4	-0.817	2.92e-06
YWHAZ	0.593	2.92e-06
BTN3A1	1.19	2.92e-06
TUBB	0.548	2.93e-06
FSTL4	-2.52	2.99e-06
C19orf12	0.771	3.01e-06
DGKD	-1.24	3.04e-06
TNRC6C	-0.964	3.1e-06
ITGB1BP1	0.884	3.12e-06
GNB1	-0.516	3.13e-06
PITPNB	0.656	3.16e-06
ARFIP2	-0.837	3.17e-06
TOM1	0.77	3.17e-06
VEPH1	1.74	3.18e-06
COL4A2	1.64	3.23e-06
POU2AF1	2.07	3.24e-06
ADRM1	0.728	3.24e-06
SLC4A8	-2.44	3.24e-06
RPUSD3	1.22	3.24e-06
PNP	1.15	3.25e-06
FBXO31	1.07	3.25e-06
ACOT2	-1.25	3.26e-06
GATA6-AS1	2.12	3.32e-06
SORD	-2.05	3.32e-06
SLC26A2	1.07	3.32e-06
FAM208B	0.591	3.32e-06
BNIP3L	-1.01	3.33e-06
AES	-0.57	3.34e-06
FANK1	-2.11	3.36e-06
ENY2	0.671	3.37e-06
UCHL5	0.738	3.38e-06
MINOS1	-0.88	3.39e-06
ZNF146	0.609	3.41e-06
PLA2G4F	-2.21	3.49e-06
GOLGB1	-0.708	3.54e-06
DDIT4L	2.2	3.59e-06
NUDCD1	0.963	3.59e-06
PLAU	1.75	3.61e-06
HLA-DRB6	1.63	3.61e-06
FHL1	2.05	3.67e-06
BOLA1	0.954	3.71e-06
IDO1	2.29	3.74e-06
EMG1	0.85	3.76e-06
HSD17B4	-0.933	3.78e-06
RFWD3	0.969	3.8e-06
COL1A1	2.1	3.89e-06
PTEN	-0.734	3.89e-06
TEX261	0.597	3.9e-06
EXOC6	-1.44	3.91e-06
HHIPL1	1.98	3.92e-06
GPR98	-1.85	3.92e-06
RUSC2	1.77	3.92e-06
PLK1	1.97	3.94e-06
DNAJC10	-0.717	4.01e-06
SNHG1	0.903	4.05e-06
ZBTB4	-0.7	4.07e-06
MCM10	1.53	4.07e-06
ADAMTS15	-3.71	4.07e-06
TRPV6	1.92	4.12e-06
ADORA1	1.83	4.12e-06
PPAN	1.08	4.27e-06
LOC101927556	0.754	4.3e-06
ZNF300	2.21	4.33e-06
TTLL12	0.853	4.44e-06
ZFAND1	0.721	4.46e-06
OGT	0.695	4.57e-06
ADAMTS9	1.77	4.6e-06
FAH	-1.53	4.6e-06
BOC	2.1	4.63e-06
C10orf10	1.6	4.64e-06
SRPX	2.19	4.67e-06
KIAA1522	-0.56	4.7e-06
MEI1	1.89	4.7e-06
RPS15	-0.819	4.76e-06
ME1	1.52	4.81e-06
OBSCN	1.05	4.91e-06
C5orf30	-1.76	4.96e-06
DCBLD2	0.897	5e-06
PLEKHF1	1.87	5e-06
TATDN1	1.1	5.02e-06
PDLIM2	1.41	5.02e-06
MRPL9	0.634	5.04e-06
PDLIM7	1.06	5.06e-06
UBE2E3	1.13	5.12e-06
CCDC74B	-2.33	5.12e-06
IL6R	1.34	5.19e-06
TCTN2	-1.37	5.2e-06
TBC1D1	1.13	5.31e-06
TRMT61A	1.03	5.52e-06
PGPEP1	-1.17	5.53e-06
ID1	1.92	5.58e-06
TOB1	-0.907	5.6e-06
SULT2B1	-2.55	5.61e-06
BEX4	-1.22	5.64e-06
SAA2	2.14	5.85e-06
SLC25A21	-2.5	5.88e-06
APH1B	-1.56	5.98e-06
CHRAC1	0.693	5.98e-06
MARCO	2.26	6.02e-06
MEIS3P1	-1.58	6.02e-06
SLAMF7	2.27	6.03e-06
THUMPD3-AS1	0.817	6.07e-06
TAF2	0.768	6.1e-06
FABP7	2.14	6.21e-06
MRFAP1L1	-0.653	6.29e-06
ARHGAP35	-0.676	6.29e-06
DHX38	0.957	6.35e-06
ADD1	-0.553	6.37e-06
A2ML1	1.7	6.42e-06
FAM129A	-1.96	6.43e-06
UBR1	-1.1	6.51e-06
FBLIM1	1.16	6.57e-06
PIWIL4	2.13	6.64e-06
CECR7	2.31	6.64e-06
UBE3A	-0.586	6.65e-06
REXO2	0.908	6.66e-06
HK1	-0.691	6.76e-06
MAP9	-1.63	6.84e-06
ORMDL3	-1.27	6.91e-06
ESPN	-2.25	6.93e-06
NRAS	0.732	7.13e-06
TCN2	1.62	7.19e-06
EFCC1	-2.56	7.2e-06
SEMA4B	-0.942	7.22e-06
INHBA	1.72	7.24e-06
MFSD1	0.626	7.29e-06
RAD21	0.652	7.3e-06
SPOCK1	1.92	7.32e-06
PTPN22	1.83	7.35e-06
MAF1	0.623	7.35e-06
SLC35A3	-0.798	7.36e-06
SCUBE2	-4.58	7.37e-06
PCP2	-2.31	7.38e-06
SLC22A5	-1.47	7.46e-06
DSTYK	0.673	7.6e-06
BTRC	-1.38	7.61e-06
JRKL	1.29	7.69e-06
GREB1	-2.59	7.77e-06
BCL2	-1.91	7.82e-06
KIAA1467	-1.85	7.84e-06
VAC14	0.904	7.84e-06
SLC41A1	1.13	7.84e-06
COL4A3BP	-1.03	7.87e-06
MXRA7	1.19	7.93e-06
CLDN23	1.19	7.93e-06
STC2	-3.12	8.15e-06
POF1B	-2.22	8.16e-06
PVALB	-3.08	8.17e-06
CENPA	2.13	8.32e-06
RAB23	1.11	8.32e-06
DPM3	0.653	8.35e-06
CENPBD1	1.04	8.49e-06
ISLR	1.59	8.54e-06
SLC2A3	1.72	8.56e-06
SSR3	0.536	8.56e-06
EIF4B	-0.778	8.6e-06
DNAAF3	-2.5	8.72e-06
ZNF276	1.34	8.8e-06
TSTD1	-0.93	8.83e-06
FKBP1A	0.542	8.9e-06
DEPDC1	1.79	8.96e-06
ROCK2	0.599	8.97e-06
KLRG2	2.12	9.09e-06
SSR1	0.457	9.11e-06
CORO2A	-1.58	9.11e-06
CYP20A1	-0.687	9.11e-06
MIEN1	-1.35	9.19e-06
GIPC3	2.12	9.19e-06
RAB26	-2.63	9.21e-06
MT2A	-1.23	9.24e-06
CMTM7	1.4	9.24e-06
RAB11FIP3	-0.988	9.27e-06
CDKN2AIPNL	-1.25	9.31e-06
KIAA0020	0.859	9.31e-06
SOD3	2.2	9.36e-06
CPXM2	1.49	9.37e-06
PNRC1	0.706	9.37e-06
ZNF395	-0.845	9.39e-06
ZNF783	1.22	9.39e-06
STAC	2.16	9.4e-06
CCNT1	-0.818	9.4e-06
PAQR3	1.07	9.4e-06
NUCKS1	0.457	9.55e-06
GRAP2	2.18	9.58e-06
KLHDC7A	-2.87	9.63e-06
PML	0.807	9.7e-06
SETD6	1.04	9.7e-06
AOC3	2.23	9.8e-06
TCTN3	-1.03	9.85e-06
LOC728554	1.22	1e-05
CCHCR1	1.16	1.01e-05
ZCCHC14	0.786	1.02e-05
FAM101B	1.72	1.03e-05
KDSR	-0.629	1.03e-05
S100A14	-2.2	1.03e-05
LOC102724124	-3.07	1.04e-05
S1PR1	1.83	1.06e-05
FRMD3	1.53	1.06e-05
ZSCAN1	-2.24	1.06e-05
THUMPD1	-0.711	1.07e-05
NINJ2	2.41	1.07e-05
SNHG3	1.01	1.08e-05
TMEM206	1.41	1.08e-05
MYO6	-0.783	1.1e-05
NEK7	0.651	1.1e-05
CRELD2	0.902	1.12e-05
CD27	2.3	1.12e-05
MAPT	-2.56	1.13e-05
TLE4	1.4	1.13e-05
VAMP8	-0.783	1.13e-05
ST6GAL2	1.83	1.13e-05
SEH1L	0.722	1.13e-05
TXNDC16	-1.6	1.14e-05
DBI	0.789	1.15e-05
SH3RF3	2.17	1.15e-05
LOC102724362	-1.74	1.15e-05
IFT140	-1.54	1.15e-05
CBX4	-0.917	1.16e-05
FAM13B	-0.978	1.16e-05
EPHB1	1.81	1.17e-05
DZIP1	1.69	1.18e-05
SLC29A4	2.01	1.18e-05
LIN9	1.16	1.18e-05
FCRL5	1.93	1.19e-05
WIPF1	1.65	1.19e-05
FAM73A	-0.962	1.19e-05
RB1CC1	0.599	1.19e-05
DSG1	2.05	1.2e-05
GSE1	-0.841	1.2e-05
APBA1	1.63	1.2e-05
CSRP2	1.95	1.2e-05
LOC102724545	2.04	1.2e-05
CHML	1.01	1.2e-05
GRB2	-0.725	1.21e-05
PARK7	-0.664	1.21e-05
C12orf57	-0.813	1.21e-05
KCNG1	1.93	1.21e-05
COL18A1	1.15	1.22e-05
KIAA0319L	-0.7	1.22e-05
CHP1	-0.71	1.22e-05
SCOC	-0.726	1.23e-05
RAB3D	-0.799	1.23e-05
UMODL1	1.93	1.23e-05
TTC39A	-1.47	1.23e-05
FNIP1	-0.832	1.23e-05
CHST8	-2.87	1.23e-05
CST9	-2.63	1.24e-05
KIF14	1.31	1.24e-05
REPIN1	-0.612	1.24e-05
NOTCH3	0.843	1.24e-05
FAF1	0.716	1.24e-05
RCC2	0.521	1.25e-05
TRIB3	-1.83	1.25e-05
TTYH3	0.836	1.27e-05
GARS	0.642	1.27e-05
PRKCSH	0.624	1.27e-05
TOX3	-2.79	1.27e-05
SMOX	1.9	1.27e-05
KLF11	1.11	1.27e-05
DMXL1	-1.04	1.28e-05
ZBTB42	-1.32	1.28e-05
AGO2	1.28	1.28e-05
GFOD1	1.22	1.28e-05
LARP4B	0.499	1.29e-05
MDFI	1.76	1.29e-05
AURKB	1.95	1.3e-05
LOC101927172	1.85	1.3e-05
MKI67	1.47	1.32e-05
TALDO1	0.668	1.33e-05
GSTP1	1.3	1.33e-05
GPX4	-0.707	1.33e-05
CDK17	-1.08	1.33e-05
DNAJA4	-1.14	1.35e-05
TTC36	-3.02	1.35e-05
MTX3	-1.21	1.35e-05
CLDN4	0.723	1.35e-05
FAM173A	-1.24	1.37e-05
SPG11	-0.86	1.37e-05
ZG16B	-1.3	1.38e-05
SEMA3B-AS1	-2.41	1.38e-05
ARRB1	-1.32	1.38e-05
LUM	2.32	1.39e-05
ADAM19	1.6	1.41e-05
SPTSSA	0.661	1.41e-05
ZNF467	-1.63	1.43e-05
SLC5A3	0.833	1.43e-05
PGR	-3.64	1.44e-05
PSMD4	0.599	1.44e-05
RHBDF2	1.03	1.46e-05
HSD11B1L	1.4	1.46e-05
C4orf32	-1.56	1.48e-05
RABL5	-1.29	1.48e-05
SLC7A2	-3.54	1.48e-05
RARA	-1.11	1.48e-05
BAI2	-2.57	1.53e-05
CCNA2	1.47	1.54e-05
NUMA1	-0.752	1.54e-05
SLTM	-0.627	1.55e-05
APLNR	2.51	1.56e-05
PCSK1N	1.97	1.57e-05
SEMA3B	-2.63	1.58e-05
NME5	-2.37	1.59e-05
SNAI2	1.81	1.61e-05
OCIAD1	-0.587	1.61e-05
TTLL4	1.16	1.61e-05
COPA	0.463	1.62e-05
PTTG1	1.68	1.62e-05
SOCS6	-1.17	1.62e-05
ZNF74	1.08	1.62e-05
DDX49	0.787	1.62e-05
RUNX2	1.33	1.63e-05
PACSIN3	0.897	1.63e-05
MMP2	1.61	1.66e-05
GFPT2	2.12	1.66e-05
LINC00961	2.41	1.66e-05
SLC24A3	1.43	1.66e-05
GUCY1B3	1.8	1.67e-05
RNF141	-0.87	1.7e-05
DCPS	1.57	1.7e-05
GUK1	0.618	1.73e-05
ANXA11	-0.702	1.73e-05
LMCD1	1.28	1.73e-05
RBBP8	-1.16	1.75e-05
WFDC2	-3.86	1.75e-05
NUCB1	0.601	1.76e-05
ZNF680	-1.2	1.77e-05
MAFB	1.02	1.79e-05
SLC9B2	1.72	1.8e-05
MGST2	-0.984	1.8e-05
CD58	1.07	1.8e-05
COL26A1	2.1	1.81e-05
MAP7	-0.897	1.81e-05
CSNK1A1	-0.609	1.82e-05
TKT	0.774	1.83e-05
AKR1E2	1.88	1.86e-05
MCM5	1.05	1.86e-05
SNRPA	0.632	1.87e-05
GTSE1	1.58	1.91e-05
PIGX	-0.884	1.91e-05
DHX40	-0.789	1.91e-05
PUS7	0.925	1.91e-05
MYOF	-0.799	1.92e-05
EPB41L2	0.981	1.92e-05
LEFTY2	1.89	1.92e-05
CHST2	2.01	1.93e-05
ZNF747	-1.45	1.93e-05
KLHDC3	0.573	1.94e-05
AGGF1	-0.832	1.94e-05
NRTN	1.97	1.94e-05
GAL3ST4	1.87	1.96e-05
PCSK4	-2.32	1.97e-05
SMC6	0.807	1.97e-05
MLXIP	0.974	1.98e-05
AQP5	2.32	1.98e-05
PDGFRB	1.88	1.99e-05
ADAT2	1.2	1.99e-05
EIF1AX	-0.604	2e-05
CACFD1	-0.889	2e-05
MEX3B	1.7	2.02e-05
CUX1	-0.667	2.02e-05
SRSF12	1.85	2.04e-05
GAK	-0.813	2.04e-05
EAPP	-0.796	2.06e-05
FANCE	1.55	2.07e-05
SPATA6L	-1.95	2.08e-05
RASA2	0.86	2.08e-05
ASRGL1	1.69	2.09e-05
FMN1	-1.54	2.11e-05
FAAH	-1.17	2.11e-05
RCOR2	1.83	2.12e-05
RTN2	-1.84	2.14e-05
SLC1A2	-2.47	2.15e-05
FAM120AOS	-0.905	2.16e-05
FAM20A	1.62	2.16e-05
NT5C2	0.669	2.18e-05
NSMAF	0.807	2.18e-05
IL10RA	2.05	2.19e-05
PRDM1	1.31	2.21e-05
ALDH18A1	-0.826	2.21e-05
CACNA2D2	-2.12	2.21e-05
KLHL21	0.735	2.22e-05
ADAMTS2	1.89	2.23e-05
LOC101929374	2.2	2.23e-05
NUDT12	-1.77	2.24e-05
SLC12A2	-1.33	2.24e-05
HLX	2.22	2.26e-05
C17orf51	1.95	2.26e-05
CYB5R1	-0.704	2.27e-05
NXNL2	-2.28	2.29e-05
ANGPTL4	1.87	2.3e-05
DPH2	0.829	2.3e-05
ZDHHC9	0.748	2.31e-05
PRKDC	0.571	2.32e-05
PAK1IP1	0.843	2.32e-05
SHFM1	0.523	2.34e-05
DNAH5	-1.53	2.34e-05
TRAK2	-1.08	2.34e-05
RAPGEF6	-0.84	2.35e-05
C11orf96	2.42	2.36e-05
FAM63A	-1.12	2.36e-05
IFT46	-1.69	2.37e-05
LINC00925	-2.22	2.37e-05
RAB1B	-0.625	2.37e-05
KITLG	-2.24	2.41e-05
ORAI3	-1.17	2.44e-05
HSPA9	-0.532	2.45e-05
GALNT13	1.88	2.46e-05
FBXL6	1.54	2.47e-05
CRIP2	-1.03	2.48e-05
MIR6723	1.34	2.51e-05
THY1	1.93	2.52e-05
DDX39A	0.937	2.52e-05
TLE6	-2.07	2.52e-05
CYP7B1	1.78	2.53e-05
LOC101929484	2.07	2.53e-05
TGM5	2.06	2.54e-05
ABCG1	-1.43	2.54e-05
RHOD	-1.28	2.54e-05
DAB2	1.22	2.56e-05
COX7C	-0.745	2.56e-05
HRASLS2	-2.72	2.56e-05
ADCK5	1.17	2.56e-05
GMPS	1.11	2.57e-05
DHRS2	-3.84	2.62e-05
GPR12	1.79	2.63e-05
SP3	-0.668	2.63e-05
OLA1	-0.851	2.63e-05
FHL3	1.38	2.64e-05
TCF4	1.13	2.65e-05
PPP2R2A	-0.925	2.7e-05
PIP4K2C	-0.76	2.71e-05
CYTH2	-0.728	2.74e-05
TBC1D30	-1.75	2.75e-05
SCAMP1	-0.714	2.76e-05
HNRNPU-AS1	1.01	2.77e-05
TMEM208	0.73	2.77e-05
SH3KBP1	0.833	2.78e-05
PTPN20B	1.86	2.8e-05
KIF5C	-2.64	2.81e-05
FAM203A	0.932	2.83e-05
TXNL4B	1.21	2.84e-05
JAK3	1.55	2.85e-05
SF3B1	-0.589	2.85e-05
YTHDC2	-0.948	2.85e-05
TNKS2	-0.684	2.85e-05
PSIP1	0.673	2.85e-05
CLK1	-0.918	2.87e-05
EDEM2	0.882	2.87e-05
KIAA1644	2.07	2.9e-05
SMUG1	-0.836	2.92e-05
RPL13	0.61	2.95e-05
TMEM101	-1.54	2.97e-05
FBXO38	-1.08	2.97e-05
NES	1.26	2.98e-05
HSD17B2	2.27	3e-05
MIDN	-0.668	3.02e-05
CSNK1G3	-1.03	3.02e-05
CDCA7L	1.27	3.03e-05
MEIS2	1.33	3.04e-05
GPRIN2	1.95	3.06e-05
HS3ST4	2.01	3.1e-05
PPP1R3C	-2.94	3.11e-05
CPEB2	-1.3	3.13e-05
HMOX1	1.87	3.13e-05
NT5DC1	-1	3.14e-05
GALNT10	-1.33	3.15e-05
CIPC	-1.05	3.16e-05
TDRKH	1.3	3.16e-05
RAB3IP	-1.02	3.16e-05
ZNF696	0.968	3.23e-05
FRY	-1.41	3.26e-05
DPP8	-0.66	3.27e-05
POLR3G	1.63	3.27e-05
MDFIC	1.14	3.29e-05
[truncated: 4,379 more rows]

## Sheet: DCIS vs co-occuring IDC
All subtypes combined analysis	N=33 patients								Basal	N= 3 patients								Her2	N=6 patients								LumA	N=18 patients								LumB	N=3 patients								Normal Like	N=3 patients
Gene	logFC	AveExpr	t	P.Value	adj.P.Val	B			Gene	logFC	AveExpr	t	P.Value	adj.P.Val	B			Gene	logFC	AveExpr	t	P.Value	adj.P.Val	B			Gene	logFC	AveExpr	t	P.Value	adj.P.Val	B			Gene	logFC	AveExpr	t	P.Value	adj.P.Val	B			Gene	logFC	AveExpr	t	P.Value
IRX1	-3.77	1.35	-7.77	3.41e-14	5.2e-10	21			EVA1A	-3.55	3.71	-3.92	0.000196	1	-4.54			FBXO2	-3.54	2.44	-4.78	6.36e-06	0.0889	-3.96			COL1A1	3.95	8.37	9.63	2.14e-19	3.32e-15	33.2			SDK2	-3.32	3.78	-3.45	0.000846	1	-4.51			SLC1A1	4.55	5.32	5.27	1.79e-06
SOX10	-3.67	1.67	-7.34	6.91e-13	5.27e-09	18.3			AEN	-2.18	4.51	-3.44	0.00094	1	-4.5			SYNM	-2.56	3.96	-3.74	0.000312	0.839	-3.93			THBS2	3.54	4.82	8.54	6.23e-16	4.84e-12	25.6			DST	-1.92	6.58	-3.23	0.00168	1	-4.21			GREB1	2.79	5.18	4.47	3.36e-05
COL1A1	2.44	9.28	7.11	3.36e-12	1.62e-08	16.7			MTFR1	-1.48	5.79	-3.33	0.00134	1	-4.45			TP63	-3.64	3.09	-3.73	0.00032	0.839	-4.1			COL12A1	2.71	5.91	8.45	1.17e-15	6.05e-12	25			PCSK1N	-4.19	3.28	-2.99	0.00355	1	-4.54			PADI2	-2.7	6.35	-4.43	3.81e-05
KLK5	-3.82	1.21	-7.07	4.25e-12	1.62e-08	16.5			NES	-2.42	5.22	-3.25	0.00174	1	-4.49			KRT17	-5.01	4.99	-3.7	0.000356	0.839	-3.92			FN1	3.06	7.9	8.27	4e-15	1.55e-11	23.6			TF	-2.86	1.4	-2.98	0.0036	1	-4.56			SCUBE2	3.47	5.93	4.28	6.63e-05
THBS2	2.34	5.67	7	6.87e-12	2.04e-08	16.5			LAMC1	-2.11	6.72	-3.2	0.00202	1	-4.43			MTAP	-1.72	4.65	-3.68	0.000383	0.839	-3.8			COL3A1	3.88	7.87	7.91	4.47e-14	1.18e-10	21.2			WNT4	-1.44	6.05	-2.97	0.00379	1	-4.33			APP	-1.64	7.91	-3.79	0.000338
DSC3	-3.32	2.67	-6.97	8.04e-12	2.04e-08	16.2			TIGD2	-2.18	4.22	-3.11	0.00261	1	-4.55			CALML3	-4.69	0.748	-3.61	0.000491	0.839	-4.28			COL5A2	3.29	5.73	7.91	4.58e-14	1.18e-10	21.4			SPRY4	-2.32	4.66	-2.94	0.00406	1	-4.46			ABL2	1.45	5.72	3.75	0.000389
DSG3	-3.31	2.05	-6.89	1.37e-11	2.98e-08	15.6			FAR1	-1.59	6.21	-3.1	0.00275	1	-4.44			SASH1	1.37	6.2	3.58	0.000545	0.839	-3.01			COL1A2	3.83	7.98	7.87	5.79e-14	1.28e-10	20.9			SFN	-1.78	4.93	-2.87	0.00509	1	-4.45			NFKBIZ	1.77	7.06	3.44	0.00104
SYNM	-3.14	4.04	-6.78	2.8e-11	5.35e-08	15.2			FOXQ1	2.95	3	3.08	0.00287	1	-4.51			SYT8	-2.97	1.55	-3.52	0.000659	0.839	-4.29			VCAN	3.19	5.77	7.78	1.06e-13	2.06e-10	20.6			ITGA3	-1.2	6.5	-2.84	0.00558	1	-4.31			EFHD2	1.6	5.96	3.43	0.00108
C2orf40	-3.05	0.374	-6.75	3.56e-11	6.02e-08	14.5			XPO5	-1.5	6.18	-3.07	0.00294	1	-4.44			ACTG2	-4.76	2.89	-3.5	0.000708	0.839	-4.19			COL6A3	3.85	6.08	7.59	3.8e-13	6.55e-10	19.3			GFRA1	2.55	6.19	2.82	0.0058	1	-4.29			B4GALT1	0.884	7.89	3.38	0.00125
KRT17	-5.12	5.6	-6.6	9.2e-11	1.4e-07	14.1			PURA	-1.23	6.25	-3.06	0.00309	1	-4.46			SAA1	-4.14	2.29	-3.5	0.000711	0.839	-4.21			POSTN	3.69	6.94	7.53	5.39e-13	8.22e-10	18.9			SLC40A1	1.74	6.87	2.81	0.00607	1	-4.21			IFITM2	1.18	7.36	3.37	0.00128
NGFR	-3.22	1.9	-6.57	1.07e-10	1.48e-07	13.7			MEX3B	-3.7	3.51	-3.05	0.00315	1	-4.56			IRX1	-3.77	0.811	-3.5	0.000713	0.839	-4.31			LRRC15	3.87	2.25	7.52	5.83e-13	8.22e-10	18.7			TRIM47	-1.84	5.29	-2.8	0.00618	1	-4.41			AR	1.34	8.01	3.37	0.00128
TRIM29	-3.49	3.22	-6.53	1.4e-10	1.66e-07	13.6			CADM1	1.51	5.8	3.04	0.00322	1	-4.41			IRX3	-0.773	7.62	-3.48	0.000744	0.839	-2.54			COL5A1	3.04	4.94	7.42	1.13e-12	1.47e-09	18.3			EPPK1	1.19	6.81	2.8	0.0062	1	-4.24			GALNT7	-1.88	7.07	-3.35	0.00136
KLK7	-3.25	0.733	-6.53	1.42e-10	1.66e-07	13.3			PROM2	2.33	4.28	3.04	0.0033	1	-4.45			KRT6B	-4.66	1.77	-3.46	0.000796	0.839	-4.27			SFRP2	3.98	6.14	7.28	2.67e-12	3.19e-09	17.4			EEF1A2	-2.21	3.81	-2.8	0.00623	1	-4.53			IRX1	-4.11	1.85	-3.34	0.00143
COL17A1	-3.93	3.22	-6.49	1.76e-10	1.92e-07	13.3			RCAN3	1.53	4.52	2.98	0.00391	1	-4.49			ITGA3	-1.88	5.57	-3.45	0.00084	0.839	-3.48			ADAM12	2.74	4.01	7.23	3.65e-12	4.04e-09	17.2			VTCN1	2.63	4.74	2.76	0.00689	1	-4.42			ALDH7A1	-1.52	5.96	-3.33	0.00148
MYH11	-2.9	4.01	-6.45	2.32e-10	2.36e-07	13.2			MLLT3	1.45	5.31	2.97	0.00395	1	-4.46			KLK5	-3.82	0.699	-3.39	0.00103	0.905	-4.34			DSC3	-3.85	2.68	-7.07	1.02e-11	1.05e-08	15.9			NAV1	-1.52	6.36	-2.7	0.00826	1	-4.36			GPX2	-5.76	1.3	-3.31	0.00155
SAA1	-3.8	3.2	-6.39	3.24e-10	2.91e-07	12.8			DCAF12	1.28	6.59	2.93	0.00448	1	-4.41			RPL35	-0.644	9.19	-3.38	0.00104	0.905	-2.17			PRRX1	2.98	3.79	7	1.57e-11	1.52e-08	15.8			ATP8A2	2.53	2.49	2.69	0.00842	1	-4.55			RGS16	2.83	4.75	3.29	0.00167
CILP	3.6	3.28	6.38	3.47e-10	2.91e-07	12.8			ZNF91	1.62	4.86	2.92	0.00458	1	-4.47			TRIM29	-3.5	2.75	-3.33	0.00123	0.932	-4.21			CILP	4.85	2.63	6.98	1.77e-11	1.58e-08	15.6			CD44	-1.19	8.4	-2.68	0.00865	1	-4.2			TMCC3	-2.93	3.81	-3.24	0.00189
MT1X	-1.51	6.11	-6.38	3.59e-10	2.91e-07	12.6			COL11A1	-4.59	5.58	-2.92	0.00467	1	-4.51			COL5A1	2.05	6.91	3.33	0.00124	0.932	-3.18			SPARC	2.67	8.39	6.98	1.84e-11	1.58e-08	15.2			NBPF1	1.14	4.37	2.68	0.00865	1	-4.46			MTHFR	1.39	5.59	3.23	0.00197
COL6A3	2.37	6.97	6.37	3.63e-10	2.91e-07	12.5			PEAK1	-2.32	4.77	-2.9	0.00483	1	-4.54			KCNMB1	-3.39	1.85	-3.31	0.0013	0.932	-4.3			IRX1	-4.28	1.8	-6.94	2.34e-11	1.91e-08	15			LOC102723773	-0.892	4.86	-2.68	0.0087	1	-4.46			MYLK	-2.63	5.15	-3.2	0.00217
KRT6B	-4.2	2.56	-6.36	3.94e-10	2.94e-07	12.5			ZNF248	-1.91	4.47	-2.9	0.00484	1	-4.54			DSG3	-3.21	0.99	-3.31	0.00133	0.932	-4.34			FBN1	2.95	4.41	6.76	6.71e-11	5.21e-08	14.4			SEMA5A	-2.07	4.57	-2.64	0.00956	1	-4.5			KIAA1671	-1.85	5.55	-3.2	0.00219
MIA	-2.69	0.302	-6.35	4.23e-10	2.94e-07	12.2			PPP1R14A	-2.59	4.26	-2.89	0.00496	1	-4.55			CHI3L1	-3.73	1.98	-3.23	0.00169	1	-4.29			KLK5	-4.28	1.45	-6.66	1.22e-10	9.01e-08	13.5			RHBDF2	-1.04	5.52	-2.64	0.00964	1	-4.42			CDK6	-1.9	5.73	-3.18	0.00231
COL5A2	2	6.6	6.34	4.43e-10	2.94e-07	12.3			STK10	-2.47	3.9	-2.89	0.005	1	-4.55			SERPINB5	-3.85	1.46	-3.2	0.00189	1	-4.33			LUM	3.67	6.27	6.65	1.33e-10	9.35e-08	13.6			SASH1	1.53	5.1	2.63	0.00995	1	-4.42			GNAI2	1.1	7.46	3.14	0.00257
COL1A2	2.36	8.82	6.34	4.44e-10	2.94e-07	12			NRARP	-3.2	5.19	-2.88	0.00517	1	-4.54			PTN	-3.09	3.64	-3.15	0.00216	1	-4.18			AEBP1	2.54	5.9	6.57	2.06e-10	1.37e-07	13.2			COX4I1	-0.542	7.91	-2.62	0.0102	1	-4.24			CAPG	1.1	6.71	3.12	0.00271
NTRK2	-2.01	4.87	-6.29	6.04e-10	3.84e-07	12.3			PKN1	-2.1	4.9	-2.87	0.00533	1	-4.53			CSRP1	-0.814	8.2	-3.12	0.00238	1	-2.85			TRIM29	-4.17	3.08	-6.57	2.12e-10	1.37e-07	13.1			KIF13B	1.1	5.9	2.59	0.011	1	-4.36			DAB2IP	-1.43	5.58	-3.11	0.00282
LAMB3	-2.59	3.96	-6.28	6.54e-10	3.99e-07	12.2			RPPH1	1.77	4.14	2.85	0.00556	1	-4.5			FTO	-1.17	5.64	-3.1	0.00253	1	-3.65			SAA1	-4.43	3.05	-6.5	3.24e-10	2.01e-07	12.7			TFF3	-1.32	7.63	-2.58	0.0114	1	-4.29			MID1	-2.71	3.58	-3.11	0.00285
KRT14	-5.17	4.29	-6.23	8.76e-10	5.14e-07	11.9			ENTPD1	-2.17	5.51	-2.85	0.0056	1	-4.5			GMNN	-1.44	4.54	-3.06	0.00287	1	-3.99			COL6A1	2.46	6.65	6.44	4.46e-10	2.66e-07	12.3			NPNT	2.04	4.96	2.58	0.0115	1	-4.43			RARRES3	1.14	6.54	3.09	0.00296
TP63	-3.01	3.49	-6.2	1.05e-09	5.95e-07	11.7			PHF5A	1.08	5.29	2.82	0.00611	1	-4.47			MYH11	-3.1	3.4	-3.06	0.00288	1	-4.22			SOX10	-4.14	1.37	-6.43	4.73e-10	2.7e-07	12.3			ST6GALNAC2	-1.37	5.36	-2.57	0.0117	1	-4.47			NET1	1.07	7.23	3.08	0.00306
COL3A1	2.32	8.77	6.19	1.14e-09	6.19e-07	11.1			ASPN	-4.33	5.49	-2.8	0.00642	1	-4.51			PPP1R14A	-2.89	1.91	-3.06	0.0029	1	-4.34			KRT14	-5.88	4.76	-6.43	4.88e-10	2.7e-07	12.4			SDF2L1	-0.761	5.62	-2.54	0.0126	1	-4.42			SHANK2	-1.78	5.56	-3.06	0.00322
PTN	-3.44	3.6	-6.16	1.3e-09	6.72e-07	11.5			RSPO3	-4.43	1.83	-2.8	0.00644	1	-4.57			OXTR	-2.79	2.08	-3.05	0.00291	1	-4.33			DSG3	-3.73	2.12	-6.37	6.83e-10	3.65e-07	12			SHISA2	3.19	3.26	2.54	0.0127	1	-4.54			PEG3	-4	2.84	-3.06	0.00324
FN1	1.95	8.49	6.16	1.32e-09	6.72e-07	11			JAG2	-2.6	5.1	-2.77	0.00697	1	-4.53			NGFR	-3.66	1.4	-3.05	0.00292	1	-4.36			MFAP5	3.45	2.02	6.34	8.04e-10	4.03e-07	11.9			FBLN1	1.39	5.78	2.53	0.0132	1	-4.37			MVP	1.29	6.19	3.06	0.00326
SERPINB5	-2.88	2.7	-6.1	1.84e-09	9.05e-07	11.1			PCOLCE	-3.41	4.88	-2.77	0.00713	1	-4.55			SNED1	2.05	3.69	3.05	0.00297	1	-4.22			CTHRC1	3.78	4.05	6.33	8.33e-10	4.03e-07	12			NFASC	-2.04	4.38	-2.51	0.0137	1	-4.53			KIAA1244	-1.1	7.99	-3.04	0.00346
ACTG2	-3.86	2.8	-6.09	1.99e-09	9.32e-07	11			METTL13	-1.41	5.12	-2.73	0.00794	1	-4.53			MIR205HG	-2.21	4.67	-3.04	0.00308	1	-4.03			TP63	-3.6	3.93	-6.33	8.54e-10	4.03e-07	11.9			PPP1R1B	-3.16	5.09	-2.5	0.0142	1	-4.51			KIAA1324	-0.95	8.45	-3.03	0.0036
SFRP1	-3.84	4.55	-6.09	2.02e-09	9.32e-07	11.1			NETO2	-3.24	4.15	-2.73	0.00796	1	-4.56			CCDC43	-1.4	3.95	-3	0.00348	1	-4.17			DCN	3.03	5.63	6.33	8.78e-10	4.03e-07	11.8			CPNE7	2.18	3.51	2.5	0.0142	1	-4.51			FGFR4	-4.04	3.19	-3.01	0.0038
KCNMB1	-3.07	2.01	-6.08	2.09e-09	9.36e-07	10.9			BRWD3	1.57	4.61	2.71	0.00836	1	-4.51			IER5	-1.1	6.18	-2.95	0.00394	1	-3.59			MMP2	2.4	5.16	6.32	8.84e-10	4.03e-07	11.9			PAMR1	-3.47	1.02	-2.5	0.0142	1	-4.57			CALML5	-3.08	5.92	-3	0.00383
CRYAB	-3.07	4.05	-6.07	2.2e-09	9.61e-07	11			POLR2B	-1.38	5.14	-2.71	0.00841	1	-4.51			FKBP1A	0.629	7.55	2.95	0.00395	1	-3.17			COL17A1	-4.4	3.75	-6.29	1.05e-09	4.64e-07	11.7			FAM107B	0.872	6.16	2.47	0.0153	1	-4.37			MICAL3	-1.7	4.66	-2.99	0.00395
COL12A1	1.78	6.08	6.04	2.7e-09	1.15e-06	10.6			NCCRP1	3.64	2.5	2.69	0.0087	1	-4.56			KRT5	-5.37	3.31	-2.93	0.00427	1	-4.29			COL10A1	2.58	4.87	6.22	1.61e-09	6.96e-07	11.3			DMD	-2.03	3.48	-2.47	0.0153	1	-4.55			KRT17	-3.66	6.4	-2.99	0.00397
POSTN	2.22	7.77	6.01	3.16e-09	1.3e-06	10.3			API5	0.752	6.62	2.69	0.00871	1	-4.43			KLHL13	-2.22	2.36	-2.91	0.00446	1	-4.35			MXRA5	2.01	5.7	6.2	1.76e-09	7.22e-07	11.1			SERPINA1	-2.41	3.62	-2.47	0.0154	1	-4.55			AGPAT2	1.4	6.94	2.99	0.00397
SFRP2	2.54	6.8	5.99	3.69e-09	1.48e-06	10.2			HTRA3	-4.89	3.3	-2.69	0.0088	1	-4.55			DSC3	-3.28	1.57	-2.88	0.00484	1	-4.38			KLK7	-3.73	0.933	-6.2	1.77e-09	7.22e-07	11			FER1L4	-1.8	3.95	-2.46	0.0158	1	-4.54			C12orf45	-3.14	3.41	-2.98	0.00408
FAT2	-2.13	1.46	-5.96	4.26e-09	1.67e-06	10.2			ERG	-2.93	3.57	-2.69	0.00888	1	-4.57			COL1A1	2.06	10.3	2.88	0.00491	1	-2.77			C2orf40	-3.65	0.927	-6.18	1.98e-09	7.89e-07	10.9			HIST2H2BE	-1.31	5.36	-2.45	0.0162	1	-4.46			TOR3A	1.38	6	2.98	0.0041
CALML3	-3.66	1.37	-5.86	7.42e-09	2.83e-06	9.73			COL11A2	2.76	3.57	2.68	0.00911	1	-4.52			PFKFB3	1.33	4.9	2.87	0.00504	1	-4.02			MIA	-3.12	0.443	-6.15	2.39e-09	9.26e-07	10.7			ATP6V1B1	-2.04	5.64	-2.44	0.0166	1	-4.49			ANKRD50	1.88	5.51	2.98	0.00411
CTHRC1	2.26	5.41	5.84	8.48e-09	3.16e-06	9.67			KLHL21	-1.17	6.56	-2.66	0.00951	1	-4.47			HAS3	-2.59	1.64	-2.87	0.00508	1	-4.39			MMP11	3.38	5.26	6.1	3.23e-09	1.22e-06	10.6			EYA2	2.56	1.89	2.43	0.0169	1	-4.56			CISH	1.82	5.21	2.97	0.00424
SFN	-1.28	5.1	-5.83	8.86e-09	3.22e-06	9.66			ARAP3	-3.57	2.03	-2.65	0.0097	1	-4.58			SFN	-1.04	5.52	-2.87	0.00509	1	-3.78			SULF1	2.12	5.77	6.04	4.32e-09	1.6e-06	10.3			ZFP36	1.09	7.29	2.4	0.0182	1	-4.31			ZNRF3	-2.8	3.4	-2.96	0.00435
CHI3L1	-3.44	3.11	-5.8	1.04e-08	3.7e-06	9.53			TPM2	-2.48	6.39	-2.65	0.00971	1	-4.48			FBLN1	1.56	5.9	2.87	0.00511	1	-3.77			LINC00263	-2.71	2.46	-5.93	7.93e-09	2.86e-06	9.73			FOS	1.83	7.62	2.39	0.0186	1	-4.32			C2orf72	-3.64	3.1	-2.95	0.00445
CDH3	-2.44	4.15	-5.72	1.64e-08	5.68e-06	9.14			MATN3	-3.05	4.1	-2.65	0.0098	1	-4.56			LAMB3	-2.17	3.99	-2.85	0.0054	1	-4.21			LAMB3	-2.96	4.18	-5.92	8.63e-09	3.05e-06	9.76			HSD11B2	-1.3	4.73	-2.39	0.0188	1	-4.51			FLOT1	0.797	7.39	2.95	0.00451
CTSK	1.61	5.73	5.71	1.75e-08	5.93e-06	8.88			FBXW8	-2.43	3.24	-2.64	0.00998	1	-4.57			PAMR1	-2.8	1.12	-2.84	0.00545	1	-4.41			CTSK	2.24	5.18	5.89	9.78e-09	3.37e-06	9.56			IRS1	-0.836	6.11	-2.39	0.0188	1	-4.41			ACSL3	-1.6	8.11	-2.93	0.00468
MMP11	2.29	6.01	5.7	1.92e-08	6.36e-06	8.8			RAB15	-2.81	3.99	-2.64	0.0101	1	-4.56			COL17A1	-3.96	3.14	-2.84	0.00557	1	-4.3			COL6A2	2.32	5.65	5.85	1.22e-08	4.12e-06	9.28			FAIM3	1.51	3.7	2.38	0.0194	1	-4.53			CPE	-2.23	5.44	-2.93	0.00472
LRRC15	2.66	2.9	5.64	2.64e-08	8.58e-06	8.68			EGR3	-4.15	2.9	-2.61	0.011	1	-4.57			RPL7A	-0.584	8.28	-2.83	0.00562	1	-3.14			CCDC80	2.59	3.39	5.84	1.31e-08	4.32e-06	9.38			CHCHD10	-0.703	5.17	-2.37	0.0197	1	-4.46			COL17A1	-4.11	4.19	-2.92	0.0049
COL5A1	1.79	5.8	5.62	2.95e-08	9.37e-06	8.38			RAPGEF4	-3.59	3.1	-2.6	0.0111	1	-4.57			STK38	0.856	5.62	2.81	0.00595	1	-3.81			SERPINH1	1.24	6.24	5.84	1.34e-08	4.34e-06	9.1			FAM19A5	-2.09	4.14	-2.37	0.0199	1	-4.55			PAPSS2	-2.18	5.53	-2.92	0.00492
IL17B	-2.7	-0.359	-5.61	3.08e-08	9.42e-06	8.31			ITGA5	-3.05	4.95	-2.6	0.0113	1	-4.51			ATG2A	-1.38	3.89	-2.81	0.00596	1	-4.24			FNDC1	2.85	2.61	5.83	1.42e-08	4.5e-06	9.28			NGFR	-3.86	1.2	-2.37	0.02	1	-4.57			PEA15	0.797	7.86	2.9	0.00514
MAMDC2	-2.49	1.93	-5.61	3.13e-08	9.42e-06	8.44			AGPAT4	-1.81	3.54	-2.58	0.0119	1	-4.56			COL1A2	2.15	9.57	2.81	0.00597	1	-3			BGN	2.71	5.99	5.75	2.11e-08	6.55e-06	8.71			SGPL1	0.744	7.24	2.36	0.0203	1	-4.33			DSTYK	1.42	5.62	2.9	0.00515
PAMR1	-2.58	1.08	-5.6	3.21e-08	9.42e-06	8.36			C1orf174	-1.14	5.08	-2.58	0.0119	1	-4.52			DEFB1	-2.84	1.97	-2.81	0.00598	1	-4.39			FAT2	-2.39	1.61	-5.74	2.26e-08	6.87e-06	8.72			TUFT1	0.874	6.15	2.35	0.0208	1	-4.4			CYBA	1.44	6.33	2.9	0.0052
KRT81	-3.41	2.55	-5.6	3.21e-08	9.42e-06	8.45			TUBB6	-1.69	5.73	-2.58	0.0119	1	-4.51			GMPR	-1.75	3.36	-2.81	0.00605	1	-4.3			KRT81	-4.35	1.83	-5.73	2.36e-08	7.04e-06	8.71			PRNP	-1.53	6.45	-2.35	0.0209	1	-4.4			PLCH1	-2.78	2.45	-2.89	0.00535
KRT5	-4.61	4.1	-5.59	3.38e-08	9.72e-06	8.45			TRAPPC8	-1.31	5.95	-2.58	0.012	1	-4.5			S100A2	-3.16	1.97	-2.79	0.00632	1	-4.38			KRT5	-5.24	4.49	-5.72	2.44e-08	7.13e-06	8.77			HIST1H2BD	-1.13	5.68	-2.34	0.0211	1	-4.47			DUSP23	0.929	6.73	2.88	0.00545
BCL11A	-1.39	4.33	-5.51	5.4e-08	1.52e-05	8.01			MAP3K4	-1.58	4.55	-2.57	0.0121	1	-4.54			CRYAB	-2.88	2.86	-2.79	0.00636	1	-4.33			SYNM	-3.89	3.89	-5.71	2.66e-08	7.66e-06	8.69			ANP32E	0.652	6.63	2.34	0.0212	1	-4.37			BCL3	1.14	6.34	2.88	0.00548
PRRX1	1.95	4.51	5.46	7e-08	1.94e-05	7.71			SMAD3	1.24	5.04	2.57	0.0121	1	-4.48			ADAMTS4	1.61	4.52	2.79	0.00637	1	-4.2			WISP1	3.07	1.83	5.67	3.21e-08	9.01e-06	8.49			SLC35A3	0.637	7.28	2.34	0.0215	1	-4.35			CST3	1.4	7.64	2.88	0.0055
AEBP1	1.65	6.46	5.38	1.04e-07	2.84e-05	7.05			FAM83E	2.5	1.66	2.57	0.0121	1	-4.57			ID4	-2.62	3.36	-2.79	0.00639	1	-4.29			STAC2	-3.42	1.25	-5.67	3.25e-08	9.01e-06	8.39			RIC3	-2.58	2.89	-2.34	0.0215	1	-4.57			AGPS	1.95	4.61	2.87	0.00557
LAMA3	-1.54	4.13	-5.38	1.08e-07	2.86e-05	7.36			MYC	-1.58	7.32	-2.57	0.0121	1	-4.47			LURAP1L	-1.31	6.11	-2.78	0.00653	1	-3.7			COL8A1	2.73	1.91	5.67	3.34e-08	9.1e-06	8.45			MYH11	-2.84	3.93	-2.33	0.0217	1	-4.55			GON4L	1.93	4.75	2.86	0.00582
SERPINA1	-1.95	4.71	-5.38	1.09e-07	2.86e-05	7.31			ADCY2	2.66	2.98	2.56	0.0126	1	-4.53			RPS6	-0.619	10.6	-2.78	0.00658	1	-2.79			CHI3L1	-4.12	2.77	-5.58	5.11e-08	1.37e-05	8.05			DKK3	-2.39	4.64	-2.33	0.0221	1	-4.51			ING1	-2.3	4.13	-2.85	0.00584
VCAN	1.76	6.47	5.37	1.12e-07	2.89e-05	6.99			PLEKHA7	1.7	4.62	2.55	0.0128	1	-4.5			STAC2	-1.97	2.11	-2.77	0.00672	1	-4.39			NTRK2	-2.51	5.52	-5.56	5.83e-08	1.53e-05	7.91			RAMP1	-2.4	4.93	-2.32	0.0222	1	-4.53			SOX11	-2.75	4.97	-2.85	0.00589
ADAM12	1.74	4.65	5.35	1.24e-07	3.14e-05	7.16			TTC19	0.736	6.03	2.55	0.0128	1	-4.47			RFX8	2.79	0.162	2.77	0.00678	1	-4.44			KRT6B	-4.24	2.16	-5.55	5.98e-08	1.55e-05	7.87			SNCG	-2.04	4.87	-2.32	0.0226	1	-4.51			ABCC5	2.33	4.74	2.85	0.00592
LGR6	-2.16	1.32	-5.26	1.95e-07	4.89e-05	6.72			ACVR2A	1.49	4.22	2.55	0.0129	1	-4.51			COL11A1	3.22	3.49	2.76	0.00692	1	-4.32			ACTG2	-3.9	2.6	-5.54	6.51e-08	1.66e-05	7.81			CAB39L	-1.88	3.39	-2.32	0.0226	1	-4.56			TTC1	-1.53	5.43	-2.85	0.00594
KLK6	-2.63	0.372	-5.23	2.28e-07	5.6e-05	6.54			SHROOM1	-2.46	3.04	-2.54	0.013	1	-4.57			OGN	2.66	2.16	2.75	0.00714	1	-4.39			MYH11	-3.1	4.28	-5.52	7.01e-08	1.75e-05	7.8			MT1E	-1.49	5.45	-2.32	0.0227	1	-4.48			MARCKS	-1.24	8.24	-2.84	0.00606
ARL4A	-1.4	4.03	-5.23	2.38e-07	5.76e-05	6.61			HEPH	-2.42	3.72	-2.54	0.0132	1	-4.56			LOC101926959	-2.66	0.181	-2.74	0.0073	1	-4.44			PCOLCE	1.69	4.23	5.51	7.44e-08	1.83e-05	7.71			FBXL16	-1.17	4.89	-2.31	0.0232	1	-4.51			BCL7C	1.18	6.05	2.84	0.00616
TNS4	-1.83	2.34	-5.19	2.89e-07	6.88e-05	6.43			SPHK1	-2.44	6.61	-2.53	0.0133	1	-4.51			TNS4	-1.95	2.56	-2.73	0.00757	1	-4.38			KRT17	-5.4	5.7	-5.5	8e-08	1.94e-05	7.67			CLIP3	-1.84	3.55	-2.31	0.0233	1	-4.55			SFXN5	2.68	2.87	2.83	0.0063
GABRP	-2.9	2.98	-5.17	3.13e-07	7.34e-05	6.37			FMNL3	-2.79	3.47	-2.52	0.0138	1	-4.57			SFRP2	2.95	7.6	2.72	0.00766	1	-3.55			RAC1	0.428	8.68	5.47	9.04e-08	2.16e-05	6.93			DSG3	-3.43	1.26	-2.3	0.0238	1	-4.57			IFITM3	1.12	8.76	2.83	0.0063
SAMD5	-1.84	1.7	-5.16	3.36e-07	7.77e-05	6.26			MCAM	-2.62	5.91	-2.52	0.0139	1	-4.51			RPS3	-0.713	10.4	-2.72	0.00773	1	-2.89			NGFR	-3.28	2.5	-5.46	9.82e-08	2.31e-05	7.43			MT1X	-1.32	5.75	-2.3	0.0238	1	-4.45			AMBP	-3.81	0.74	-2.82	0.00639
COL6A1	1.52	7.39	5.15	3.53e-07	8.04e-05	5.74			MTM1	-2.97	3.08	-2.51	0.0141	1	-4.57			RBBP8	-1.61	4.25	-2.71	0.00788	1	-4.21			SFRP1	-4.58	4.31	-5.4	1.34e-07	3.11e-05	7.19			HIVEP2	1.05	4.6	2.29	0.0239	1	-4.51			LRPAP1	-0.979	6.44	-2.82	0.00647
LINC00263	-1.82	2.3	-5.13	3.97e-07	8.91e-05	6.12			KLHL17	-3.02	3.4	-2.51	0.0141	1	-4.58			MT1X	-1.03	6.51	-2.7	0.00817	1	-3.66			NREP	1.45	3.78	5.37	1.58e-07	3.61e-05	7.02			FXYD6	-2.04	4.65	-2.28	0.0247	1	-4.53			KRT14	-4.16	4.88	-2.81	0.00669
PPP1R14A	-2.37	2.52	-5.11	4.38e-07	9.69e-05	6.04			GAS1	-2.22	5.37	-2.5	0.0144	1	-4.52			FAT2	-2.3	1.07	-2.69	0.00832	1	-4.43			CRYAB	-3.37	3.51	-5.36	1.66e-07	3.7e-05	6.98			PM20D2	-1.5	4.17	-2.27	0.0253	1	-4.54			PNKD	0.943	7.01	2.8	0.00674
FBN1	1.74	5.02	5.1	4.58e-07	9.99e-05	5.86			COPZ2	-3.57	3.16	-2.49	0.0151	1	-4.57			KRT14	-5.59	2.94	-2.69	0.00832	1	-4.35			LAMC1	1.26	5.97	5.35	1.67e-07	3.7e-05	6.72			CHDH	-1.19	4.66	-2.27	0.0254	1	-4.52			RAB34	1.39	5.88	2.8	0.00688
STAC2	-2.3	1.58	-5.07	5.23e-07	0.000112	5.86			PLA2G2A	4.06	5.1	2.48	0.0152	1	-4.49			SFRP1	-3.19	3.44	-2.68	0.00868	1	-4.31			LAMA3	-1.71	4.62	-5.35	1.7e-07	3.73e-05	6.94			CAPZA1	0.447	7.78	2.27	0.0256	1	-4.33			FKBP3	0.977	6.64	2.78	0.00714
MYLK	-1.89	4.49	-5.03	6.6e-07	0.00014	5.63			AMMECR1L	-1.05	5.33	-2.48	0.0152	1	-4.52			EFEMP1	-2.19	4.29	-2.68	0.00875	1	-4.23			ADAMTS2	2.45	3.02	5.34	1.75e-07	3.78e-05	6.94			SIRPA	-1.38	4.55	-2.25	0.027	1	-4.51			PLCB4	-2.72	3.18	-2.78	0.00715
SYT8	-2.44	1.32	-5.01	7.16e-07	0.00015	5.55			KIAA2018	0.916	5.81	2.48	0.0154	1	-4.48			DACT3	2.6	0.817	2.67	0.00892	1	-4.45			ASPN	2.56	4.51	5.33	1.93e-07	4.1e-05	6.78			TP53BP2	0.827	5.61	2.24	0.0274	1	-4.44			TRIM29	-2.63	4.07	-2.78	0.00718
IRX4	-2.19	0.734	-4.99	8.07e-07	0.000166	5.42			GEMIN6	-1.36	4.31	-2.48	0.0155	1	-4.55			TNC	-1.51	6.98	-2.67	0.00897	1	-3.62			CDH3	-2.92	3.86	-5.32	1.96e-07	4.11e-05	6.83			ITGB5	0.75	6.96	2.23	0.0278	1	-4.38			SERPINB5	-3.94	2.42	-2.77	0.00735
PPP1R14C	-1.99	1.7	-4.96	9.01e-07	0.000183	5.35			FBXO17	-2.77	3.07	-2.48	0.0155	1	-4.58			NPNT	1.34	5.9	2.66	0.00907	1	-3.88			SPOCK1	2.66	3.14	5.24	2.95e-07	6.11e-05	6.45			MYLK	-2.62	4.44	-2.23	0.0281	1	-4.53			NENF	1.09	7.66	2.75	0.0077
SERPINH1	0.82	6.9	4.95	9.74e-07	0.000195	4.84			USP25	-1.71	6.27	-2.47	0.0159	1	-4.52			SNHG15	-1.52	4.17	-2.66	0.0092	1	-4.21			TMEM119	2.67	1.72	5.22	3.25e-07	6.58e-05	6.34			ASMTL	-1.17	4.13	-2.23	0.0284	1	-4.54			TBX10	-3.52	0.0932	-2.75	0.00776
IFFO2	-1.36	4.07	-4.92	1.13e-06	0.000221	5.17			LIPH	2.19	2.47	2.47	0.0159	1	-4.57			PXMP2	-1.54	3.17	-2.65	0.00932	1	-4.35			TCF7	-1.93	3.57	-5.22	3.27e-07	6.58e-05	6.36			SCD	-1	8.83	-2.22	0.0287	1	-4.32			FXYD5	1.4	6.32	2.73	0.00811
MFAP5	2.2	2.64	4.92	1.13e-06	0.000221	5.19			SCGB3A1	4.76	3.28	2.46	0.0161	1	-4.55			RP11-96H19.1	-2.38	0.676	-2.65	0.0094	1	-4.45			COL11A1	2.69	3.35	5.21	3.52e-07	7e-05	6.28			ST3GAL5	-1.55	3.79	-2.22	0.029	1	-4.55			PKIB	1.22	6.52	2.73	0.00821
LUM	2.02	6.98	4.9	1.23e-06	0.000237	4.61			SLC16A1	-1.79	5.9	-2.46	0.0162	1	-4.53			IDNK	-1.84	2.78	-2.65	0.00949	1	-4.39			HTRA1	1.98	5.56	5.18	3.95e-07	7.75e-05	5.94			SEZ6L2	-2.07	4.95	-2.21	0.0294	1	-4.53			GLUL	0.903	9.98	2.73	0.00822
KLHL13	-1.84	2.45	-4.85	1.57e-06	0.000299	4.88			PPP1R14C	-2.9	3.49	-2.45	0.0168	1	-4.57			PLGRKT	-0.951	5.25	-2.64	0.0096	1	-4.03			RCN3	2.11	3.74	5.18	4.05e-07	7.85e-05	6.14			CRYAB	-3.13	2.82	-2.21	0.0295	1	-4.56			NETO2	-2.61	3.91	-2.73	0.00827
HAS3	-2.05	1.48	-4.84	1.67e-06	0.000311	4.79			RELT	-2.66	3.07	-2.44	0.0169	1	-4.58			CTHRC1	1.37	7.05	2.63	0.00989	1	-3.67			TCF4	1.35	5.87	5.17	4.25e-07	8.14e-05	5.82			MAP2K4	-2.1	3.38	-2.21	0.0295	1	-4.56			NOV	-3.81	2.19	-2.72	0.00854
S100A2	-2.77	2.21	-4.84	1.67e-06	0.000311	4.81			ZNF667-AS1	1.38	4.11	2.44	0.0171	1	-4.52			CDH3	-1.84	5.04	-2.63	0.00991	1	-4.13			TIMP2	1.2	6.61	5.14	4.77e-07	9.02e-05	5.61			RIN2	0.8	6.66	2.21	0.0296	1	-4.4			CRAT	1.46	6.83	2.71	0.00874
MT1F	-1.31	3.74	-4.82	1.81e-06	0.000329	4.74			LOXL2	-3.45	3.89	-2.44	0.0172	1	-4.56			MEF2D	0.739	5.7	2.62	0.0101	1	-3.9			CYP1B1	1.91	4.37	5.12	5.47e-07	0.000102	5.78			GALNT10	0.77	6.2	2.21	0.0296	1	-4.42			ATP2B1	-1.59	6.54	-2.7	0.00884
COL10A1	1.63	5.22	4.82	1.81e-06	0.000329	4.54			PSTK	-2.64	2.47	-2.43	0.0173	1	-4.58			AKAP13	0.657	6.69	2.61	0.0106	1	-3.69			TRPV6	-2.91	1.05	-5.11	5.59e-07	0.000103	5.79			PDZK1	-2.02	0.283	-2.21	0.0297	1	-4.58			UBE2L6	1.28	5.98	2.7	0.009
MMP2	1.59	5.71	4.81	1.93e-06	0.000347	4.37			RBM47	0.892	6.84	2.43	0.0176	1	-4.46			INSR	0.792	7	2.61	0.0106	1	-3.65			LOXL1	1.8	4.9	5.1	5.95e-07	0.000109	5.67			NTN4	1.14	6.88	2.2	0.03	1	-4.38			GPRC5A	2.06	5.63	2.69	0.00906
SYNDIG1	2.16	0.198	4.79	2.14e-06	0.00038	4.53			LMTK3	2.04	2.33	2.43	0.0177	1	-4.57			HOOK3	0.699	6.64	2.61	0.0106	1	-3.7			BCL11A	-1.73	3.88	-5.09	6.33e-07	0.000114	5.74			NOTCH4	-2.1	3.73	-2.2	0.0304	1	-4.55			TMEM219	0.711	7.83	2.69	0.00922
TENM2	-1.66	2.95	-4.77	2.3e-06	0.000403	4.53			EDIL3	-4.01	4.48	-2.43	0.0177	1	-4.56			GNB2L1	-0.511	10.4	-2.6	0.0106	1	-3.06			LRP1	1.11	5.37	5.07	6.97e-07	0.000123	5.45			SRSF6	0.538	8.46	2.2	0.0306	1	-4.33			NGFR	-3.58	2.4	-2.68	0.00952
WISP1	2.01	2.69	4.76	2.42e-06	0.000419	4.49			MRS2	0.972	5.61	2.42	0.0177	1	-4.5			PTK7	0.686	6.38	2.6	0.0107	1	-3.8			SFRP4	3.22	2.55	5.07	6.97e-07	0.000123	5.65			NFAT5	-0.674	6.03	-2.19	0.0307	1	-4.45			NUDT8	-3.51	4.25	-2.67	0.00954
FBXO2	-1.78	3.56	-4.75	2.53e-06	0.00043	4.44			PIGS	-1.43	4.23	-2.42	0.0177	1	-4.55			PBK	-1.72	2.98	-2.6	0.0108	1	-4.36			PTN	-4.01	3.83	-5.05	7.43e-07	0.00013	5.59			RASGEF1A	-2.24	2.46	-2.19	0.0307	1	-4.57			GAPVD1	1.02	5.55	2.67	0.00964
SLC35F3	-1.8	0.779	-4.75	2.54e-06	0.00043	4.39			MPZL3	1.42	4.61	2.42	0.0178	1	-4.52			TSTD1	-0.692	6.81	-2.6	0.0109	1	-3.68			INHBA	1.93	2.62	5.05	7.57e-07	0.00013	5.58			C10orf10	-2.54	3.75	-2.19	0.0309	1	-4.55			ELF5	-3.07	3.2	-2.66	0.00994
NETO2	-1.82	3.34	-4.73	2.83e-06	0.000468	4.34			CCDC80	-3.32	4.48	-2.42	0.018	1	-4.56			LOC100505938	-1.19	4.65	-2.59	0.0109	1	-4.2			SAMD5	-2.23	1.79	-5.04	8.03e-07	0.000137	5.49			SPR	-0.794	6.07	-2.18	0.0317	1	-4.46			SP6	-2.43	3.66	-2.65	0.0103
NCMAP	-1.82	0.964	-4.73	2.83e-06	0.000468	4.31			ITGA1	-3.95	3.42	-2.42	0.0181	1	-4.57			S100P	-2.24	4.64	-2.59	0.0111	1	-4.17			H19	3.46	2.77	5.03	8.38e-07	0.000141	5.48			FADS1	-2.1	3.89	-2.18	0.0317	1	-4.55			PIK3R1	-1.26	7.75	-2.64	0.0104
PKP1	-1.96	1.95	-4.71	3.06e-06	0.000502	4.25			NTHL1	-2.32	4.19	-2.41	0.0182	1	-4.57			C3orf14	-1.05	5.79	-2.59	0.0112	1	-3.91			MAOA	-2.5	3.98	-5.03	8.47e-07	0.000141	5.47			STAP2	-0.913	4.67	-2.15	0.0337	1	-4.53			KCTD3	1.1	7.21	2.63	0.0106
IRX3	-0.555	7.69	-4.7	3.16e-06	0.000513	3.63			GTF2F1	0.973	5.23	2.41	0.0183	1	-4.5			TMEM18	-0.842	4.86	-2.57	0.0116	1	-4.11			CDH11	1.88	5.17	5.02	8.88e-07	0.000147	5.23			MARVELD1	-1.39	5.2	-2.15	0.0339	1	-4.5			OTUD6B	-1.62	4.17	-2.63	0.0107
TINAGL1	-1.76	4.91	-4.7	3.26e-06	0.000524	4.08			SCFD1	0.932	6.22	2.41	0.0183	1	-4.47			C9orf40	-1.67	2.83	-2.57	0.0116	1	-4.39			SERPINB5	-2.79	2.99	-4.99	9.88e-07	0.000161	5.32			AARS	-0.762	5.3	-2.15	0.034	1	-4.49			ANXA6	1.56	5.47	2.63	0.0107
LAMC2	-1.77	4.32	-4.68	3.52e-06	0.00056	4.07			CALHM2	-2.52	3.5	-2.41	0.0184	1	-4.57			CMBL	-0.93	5.84	-2.56	0.0119	1	-3.94			PKP1	-2.33	1.17	-4.97	1.1e-06	0.000178	5.17			MUC12	2.63	1.1	2.14	0.0346	1	-4.58			SH3BGRL	1.52	7.02	2.63	0.0107
FERMT1	-1.71	1.85	-4.67	3.63e-06	0.00057	4.1			FBN1	-3.4	5.41	-2.41	0.0186	1	-4.53			CTSK	1.4	6.49	2.56	0.0121	1	-3.83			KCNMB1	-3.15	1.93	-4.97	1.11e-06	0.000178	5.19			BLMH	1.46	4.28	2.14	0.035	1	-4.52			HIP1	1.57	5.55	2.62	0.0109
TCF7	-1.38	3.47	-4.67	3.66e-06	0.00057	4.09			FAM101B	-3.98	3.66	-2.4	0.0188	1	-4.56			LAD1	-1.03	6.56	-2.56	0.0121	1	-3.78			MT1X	-1.78	6.12	-4.91	1.49e-06	0.000236	4.72			ANO10	-0.777	5.21	-2.14	0.0352	1	-4.5			CNN2	1.14	7.05	2.62	0.011
S100B	-2.23	0.196	-4.66	3.9e-06	0.000601	4			ANK3	1.39	5.29	2.39	0.0191	1	-4.5			SLC2A6	-1.99	2.09	-2.55	0.0122	1	-4.43			SYNDIG1	2.6	-0.107	4.87	1.81e-06	0.000283	4.71			KLF6	0.604	8.62	2.13	0.0358	1	-4.33			KLK5	-4.47	1.56	-2.61	0.0114
PPP1R1B	-2.08	5.03	-4.65	4.04e-06	0.000616	3.9			COL10A1	-2.84	5.43	-2.39	0.0193	1	-4.52			SOX13	0.64	6.33	2.55	0.0122	1	-3.82			IRX3	-0.759	7.68	-4.85	1.93e-06	0.0003	4.19			TKT	-0.73	6.08	-2.12	0.0362	1	-4.45			MZT2A	1.28	6.15	2.6	0.0116
BGN	1.64	6.87	4.63	4.42e-06	0.000661	3.42			NRP2	-2.35	4.56	-2.39	0.0196	1	-4.55			TRPM2-AS	-1.8	2.51	-2.55	0.0123	1	-4.41			GABRP	-3.08	2.29	-4.83	2.13e-06	0.000323	4.61			IL20	2.58	0.206	2.12	0.0363	1	-4.58			ADAMTS1	-3.05	3.2	-2.59	0.012
DMD	-1.25	3.86	-4.63	4.42e-06	0.000661	3.89			RP11-620J15.3	-3.29	2.09	-2.38	0.0197	1	-4.58			NUMB	0.638	6.14	2.55	0.0123	1	-3.84			DPT	3.07	0.263	4.83	2.14e-06	0.000323	4.59			SERPINB5	-3.08	0.941	-2.12	0.0365	1	-4.58			SFN	-1.76	5.27	-2.59	0.012
MYL7	-2.26	-0.716	-4.61	4.99e-06	0.000739	3.75			CERS4	-1.47	4.79	-2.38	0.0198	1	-4.55			LAMA3	-2.19	2.68	-2.55	0.0125	1	-4.39			IFFO2	-1.79	3.76	-4.83	2.14e-06	0.000323	4.61			CTHRC1	1.47	6.41	2.12	0.0366	1	-4.43			FAM168A	0.895	5.99	2.59	0.0121
ZNRF3	-1.23	3.97	-4.6	5.05e-06	0.00074	3.78			HIST1H1C	1.36	5.65	2.38	0.0201	1	-4.5			WISP2	2.65	1.68	2.54	0.0127	1	-4.44			GJB2	2.94	1.3	4.82	2.22e-06	0.000331	4.57			ASNS	-1.31	4.81	-2.12	0.0367	1	-4.53			HDLBP	0.578	8.87	2.58	0.0122
RASSF10	-1.89	1.91	-4.59	5.27e-06	0.000765	3.76			NDUFAF2	-1.92	3.87	-2.38	0.0201	1	-4.57			C4orf32	-1.06	5.72	-2.54	0.0127	1	-3.95			ARL4A	-1.89	4.11	-4.82	2.24e-06	0.000331	4.55			OSR2	2.47	2.11	2.11	0.037	1	-4.57			CECR2	-2.54	2.86	-2.58	0.0122
DST	-0.903	6.95	-4.59	5.5e-06	0.000792	3.18			HMGXB3	-1.4	6.09	-2.37	0.0205	1	-4.52			IRX4	-2.32	0.313	-2.54	0.0128	1	-4.47			MIR205HG	-2.41	6.1	-4.81	2.33e-06	0.000341	4.29			RBP1	-1.24	4.6	-2.11	0.037	1	-4.53			PROM2	-1.04	7.21	-2.58	0.0122
FST	-2.04	3.98	-4.56	6.21e-06	0.000885	3.58			TCTN3	-1.22	4.87	-2.37	0.0206	1	-4.54			COL5A2	1.67	7.54	2.53	0.013	1	-3.69			SYT8	-2.93	1.1	-4.81	2.39e-06	0.000347	4.47			CLIC3	-2.79	1.44	-2.11	0.0372	1	-4.58			EFEMP1	-2.4	4.89	-2.58	0.0123
MT1E	-1.41	5.47	-4.54	6.64e-06	0.000938	3.28			SMARCB1	-1.33	4.5	-2.36	0.0207	1	-4.55			LIMCH1	-0.733	6.96	-2.53	0.0131	1	-3.73			FBLN2	2.33	3.05	4.79	2.61e-06	0.000376	4.42			LGALS3BP	-1.03	8.05	-2.11	0.0376	1	-4.38			TPM3	0.894	6.89	2.58	0.0123
PM20D2	-1.34	4.05	-4.53	6.97e-06	0.000976	3.47			NSDHL	-2.27	3.09	-2.35	0.0213	1	-4.57			MAMDC2	-2.61	1.88	-2.52	0.0132	1	-4.43			SAA2	-2.21	0.441	-4.77	2.84e-06	0.000404	4.3			NTRK2	-1.65	4.26	-2.11	0.0378	1	-4.54			COL12A1	2.53	6.21	2.58	0.0123
SHC4	-1.74	2.59	-4.53	7.13e-06	0.000989	3.5			TMEM213	2.47	2.86	2.35	0.0216	1	-4.56			RPL31	-0.548	9.61	-2.52	0.0133	1	-3.29			FSTL1	1.83	5.73	4.76	3.04e-06	0.000429	3.96			CDC42EP1	-0.77	5.81	-2.1	0.0381	1	-4.47			CD276	1.36	5.86	2.57	0.0125
KRT16	-2.36	0.908	-4.53	7.22e-06	0.000993	3.46			ADCK2	-1.3	4.67	-2.34	0.0219	1	-4.55			ALDH18A1	0.578	7.58	2.52	0.0134	1	-3.62			SERPINA1	-2.24	5.96	-4.75	3.13e-06	0.000438	4.07			SHC2	-1.4	5.09	-2.1	0.0383	1	-4.51			ANXA11	0.752	7.08	2.57	0.0127
RIPK4	-1.61	3.25	-4.51	7.75e-06	0.00105	3.42			PIP5K1C	-1.29	5.35	-2.33	0.0225	1	-4.53			MESP1	-2.26	0.657	-2.52	0.0135	1	-4.47			LRRC32	2.66	2.51	4.72	3.56e-06	0.000493	4.15			VDR	-0.76	4.73	-2.1	0.0388	1	-4.51			MDK	1.95	6.67	2.56	0.013
MXRA5	1.18	6.17	4.51	7.84e-06	0.00105	2.95			GPLD1	2.04	2.74	2.33	0.0225	1	-4.57			MMP13	2.9	1.16	2.52	0.0135	1	-4.46			LOX	2.18	3.28	4.72	3.6e-06	0.000493	4.11			RPL13	-0.477	10.3	-2.09	0.039	1	-4.27			THBS2	2.83	6.54	2.55	0.0134
SAT2	-0.893	4.62	-4.51	7.87e-06	0.00105	3.27			PLEKHS1	2.15	3.24	2.33	0.0226	1	-4.52			IL1R1	1.23	5.07	2.52	0.0135	1	-4.15			HTRA3	2.62	3.48	4.72	3.62e-06	0.000493	4.09			CGNL1	-1.58	2.58	-2.09	0.0392	1	-4.57			CCT5	-1.01	6.32	-2.54	0.0134
SERPINF2	-1.88	1.54	-4.5	8.12e-06	0.00108	3.37			ANO6	-1.24	5.83	-2.32	0.0228	1	-4.51			MEX3C	-0.904	5.14	-2.51	0.0138	1	-4.08			KRT86	-2.79	0.583	-4.71	3.67e-06	0.000496	4.08			SH3PXD2A	-1.04	6.11	-2.08	0.04	1	-4.47			NR2F2	1.02	7.59	2.54	0.0135
GMNN	-1.15	4.41	-4.5	8.31e-06	0.00109	3.25			ZNF75A	-1.92	3.93	-2.32	0.0228	1	-4.57			COL3A1	1.89	9.81	2.5	0.0139	1	-3.35			OLFML2B	2.16	2.86	4.69	4.17e-06	0.000558	3.99			KCNMB1	-3.16	1.71	-2.08	0.0402	1	-4.58			SKIL	0.956	7.1	2.54	0.0135
TUBB2B	-2.08	0.261	-4.47	9.19e-06	0.0012	3.23			TACC2	0.972	4.99	2.32	0.0229	1	-4.52			TRMT112	-0.544	6.26	-2.5	0.0141	1	-3.85			CALML3	-3.76	2.29	-4.64	5.1e-06	0.000676	3.81			AGL	0.866	5.98	2.08	0.0403	1	-4.46			DCAF10	1.27	6.71	2.53	0.014
DSP	-0.619	8.49	-4.47	9.33e-06	0.00121	2.48			PRMT9	-2.21	3.5	-2.32	0.0232	1	-4.57			RPL36	-0.613	10.5	-2.5	0.0142	1	-3.21			TUBB2B	-2.67	0.118	-4.63	5.32e-06	0.0007	3.73			FXYD3	-0.761	7.64	-2.07	0.041	1	-4.4			APBB2	1.2	6.33	2.53	0.014
CPT1A	0.634	5.23	4.45	1.01e-05	0.0013	2.88			PRKAG1	-1.28	4.69	-2.32	0.0232	1	-4.54			HES1	-0.569	8.22	-2.5	0.0143	1	-3.55			NCMAP	-2.17	1.04	-4.62	5.65e-06	0.000737	3.7			FGFR2	0.995	5.66	2.07	0.0413	1	-4.47			SCYL2	-1.3	6.32	-2.52	0.0141
FAM160A1	-1.07	3.98	-4.45	1.04e-05	0.00132	3.09			A4GALT	-2.58	2.65	-2.31	0.0234	1	-4.58			GBE1	-1.32	3.96	-2.49	0.0147	1	-4.31			WFDC2	-1.74	7.62	-4.6	6.04e-06	0.000782	3.19			APCDD1	-2.05	2.81	-2.07	0.0415	1	-4.57			FAIM2	-3.31	1.99	-2.52	0.0144
TFCP2L1	-1.35	3.92	-4.45	1.04e-05	0.00132	3.11			ATF3	-1.68	5.31	-2.31	0.0237	1	-4.54			JPH2	-2.08	1.09	-2.47	0.0151	1	-4.46			B2M	0.896	10.3	4.59	6.55e-06	0.00084	2.52			PIK3C3	0.81	4.48	2.06	0.0417	1	-4.53			GYLTL1B	-1.9	4.67	-2.51	0.0147
DCN	1.67	6.13	4.44	1.07e-05	0.00134	2.65			NAGLU	-1.63	4.11	-2.31	0.0237	1	-4.56			AKAP9	0.6	7.75	2.46	0.0155	1	-3.63			KLK6	-2.76	0.327	-4.57	7.19e-06	0.000915	3.47			USP31	-0.902	5.84	-2.06	0.0422	1	-4.48			LYNX1	-2.64	3.21	-2.51	0.0148
FTO	-0.781	5.74	-4.39	1.31e-05	0.00162	2.6			TSPAN18	-2.65	2.96	-2.31	0.0237	1	-4.58			TMEM106C	-1.05	5.63	-2.46	0.0156	1	-4			SPON2	2.27	2.87	4.56	7.38e-06	0.000924	3.46			ZNF440	1.28	3.86	2.06	0.0424	1	-4.55			LRG1	1.46	5.47	2.51	0.0148
SPARC	1.41	8.93	4.38	1.37e-05	0.00168	1.99			TMEM120B	-1.62	3.88	-2.3	0.024	1	-4.57			RPL32	-0.495	10	-2.46	0.0156	1	-3.31			NRP1	1.68	4.45	4.56	7.38e-06	0.000924	3.32			VIPR1	-1.61	3.83	-2.05	0.0429	1	-4.56			PLEKHA6	0.882	7	2.5	0.0149
FNDC1	1.86	3.19	4.37	1.44e-05	0.00176	2.83			DSTYK	0.908	6.54	2.3	0.0241	1	-4.49			ZBED5-AS1	-1.57	3.45	-2.45	0.0159	1	-4.38			EFNA5	-1.61	4.03	-4.52	8.81e-06	0.00109	3.27			PTPRK	1.12	5.16	2.05	0.0431	1	-4.49			BORA	-3.22	0.898	-2.5	0.015
PI15	-1.79	2.64	-4.36	1.5e-05	0.00181	2.82			GUCY1A3	-1.02	7.57	-2.3	0.0241	1	-4.48			GPC6	2.37	0.737	2.45	0.016	1	-4.47			KLHL21	-1.06	5.49	-4.5	9.45e-06	0.00116	3.04			ADSS	0.666	6.82	2.05	0.0434	1	-4.43			PVRL2	0.775	7.05	2.5	0.015
RCN3	1.36	4.22	4.35	1.62e-05	0.00192	2.64			SNCA	-2.68	2.67	-2.3	0.0242	1	-4.58			PLEKHA1	0.65	6.01	2.45	0.0161	1	-3.94			LAMC2	-1.83	4.58	-4.5	9.76e-06	0.00119	3.15			XIST	-1.33	5.47	-2.04	0.0438	1	-4.51			AGPAT5	-1.44	5.2	-2.5	0.0152
TRIM2	-1.15	4.96	-4.35	1.62e-05	0.00192	2.54			ST3GAL6	-1.81	5.06	-2.3	0.0243	1	-4.56			RPS18	-0.675	9.66	-2.45	0.0161	1	-3.38			TENM2	-1.83	3.22	-4.49	1e-05	0.00122	3.2			CFL2	-1.37	4.05	-2.04	0.044	1	-4.55			CELF5	-2.47	2.93	-2.5	0.0152
CITED1	-1.91	-0.0246	-4.35	1.62e-05	0.00192	2.72			HBEGF	-3.6	2.06	-2.3	0.0244	1	-4.58			LAMC2	-2.3	3.55	-2.45	0.0162	1	-4.34			PROM1	-2.14	2.24	-4.47	1.11e-05	0.00133	3.11			SLC7A8	0.72	6.48	2.04	0.0441	1	-4.45			RNF152	-1.18	5.84	-2.49	0.0153
SDK2	-1.45	2.85	-4.34	1.65e-05	0.00192	2.73			PYGL	-1.84	4.43	-2.3	0.0244	1	-4.56			TTC5	-1.44	3.1	-2.44	0.0164	1	-4.4			PRSS16	-2.42	2.24	-4.46	1.12e-05	0.00134	3.1			CTSK	1.46	6.31	2.04	0.0443	1	-4.45			CRYAB	-2.28	4.97	-2.48	0.0158
MAOA	-1.66	2.94	-4.34	1.65e-05	0.00192	2.72			KIAA1462	-2.7	3.94	-2.3	0.0245	1	-4.57			HOXC8	1.08	4.16	2.44	0.0164	1	-4.28			MAMDC2	-2.36	2.2	-4.46	1.13e-05	0.00134	3.09			NAT1	1.61	5.29	2.04	0.0444	1	-4.48			IL6ST	1.14	7.44	2.47	0.0162
RGS9	-1.63	0.267	-4.33	1.76e-05	0.00203	2.65			VIM-AS1	-2.66	4.43	-2.29	0.0245	1	-4.57			C2CD4D	-1.98	0.38	-2.44	0.0164	1	-4.48			LRRC17	2.32	2.15	4.45	1.19e-05	0.00139	3.05			SERINC3	0.478	6.93	2.03	0.0448	1	-4.43			CPVL	-2.56	2.79	-2.47	0.0162
KRT86	-2.08	0.931	-4.33	1.77e-05	0.00203	2.66			GAS6	-3	3.79	-2.29	0.0246	1	-4.55			RFXAP	-1.81	1.53	-2.44	0.0166	1	-4.46			SLC35F3	-2.18	0.639	-4.45	1.19e-05	0.00139	3.03			FGFR1	-1.08	7.08	-2.03	0.0451	1	-4.44			PPP1R14C	-2.99	2.33	-2.47	0.0163
COL11A1	1.91	3.84	4.31	1.87e-05	0.00212	2.56			ITGA11	-3.36	3.89	-2.29	0.0246	1	-4.57			FN1	1.79	9.02	2.43	0.0168	1	-3.52			PDGFRB	2.15	4.32	4.45	1.21e-05	0.00141	2.9			CALML3	-4.26	0.269	-2.03	0.0452	1	-4.58			SFRP1	-3.01	4.38	-2.46	0.0165
GJB2	2.16	2.18	4.31	1.9e-05	0.00213	2.61			C17orf51	-3.29	1.39	-2.29	0.0247	1	-4.58			KANSL1-AS1	-1.84	1.68	-2.43	0.017	1	-4.45			LGR6	-2.49	1.74	-4.44	1.25e-05	0.00143	3			LRG1	1.31	4.45	2.02	0.0457	1	-4.52			LAMB3	-2.86	4.21	-2.46	0.0167
DEFB1	-2.21	0.22	-4.31	1.9e-05	0.00213	2.59			EGR1	-2.03	5.21	-2.29	0.0247	1	-4.53			RPL11	-0.649	9.61	-2.43	0.017	1	-3.4			IL17B	-2.73	-0.0363	-4.44	1.26e-05	0.00143	2.97			IRX3	-0.513	7.74	-2.02	0.0458	1	-4.41			TMEM176A	2.76	5.95	2.46	0.0168
CNN1	-2.17	3.05	-4.3	1.97e-05	0.0022	2.56			PITX1	-3.35	6.2	-2.29	0.0248	1	-4.53			HSPA12B	2.14	1.46	2.43	0.0171	1	-4.47			ADTRP	-2.14	0.903	-4.41	1.4e-05	0.00156	2.89			IER5	-1	6.16	-2.02	0.046	1	-4.47			TMEM139	-3.4	0.458	-2.45	0.0169
JPH2	-1.75	1.16	-4.3	2.02e-05	0.00223	2.55			SYDE1	-2.24	3.8	-2.29	0.0249	1	-4.58			KIAA0247	0.506	6.87	2.41	0.0176	1	-3.81			DMD	-1.48	3.84	-4.41	1.4e-05	0.00156	2.86			MTSS1	-0.868	7.58	-2.02	0.0465	1	-4.43			FBXO32	-1.44	6.72	-2.45	0.017
MET	-1.61	3.08	-4.29	2.1e-05	0.0023	2.5			PLAT	-3.76	4.43	-2.29	0.0249	1	-4.54			C1QTNF3	1.59	4.16	2.41	0.0179	1	-4.3			RASSF10	-2.27	2.89	-4.41	1.4e-05	0.00156	2.9			RAI2	-1.93	3.25	-2.02	0.0466	1	-4.57			TMEM65	-1.96	4.29	-2.45	0.0173
KLHL21	-0.726	5.52	-4.29	2.12e-05	0.00231	2.19			THAP9	-2.31	2.85	-2.29	0.0249	1	-4.58			WFDC2	-2.45	1.64	-2.41	0.0181	1	-4.44			TNS4	-1.81	2.56	-4.41	1.44e-05	0.00159	2.87			LDHA	0.461	8.18	2.01	0.0467	1	-4.39			BHLHE40	0.985	7.67	2.45	0.0173
SOSTDC1	-2.21	0.137	-4.27	2.28e-05	0.00246	2.43			C11orf96	-4.62	3.48	-2.28	0.0255	1	-4.57			ZBTB5	-1.35	3.73	-2.39	0.0186	1	-4.36			RUNX2	1.48	3.87	4.4	1.47e-05	0.00162	2.77			EIF4G2	0.381	9.18	2.01	0.0471	1	-4.35			CCNO	2.33	4.8	2.45	0.0173
EFNA5	-1.13	4.47	-4.26	2.38e-05	0.00255	2.28			LIMCH1	1.12	5.55	2.27	0.0258	1	-4.52			MVK	-1.52	4.13	-2.39	0.0187	1	-4.31			KRT16	-2.75	0.278	-4.39	1.56e-05	0.0017	2.78			CRAT	1.62	4.27	2.01	0.0471	1	-4.52			LGALSL	-1.75	4.86	-2.44	0.0175
ZNF750	-1.76	1.92	-4.25	2.47e-05	0.00263	2.37			POGLUT1	-1.24	5.77	-2.27	0.0262	1	-4.52			HSBP1L1	-1.14	4.27	-2.39	0.0187	1	-4.29			SERPINF2	-2.18	1.55	-4.37	1.68e-05	0.00181	2.73			SLC41A2	1.5	2.77	2	0.0479	1	-4.57			ZNF436	1.1	5.83	2.44	0.0177
FBXO32	-0.924	6.77	-4.23	2.69e-05	0.00285	1.73			SNRK	-1.89	4.52	-2.27	0.0263	1	-4.55			CHPT1	-1.73	2.83	-2.39	0.0188	1	-4.4			ACADSB	-1.01	7.05	-4.37	1.69e-05	0.00181	2.2			AFF3	-0.995	7.34	-2	0.0481	1	-4.44			S100A8	3.79	4.53	2.44	0.0177
ITGA3	-0.894	5.97	-4.23	2.73e-05	0.00285	1.83			SLC27A4	-1.21	5.15	-2.26	0.0267	1	-4.54			MST4	-1.11	4.81	-2.39	0.019	1	-4.22			PAMR1	-2.49	1.21	-4.37	1.69e-05	0.00181	2.72			MPZL2	1.65	3.94	2	0.0481	1	-4.54			KCNMB1	-3.5	2.48	-2.43	0.0181
ABCC5	0.916	5.59	4.23	2.74e-05	0.00285	1.88			TRABD	-1.92	4.59	-2.26	0.0267	1	-4.56			C1orf172	-1.47	4.01	-2.38	0.0191	1	-4.34			SLPI	-2.49	3.59	-4.37	1.71e-05	0.00182	2.69			IRX1	-3.07	0.643	-2	0.0483	1	-4.58			PHYHD1	1.52	5.54	2.43	0.0181
CX3CL1	-2.11	3.71	-4.22	2.76e-05	0.00285	2.22			RCAN2	-2.91	2.93	-2.26	0.0268	1	-4.58			KLK6	-2.63	0.216	-2.38	0.0191	1	-4.49			PXDN	1.01	6	4.36	1.74e-05	0.00182	2.27			COMTD1	-0.906	4.84	-2	0.0483	1	-4.53			DUSP10	-1.2	6.03	-2.43	0.0182
NPNT	1.1	5.83	4.22	2.77e-05	0.00285	1.82			EXOSC5	-1.49	5.01	-2.26	0.0268	1	-4.55			PKP1	-2.42	1.73	-2.38	0.0192	1	-4.45			SFN	-1.3	5.03	-4.36	1.75e-05	0.00182	2.54			TULP3	0.662	4.87	2	0.0486	1	-4.52			PCYOX1	-1.03	7.06	-2.43	0.0182
TSHZ2	-1.1	4.38	-4.22	2.82e-05	0.00286	2.1			ASB6	-1.29	5.5	-2.26	0.0268	1	-4.53			CKS2	-0.852	6	-2.38	0.0193	1	-4			MEGF10	-2.12	1.98	-4.36	1.75e-05	0.00182	2.7			PRDM4	0.884	4.61	2	0.0489	1	-4.53			C1QTNF6	2.58	3.6	2.43	0.0182
BBOX1	-1.73	0.824	-4.22	2.82e-05	0.00286	2.25			ADAMTS7	-2.85	1.76	-2.26	0.0269	1	-4.58			TFAP2C	-0.84	5.59	-2.37	0.0197	1	-4.05			ASAP1	0.773	5.7	4.36	1.76e-05	0.00182	2.31			TMPRSS6	-2.32	1.75	-1.99	0.0492	1	-4.58			LRRC37A4P	-2.68	2.06	-2.42	0.0185
TIMP2	0.86	6.86	4.21	2.89e-05	0.00292	1.61			DUSP14	-1.36	4.63	-2.26	0.027	1	-4.55			FAM71E1	-2.12	0.0969	-2.37	0.02	1	-4.49			KLF10	0.933	5.62	4.35	1.87e-05	0.00192	2.28			GSR	0.67	6.77	1.99	0.0493	1	-4.44			GPX8	1.62	5.06	2.42	0.0185
FBLN1	1.15	5.34	4.21	2.92e-05	0.00292	1.84			RAB3IL1	-2.44	3.21	-2.25	0.0276	1	-4.58			ANKRD13C	0.799	5.25	2.36	0.0201	1	-4.12			ELN	2.19	3.19	4.33	1.98e-05	0.00202	2.52			TINAGL1	-3.48	3.23	-1.99	0.0495	1	-4.57			FAM98C	-1.79	3.61	-2.42	0.0186
SAA2	-1.75	0.787	-4.19	3.2e-05	0.00319	2.13			CYFIP1	-0.86	6.54	-2.24	0.0277	1	-4.51			FERMT1	-1.85	1.05	-2.36	0.0201	1	-4.47			KCNMA1	-1.27	5.38	-4.33	2e-05	0.00203	2.36			FAM132A	-2.52	0.0507	-1.98	0.05	1	-4.58			SYNM	-3.56	3.93	-2.42	0.0186
LOC102723517	-1.56	0.983	-4.19	3.23e-05	0.0032	2.12			PCDH9	1.57	3.34	2.24	0.0277	1	-4.57			LMAN2	0.532	7.35	2.36	0.0203	1	-3.79			CLIP4	-1.88	3.05	-4.32	2.07e-05	0.00208	2.54			INPP1	-1.9	2.72	-1.98	0.0502	1	-4.57			HERC6	2.39	4.01	2.42	0.0186
CSRP1	-0.601	7.87	-4.19	3.27e-05	0.00321	1.34			ELK3	-2.13	5.06	-2.24	0.0278	1	-4.54			CRAT	-0.844	6.65	-2.36	0.0204	1	-3.93			S100B	-2.6	-0.0661	-4.32	2.13e-05	0.00213	2.5			NEK2	0.895	5.19	1.98	0.0507	1	-4.5			MBOAT2	1.08	6.47	2.42	0.0187
FBLN2	1.51	3.98	4.18	3.37e-05	0.00329	1.96			C12orf45	-1.5	4.51	-2.24	0.0283	1	-4.56			OLFML3	1.61	4.47	2.36	0.0205	1	-4.31			KLK10	-2.45	1.05	-4.31	2.18e-05	0.00217	2.49			ARL13B	0.938	4.55	1.98	0.0507	1	-4.53			RUFY3	1.01	6.12	2.41	0.0188
CA8	-1.33	3.56	-4.17	3.51e-05	0.00341	2.02			NBN	0.796	7.55	2.24	0.0283	1	-4.48			CRIM1	-0.724	6.52	-2.36	0.0205	1	-3.93			COL5A3	1.83	1.67	4.28	2.47e-05	0.00244	2.39			TDG	0.659	4.73	1.98	0.0508	1	-4.52			MET	-2.51	3.23	-2.41	0.0188
KCNK5	-1.75	1.38	-4.15	3.73e-05	0.0036	2			ADH5	-0.876	6.38	-2.24	0.0283	1	-4.51			BRE	-1.07	4.32	-2.35	0.0205	1	-4.3			TMSB4X	0.736	8.3	4.27	2.56e-05	0.00251	1.54			KRCC1	-1.37	5.28	-1.98	0.0508	1	-4.52			FST	-2.85	4.38	-2.4	0.0192
OXTR	-1.74	2.58	-4.12	4.23e-05	0.00406	1.88			TOX3	2.36	2.17	2.23	0.0285	1	-4.55			CHAC2	-1.81	2.12	-2.35	0.0205	1	-4.45			NFIB	-1.23	6.77	-4.26	2.66e-05	0.00259	1.8			CXCL17	-2.62	0.263	-1.98	0.0508	1	-4.58			PPP1R14A	-3.08	3.34	-2.4	0.0192
ADTRP	-1.62	0.911	-4.12	4.28e-05	0.00408	1.88			MAP1B	-2.11	5.43	-2.23	0.0286	1	-4.54			NTRK2	-1.34	4.16	-2.35	0.0206	1	-4.32			KLF2	1.24	4.52	4.26	2.67e-05	0.00259	2.13			ELP2	-0.982	6.45	-1.98	0.0509	1	-4.47			TPBG	1.65	6.23	2.4	0.0192
FAM189A2	-1.36	2.98	-4.12	4.4e-05	0.00416	1.83			CCDC58	0.907	4.51	2.23	0.0287	1	-4.54			PLA2G4C	-1.63	2.08	-2.35	0.0208	1	-4.46			NAV2	-1.13	5.64	-4.26	2.71e-05	0.00261	2.01			PTPRS	0.57	6.22	1.98	0.0511	1	-4.46			LINC00467	2.24	3.18	2.4	0.0193
FMO2	-1.59	2.74	-4.11	4.56e-05	0.00429	1.81			GBE1	-1.92	4.34	-2.23	0.0288	1	-4.56			HIST1H2BK	-1.2	5.43	-2.35	0.0208	1	-4.17			OGN	2.4	1.89	4.26	2.74e-05	0.00262	2.29			PKIA	2.34	1.26	1.97	0.0512	1	-4.58			ACLY	-1.04	7.37	-2.4	0.0194
SCN4B	-1.76	1.02	-4.1	4.73e-05	0.00443	1.79			WDR91	-1.64	4.37	-2.23	0.0288	1	-4.56			ZNF593	-0.75	5.21	-2.35	0.0208	1	-4.16			WISP2	2.47	0.75	4.26	2.77e-05	0.00263	2.28			ALDOC	-2.18	3.26	-1.97	0.0516	1	-4.57			SYTL2	1.68	5.97	2.4	0.0195
CCDC80	1.44	4.05	4.08	5.18e-05	0.00482	1.56			SPTBN5	1.66	3.22	2.23	0.0288	1	-4.56			COL7A1	-1.89	3.61	-2.35	0.0209	1	-4.35			COL15A1	1.77	3.85	4.24	2.97e-05	0.00281	2.11			FKBP8	-0.622	6.1	-1.97	0.0519	1	-4.48			FA2H	-3.79	1.75	-2.39	0.0196
CAB39L	-1.08	4.1	-4.07	5.27e-05	0.00487	1.55			ADM	-4.39	0.643	-2.23	0.029	1	-4.58			YWHAQ	-0.631	6.58	-2.34	0.0212	1	-3.91			TFCP2L1	-1.55	4.31	-4.23	3.03e-05	0.00282	2.12			LAMA3	-1.22	5.51	-1.97	0.0519	1	-4.52			PITPNC1	-1.63	4.74	-2.39	0.0197
SKIL	0.506	7.14	4.07	5.35e-05	0.00491	0.988			KIF13A	-1.18	4.81	-2.22	0.0294	1	-4.55			RPL37A	-0.576	11.2	-2.34	0.0212	1	-3.36			SPON1	2.01	2.57	4.23	3.04e-05	0.00282	2.19			CEACAM1	-1.78	2.89	-1.97	0.052	1	-4.57			IDS	0.949	7.07	2.39	0.0198
COL6A2	1.29	6.41	4.06	5.44e-05	0.00497	1.09			ATP6V1A	0.906	6.2	2.22	0.0296	1	-4.49			SOWAHC	-1.06	5.03	-2.34	0.0213	1	-4.18			CITED1	-2.55	1.08	-4.23	3.04e-05	0.00282	2.19			EMB	-1.6	4.54	-1.96	0.0524	1	-4.55			CTSB	0.848	8.94	2.39	0.0199
WISP2	1.94	1.18	4.06	5.47e-05	0.00497	1.66			MAGEF1	0.794	6.33	2.22	0.0297	1	-4.5			VMP1	0.72	7.86	2.34	0.0214	1	-3.74			ISLR	1.77	5.16	4.22	3.16e-05	0.00292	1.83			KRT6B	-4.01	0.562	-1.96	0.0525	1	-4.58			EMP2	0.704	8.46	2.39	0.0199
KLK10	-1.88	1.64	-4.06	5.53e-05	0.00499	1.65			NHS	-2.6	3	-2.22	0.0297	1	-4.58			POSTN	1.81	8.71	2.34	0.0214	1	-3.7			SERPINF1	1.95	3.4	4.21	3.35e-05	0.00308	2.04			PNMT	-2.62	1.35	-1.96	0.0532	1	-4.58			SOX4	0.596	9.52	2.39	0.0199
SHISA2	1.68	3.19	4.05	5.7e-05	0.00509	1.55			KDM4C	1.28	5.25	2.22	0.0297	1	-4.53			UACA	1.08	5.46	2.34	0.0216	1	-4.11			TIMP3	1.24	8.22	4.2	3.42e-05	0.00313	1.3			TMEM57	0.551	5.88	1.95	0.0536	1	-4.48			SETBP1	-1.79	3.99	-2.39	0.02
IL1RAP	-1.15	3.81	-4.05	5.7e-05	0.00509	1.55			COL5A3	-3.64	2.6	-2.21	0.03	1	-4.58			CDKN2A	-1.06	5.55	-2.33	0.0217	1	-4.13			PODN	2.47	1.97	4.2	3.48e-05	0.00316	2.07			SYT13	-2.22	3.76	-1.95	0.0539	1	-4.57			C2orf40	-3.33	1.14	-2.39	0.02
BARX2	-1.24	3.92	-4.05	5.83e-05	0.00517	1.52			EIF4E	-0.782	5.43	-2.21	0.0302	1	-4.53			SLMO2	-0.605	6.32	-2.33	0.022	1	-3.96			LOC102723517	-1.89	0.958	-4.2	3.56e-05	0.0032	2.05			LMO4	0.97	5.69	1.95	0.054	1	-4.48			MYH11	-2.12	5.39	-2.38	0.0201
NFASC	-1.31	3.48	-4.04	6.15e-05	0.00542	1.5			NPY1R	2.12	2.35	2.21	0.0304	1	-4.57			RPL12	-0.51	9.17	-2.33	0.022	1	-3.58			CXCL12	1.84	4.6	4.19	3.6e-05	0.0032	1.81			SLC4A8	0.812	5.85	1.94	0.0549	1	-4.49			CTSK	1.7	6.45	2.38	0.0203
RBBP8	-0.846	5.67	-4.01	6.8e-05	0.00596	1.07			ABCC1	-1.61	5.29	-2.2	0.0308	1	-4.54			DHCR7	-0.803	6.69	-2.33	0.022	1	-3.9			HLA-B	0.86	9.02	4.19	3.62e-05	0.0032	1.1			FARSA	-0.556	5.99	-1.94	0.0549	1	-4.49			IGBP1	0.997	5.85	2.38	0.0205
LRRC17	1.65	2.42	4.01	6.87e-05	0.00599	1.44			TLR5	2.01	4.51	2.2	0.0309	1	-4.55			RPL34	-0.541	9.69	-2.33	0.022	1	-3.52			ZNF204P	-2.12	2.35	-4.19	3.63e-05	0.0032	2.04			MAMDC2	-2.71	1.11	-1.94	0.055	1	-4.58			MYO1B	-1.01	6.69	-2.38	0.0205
MT1G	-1.77	2.17	-4	7.07e-05	0.00611	1.43			TREX1	-1.53	4.47	-2.2	0.031	1	-4.56			GNPDA1	-0.909	5.15	-2.33	0.0221	1	-4.2			RIPK4	-2.09	2.28	-4.19	3.63e-05	0.0032	2.04			ABHD2	0.676	6.96	1.94	0.055	1	-4.44			FAM102A	0.807	6.7	2.37	0.0208
GLRB	-1.56	3.13	-4	7.09e-05	0.00611	1.41			SERTAD4	1.09	5.54	2.2	0.031	1	-4.52			RPL27	-0.644	9.52	-2.33	0.0221	1	-3.54			LAMA4	1.86	3.44	4.19	3.66e-05	0.00321	1.95			GPC1	-0.706	6.52	-1.94	0.0551	1	-4.47			CDH3	-2.43	4.4	-2.36	0.0212
GNB2L1	-0.324	10.3	-4	7.23e-05	0.00619	0.199			RAB27A	-1.58	4.23	-2.2	0.0311	1	-4.56			FAH	0.676	5.81	2.32	0.0224	1	-4.07			FAM160A1	-1.3	3.91	-4.17	3.89e-05	0.00339	1.91			SLC39A6	-1.03	9.98	-1.94	0.0552	1	-4.35			BASP1	1.63	5.07	2.36	0.0213
ITPR2	-0.767	6.76	-3.99	7.4e-05	0.00624	0.81			TMEM47	-2.09	4.92	-2.19	0.0314	1	-4.56			NOVA1	-1.46	3.2	-2.32	0.0224	1	-4.42			RNF213	0.636	7.77	4.17	3.96e-05	0.00344	1.22			BAMBI	1.3	7.29	1.93	0.0559	1	-4.44			DUSP6	-1.43	6.55	-2.36	0.0213
H19	2.27	3.32	3.99	7.4e-05	0.00624	1.32			PCLO	1.33	4.96	2.19	0.0314	1	-4.54			RNF208	-1.42	3.6	-2.32	0.0225	1	-4.4			AK5	-2.02	3.72	-4.17	3.99e-05	0.00344	1.92			FBXO46	0.667	5.76	1.93	0.0563	1	-4.49			FAM120AOS	1.08	6.17	2.36	0.0213
TRPV6	-1.8	1.93	-3.99	7.41e-05	0.00624	1.39			CERCAM	-2.46	4.52	-2.19	0.0314	1	-4.56			AEBP1	1.86	7.02	2.32	0.0226	1	-3.95			GLRB	-2.08	3.91	-4.17	4.02e-05	0.00345	1.92			TMEM45B	1.68	1.91	1.93	0.0564	1	-4.58			IKZF2	1.46	4.92	2.36	0.0214
DPT	2.09	0.837	3.97	8.1e-05	0.00679	1.31			C1orf21	-2.13	3.82	-2.19	0.0314	1	-4.57			LTBP2	-1.57	5.94	-2.32	0.0226	1	-4.09			KLK8	-2.41	-0.357	-4.16	4.18e-05	0.00357	1.9			TOX3	-0.99	5.54	-1.93	0.0564	1	-4.52			TGFA	-2.16	3.75	-2.36	0.0214
MIR205HG	-1.64	4.89	-3.95	8.58e-05	0.00715	0.94			SLC20A1	-1.32	6.11	-2.19	0.0314	1	-4.51			ITGB8	-1.38	4.33	-2.31	0.0228	1	-4.32			CA8	-1.75	3.57	-4.15	4.3e-05	0.00365	1.86			MAPK8IP2	-0.803	5.73	-1.93	0.0568	1	-4.51			CLU	-2.46	7.89	-2.36	0.0215
ID4	-1.59	4.72	-3.95	8.73e-05	0.00723	1.03			ASPH	0.826	6.67	2.19	0.0315	1	-4.5			TMEM126B	-0.999	5.09	-2.31	0.0228	1	-4.19			THY1	1.96	4.5	4.13	4.72e-05	0.00398	1.6			RASL11B	-1.77	2.89	-1.93	0.057	1	-4.58			POLD4	0.949	6.29	2.35	0.022
SH2D3A	-1.02	3.37	-3.94	8.97e-05	0.0074	1.17			TGFB1I1	-3.25	3.01	-2.19	0.0316	1	-4.57			RPS14	-0.656	10.7	-2.31	0.0228	1	-3.44			MET	-2.08	2.91	-4.12	4.91e-05	0.00412	1.75			FKBP1B	-2.16	1.54	-1.92	0.0574	1	-4.58			KLF5	-1.3	5.73	-2.35	0.0222
C12orf45	-1.04	3.72	-3.94	9.18e-05	0.00749	1.12			THBD	-3.13	4.11	-2.18	0.032	1	-4.57			FMNL2	1.43	4.81	2.31	0.0232	1	-4.24			ID4	-2.4	4.04	-4.11	5e-05	0.00417	1.68			MSRB3	-1.94	4.15	-1.92	0.0584	1	-4.55			PDCD4	0.817	8.02	2.34	0.0228
COL8A1	1.62	2.45	3.94	9.18e-05	0.00749	1.18			SETD1A	1.03	5.1	2.18	0.0322	1	-4.53			DLG3-AS1	-2.28	-0.265	-2.31	0.0233	1	-4.5			PTPRJ	0.855	4.86	4.11	5.03e-05	0.00417	1.48			S100A10	0.861	7.21	1.91	0.0591	1	-4.44			SAMD5	-2.95	1.36	-2.33	0.0229
RARB	-1.36	2.3	-3.93	9.47e-05	0.00765	1.16			TM7SF3	1.06	6.73	2.18	0.0324	1	-4.48			PCOLCE	1.84	4.63	2.3	0.0233	1	-4.31			NID2	2.04	2.29	4.11	5.08e-05	0.0042	1.72			TGFBR3	1.26	5.06	1.91	0.0592	1	-4.52			EPHB4	-1.23	5.84	-2.33	0.023
CLIP4	-1.49	3.06	-3.93	9.48e-05	0.00765	1.13			HECW2	-2.62	2.6	-2.18	0.0324	1	-4.58			JMJD4	-0.809	4.56	-2.3	0.0238	1	-4.3			TRIM2	-1.4	4.88	-4.1	5.24e-05	0.00431	1.52			LOC339803	-1.72	2.26	-1.91	0.0593	1	-4.58			PTPRT	-2.32	3.42	-2.33	0.0231
NFIB	-0.771	7.28	-3.91	0.000103	0.00823	0.372			SLIT2	-2.66	3.22	-2.17	0.0328	1	-4.58			PHLDA2	-1.26	4.93	-2.29	0.0239	1	-4.2			FBLN1	1.51	5.15	4.08	5.61e-05	0.00459	1.3			ARAF	0.565	5.33	1.91	0.0594	1	-4.51			LMCD1	1.84	4.95	2.33	0.0232
MT1M	-1.77	0.284	-3.91	0.000104	0.00833	1.09			C10orf118	0.938	5.75	2.17	0.0331	1	-4.52			ZFP36	0.618	6.49	2.28	0.0245	1	-3.96			NEK10	-1.81	4.5	-4.07	5.86e-05	0.00476	1.48			PSMB10	-0.732	5.52	-1.91	0.0596	1	-4.51			MAPKAPK2	0.924	7.53	2.33	0.0233
ETV4	-1.65	2.48	-3.9	0.000105	0.00836	1.06			SMAGP	-1.17	4.76	-2.17	0.0334	1	-4.55			MT1F	-1.4	3.45	-2.28	0.0248	1	-4.4			VOPP1	0.698	5.22	4.07	5.94e-05	0.0048	1.27			MOCOS	-1.58	2.19	-1.9	0.0598	1	-4.58			ARHGAP26	-1.48	5.22	-2.32	0.0235
ZFP36	0.683	6.66	3.89	0.00011	0.00871	0.353			AP4B1	-1.59	4.12	-2.17	0.0335	1	-4.57			PMEPA1	0.697	8.05	2.28	0.0248	1	-3.77			DSP	-0.637	8.54	-4.06	6.15e-05	0.00495	0.729			ITPR2	-1.04	6.73	-1.9	0.0601	1	-4.47			AFF3	1.54	6.76	2.32	0.0236
IRS1	-0.804	5.98	-3.89	0.000112	0.00879	0.515			ZBTB22	1.09	4.11	2.17	0.0335	1	-4.55			SMIM1	-1.66	3.53	-2.28	0.0249	1	-4.41			SEPT11	0.963	5.5	4.06	6.25e-05	0.005	1.14			FKBP10	-1.06	4.1	-1.9	0.0603	1	-4.56			ERP27	2.49	4.23	2.32	0.0237
LOC102723505	-1.59	0.63	-3.88	0.000114	0.00893	1.01			FEZ1	-3.37	0.901	-2.16	0.0337	1	-4.59			MMP11	2.17	6.46	2.28	0.025	1	-4.11			MSC	2.13	-0.422	4.05	6.37e-05	0.00504	1.53			PDXDC2P	-1.24	2.77	-1.9	0.0605	1	-4.58			ARHGDIB	0.739	7.41	2.32	0.0237
SFRP4	1.97	2.95	3.87	0.000121	0.00939	0.893			KIF16B	0.967	5.08	2.16	0.0337	1	-4.53			SEC31A	0.438	7.77	2.27	0.0252	1	-3.81			DYNLL2	-1.76	2.03	-4.05	6.37e-05	0.00504	1.54			LTB4R	-1.17	4.34	-1.9	0.0606	1	-4.55			HCG18	-1.62	4.55	-2.32	0.0237
SPOCK1	1.56	3.66	3.87	0.000121	0.00939	0.813			TTC23	-2.56	2.51	-2.16	0.0338	1	-4.58			DOCK4	1.37	4.05	2.27	0.0252	1	-4.37			FST	-2.21	4.07	-4.05	6.44e-05	0.00507	1.46			GATA6	1.34	3.1	1.9	0.0608	1	-4.57			KCNMA1	-1.4	5.51	-2.32	0.0238
SYCE1L	-1.56	1.49	-3.87	0.000122	0.00943	0.944			EMILIN1	-2.63	5.05	-2.16	0.034	1	-4.54			SUB1	-0.583	7.85	-2.27	0.0253	1	-3.8			MAFB	1	5.36	4.05	6.56e-05	0.00514	1.11			PPP1R14A	-2.41	2.49	-1.9	0.0609	1	-4.58			SSBP2	-1.51	5.14	-2.32	0.0239
PRSS16	-1.68	1.62	-3.86	0.000124	0.00947	0.934			MTMR2	-1.17	5.07	-2.16	0.034	1	-4.54			MCEE	-1.31	3.41	-2.27	0.0257	1	-4.42			LGALS1	0.917	7.92	4.04	6.62e-05	0.00517	0.701			AURKA	0.978	4.51	1.9	0.0611	1	-4.54			MZT2B	0.707	7.69	2.31	0.0239
SULF1	1.15	5.98	3.85	0.000132	0.0101	0.325			TDRD5	1.06	4.46	2.16	0.0341	1	-4.55			TMEM181	0.662	6.82	2.26	0.0259	1	-3.95			IRX4	-2.13	1.24	-4.04	6.69e-05	0.00519	1.49			FBXO17	-1.97	1.93	-1.89	0.0613	1	-4.58			VIT	-2.99	0.902	-2.31	0.024
ITGB8	-1.07	5.34	-3.85	0.000133	0.0101	0.492			GUCY1B3	-1.61	4.75	-2.16	0.0342	1	-4.54			NDRG1	-0.872	5.08	-2.26	0.026	1	-4.21			S100A2	-2.79	2.56	-4.03	6.92e-05	0.00534	1.46			SYT8	-3.15	-0.0348	-1.89	0.0614	1	-4.59			WASF3	-2.51	2.64	-2.31	0.024
CDKN1C	-0.852	4.68	-3.84	0.000134	0.0101	0.596			C1orf106	2.22	1.9	2.16	0.0342	1	-4.58			MSMO1	-0.744	6.8	-2.26	0.0261	1	-3.94			AZGP1	-0.661	9.95	-4.02	7.18e-05	0.00549	0.387			COL7A1	-1.62	4.78	-1.89	0.0616	1	-4.54			AEBP1	1.69	7.51	2.31	0.0241
MRAP2	-1.57	0.219	-3.83	0.000139	0.0104	0.835			CDC23	-1.17	4.12	-2.16	0.0342	1	-4.57			TMEM69	-0.837	4.52	-2.26	0.0261	1	-4.3			BDNF-AS	-1.44	2.27	-4.02	7.18e-05	0.00549	1.43			DUSP4	0.743	8.1	1.89	0.0616	1	-4.42			SOD3	-2.42	3.79	-2.31	0.0241
DAB2IP	-0.724	5.38	-3.83	0.000139	0.0104	0.443			MKRN2	-1.86	3.87	-2.16	0.0343	1	-4.57			TXN	-0.549	8.77	-2.26	0.0261	1	-3.71			FHL1	1.97	1.82	4.01	7.55e-05	0.00574	1.38			S100A6	-1.28	7.11	-1.89	0.0618	1	-4.46			TRIL	-1.26	6.15	-2.31	0.0242
FZD7	-1.03	5.68	-3.82	0.000149	0.0111	0.319			ABLIM1	1.01	6.15	2.15	0.0344	1	-4.51			UBXN1	-0.645	5.79	-2.26	0.0261	1	-4.11			APOL1	1.31	4.01	4.01	7.74e-05	0.00586	1.21			GLIS2	-1.28	3.79	-1.89	0.0618	1	-4.56			HDGFRP2	-1.54	4.28	-2.31	0.0242
VOPP1	0.523	5.16	3.79	0.000165	0.0122	0.277			ZNHIT2	1.34	4.11	2.15	0.0344	1	-4.55			PCDH12	1.96	1.92	2.26	0.0262	1	-4.47			DIRAS3	-2.27	2.05	-4	7.82e-05	0.00589	1.35			UQCRC2	-1.08	3.97	-1.89	0.0621	1	-4.56			SRD5A1	-2.83	5.1	-2.31	0.0245
TMEM119	1.55	2.51	3.78	0.00017	0.0125	0.616			PRKCA	1.82	3.3	2.15	0.0346	1	-4.57			KIAA1462	1.73	3.08	2.25	0.0265	1	-4.43			CDKN1C	-1.19	5.02	-4	8.02e-05	0.00601	1.11			ZCCHC11	-0.923	5.01	-1.88	0.0626	1	-4.53			GLYATL1	-3.17	0.272	-2.3	0.0245
CGNL1	-0.987	4.15	-3.77	0.000179	0.0131	0.432			SDC4	1.15	8.43	2.15	0.0346	1	-4.45			BAD	-0.758	5.79	-2.25	0.0267	1	-4.12			HLA-C	0.655	8.66	3.99	8.12e-05	0.00606	0.413			COMP	-2.58	2.68	-1.88	0.0627	1	-4.58			FNBP1	0.865	6.21	2.3	0.0248
SLC4A7	-0.733	6.13	-3.77	0.000181	0.0132	0.0321			CARM1	0.776	5.97	2.15	0.0348	1	-4.52			WNT4	-2	2.08	-2.25	0.0267	1	-4.47			TSPAN9	0.639	5.84	3.98	8.43e-05	0.00626	0.818			HOMER2	-1.06	5.29	-1.88	0.0627	1	-4.53			TIMP2	1.27	7.55	2.3	0.0248
NAV2	-0.86	5.24	-3.76	0.000185	0.0134	0.218			RHOBTB2	-3.14	0.606	-2.15	0.035	1	-4.59			LOC102724112	-1.61	2.96	-2.25	0.0269	1	-4.44			LAMP5	2.35	1.86	3.98	8.53e-05	0.0063	1.26			MCL1	0.567	8.59	1.88	0.0629	1	-4.4			CBR3	-1.17	4.81	-2.3	0.025
TCF4	0.802	6.31	3.75	0.000193	0.014	-0.0813			SEPT4	-3.24	2.63	-2.15	0.035	1	-4.58			MYLK	-2.13	4.01	-2.25	0.027	1	-4.37			C17orf58	-0.849	6.15	-3.97	8.81e-05	0.00648	0.798			SLC25A11	-0.635	5.24	-1.88	0.0632	1	-4.52			KDELR3	2.1	4.15	2.29	0.0252
ZBED5-AS1	-0.985	4.27	-3.75	0.000195	0.014	0.364			RBL1	1.02	4.89	2.15	0.035	1	-4.54			ARHGEF39	-1.64	2.5	-2.24	0.0271	1	-4.46			ST6GAL2	1.9	1.94	3.97	8.86e-05	0.00648	1.23			IQGAP1	0.418	7.29	1.88	0.0634	1	-4.45			TMEM97	-1.43	5.51	-2.29	0.0253
UBA1	0.305	8.08	3.74	0.000199	0.0143	-0.393			ZFHX3	1.07	6.15	2.14	0.0352	1	-4.5			RPL29	-0.563	8.96	-2.24	0.0271	1	-3.7			SLC1A5	-0.853	6.64	-3.97	8.94e-05	0.00652	0.7			VASH2	1.21	4.5	1.88	0.0635	1	-4.53			ADRA2A	-3.02	3.49	-2.29	0.0253
TMEM139	-1.57	2.1	-3.73	0.000209	0.0149	0.464			SIRT3	-1.66	4.19	-2.14	0.0354	1	-4.57			DSP	-0.735	7.62	-2.24	0.0272	1	-3.85			LOC102723505	-2	0.523	-3.96	9.15e-05	0.00664	1.22			ZDHHC21	0.678	5.31	1.88	0.0637	1	-4.51			ESPN	1.52	4.22	2.29	0.0253
MESP1	-1.66	2.47	-3.73	0.000212	0.015	0.444			ZNF771	-2.18	2.5	-2.14	0.0354	1	-4.58			DNAJC1	0.93	6.3	2.24	0.0276	1	-4.07			CX3CL1	-2.54	2.93	-3.96	9.36e-05	0.00676	1.17			FEM1C	0.575	5.79	1.87	0.0638	1	-4.5			APEH	0.82	6.17	2.29	0.0254
LTBP2	-1.16	6.14	-3.73	0.000213	0.015	-0.117			MFSD8	-1.64	4.47	-2.14	0.0354	1	-4.56			SYNPO	1	5.17	2.24	0.0276	1	-4.23			SH3BGR	-1.55	3.13	-3.95	9.79e-05	0.00704	1.13			VWA2	1.55	4.04	1.87	0.064	1	-4.54			HLA-A	1.18	8.56	2.29	0.0257
LPCAT2	-1.35	3.92	-3.72	0.000214	0.015	0.3			NID1	-2.81	5.13	-2.14	0.0355	1	-4.55			KIAA0101	-1.03	5.72	-2.23	0.0278	1	-4.13			BBOX1	-2.06	0.738	-3.94	9.92e-05	0.00709	1.14			TSPAN6	1.41	4.35	1.87	0.0643	1	-4.54			FYCO1	1.25	5.2	2.29	0.0257
SLPI	-1.65	4.7	-3.71	0.000226	0.0158	0.178			LOXL1	-2.95	4.76	-2.14	0.0355	1	-4.56			SERPINA1	-1.41	3.31	-2.23	0.0279	1	-4.42			SAT2	-1.04	4.79	-3.94	0.0001	0.00713	0.933			TENM2	-2.23	2.77	-1.87	0.0647	1	-4.58			FAM46A	-1.55	5.24	-2.28	0.0259
WFDC2	-1.45	6.06	-3.7	0.000232	0.0162	-0.119			ST6GAL2	-2.21	4.09	-2.14	0.0356	1	-4.57			MB	-1.19	4.62	-2.23	0.028	1	-4.32			TINAGL1	-1.93	5.09	-3.94	0.000102	0.00723	0.942			MMP25	-2.1	1.55	-1.87	0.0648	1	-4.58			CSGALNACT1	-2.19	3.02	-2.28	0.0259
ACTB	0.343	11.5	3.7	0.000233	0.0162	-1.14			KLHL42	-1.28	5.02	-2.14	0.0356	1	-4.54			ECSIT	-1.25	3.91	-2.22	0.0285	1	-4.38			ZNF750	-2.12	1.83	-3.94	0.000102	0.00723	1.11			ABCC8	-1.83	3.27	-1.87	0.065	1	-4.58			EFNA5	-2	4.57	-2.28	0.026
GSR	0.571	6.23	3.7	0.000235	0.0162	-0.267			ADAMTS14	-4.38	1.86	-2.14	0.0356	1	-4.59			HINT2	-0.914	4.85	-2.22	0.0287	1	-4.25			SHISA2	2.38	3.68	3.93	0.000106	0.00743	0.928			C12orf75	0.93	5.75	1.87	0.0651	1	-4.51			PPCDC	1.77	3.99	2.28	0.0262
RNF213	0.446	7.97	3.7	0.000237	0.0162	-0.538			PVT1	-1.95	5.44	-2.14	0.0359	1	-4.57			C3	1.78	5.29	2.21	0.0292	1	-4.23			ANGPTL2	1.99	2.34	3.93	0.000106	0.00743	1.05			SYNM	-1.7	3.52	-1.86	0.0657	1	-4.57			DENND4B	1.29	5.34	2.28	0.0263
MMP7	-2.16	2.62	-3.7	0.000237	0.0162	0.333			SLC43A2	0.989	5.8	2.13	0.036	1	-4.51			S100B	-2.19	0.131	-2.21	0.0294	1	-4.5			PM20D2	-1.48	3.92	-3.92	0.000108	0.00749	0.974			TACC1	0.764	6.37	1.86	0.0666	1	-4.48			S100A9	2.35	5.92	2.27	0.0265
MAP4K4	0.624	5.93	3.7	0.000238	0.0162	-0.211			EIF2B5	-1.05	5.33	-2.13	0.036	1	-4.54			EN1	0.945	3.71	2.21	0.0295	1	-4.4			PI15	-2.3	3.4	-3.92	0.00011	0.00759	1.02			MARC2	1.38	3.24	1.86	0.0666	1	-4.56			ARHGEF2	1.3	5.9	2.27	0.0266
LOC102724517	-1.62	1.51	-3.69	0.000242	0.0164	0.345			SOS2	0.845	5.44	2.13	0.0362	1	-4.52			PDLIM4	-1.86	3.75	-2.2	0.03	1	-4.4			IRS1	-0.98	6.6	-3.91	0.000112	0.00773	0.486			CBX6	-0.768	6.25	-1.85	0.0672	1	-4.5			ENTPD2	-2.09	3.59	-2.27	0.0266
WNT4	-1.48	2.99	-3.69	0.000243	0.0164	0.296			BAG2	-2.66	3.54	-2.13	0.0363	1	-4.58			BHLHE41	-1.2	4.89	-2.2	0.0302	1	-4.3			SHC4	-1.95	2.48	-3.91	0.000113	0.00773	1.02			RPL3	-0.828	8.03	-1.85	0.0672	1	-4.44			APBA1	-2.36	1.76	-2.27	0.0266
C6orf57	-1.59	0.634	-3.69	0.000245	0.0164	0.342			MSRB3	-2.57	4.11	-2.13	0.0365	1	-4.56			LANCL1	-0.848	5.05	-2.2	0.0302	1	-4.23			TNS3	1.02	5.38	3.91	0.000114	0.0078	0.604			ZNF23	-1.36	4.05	-1.85	0.0673	1	-4.56			NEBL	-0.918	6.44	-2.27	0.0267
FAM71E1	-1.59	0.936	-3.69	0.000249	0.0166	0.326			LOC100506621	-2.39	3.65	-2.12	0.0369	1	-4.58			PRRX1	1.94	5.07	2.2	0.0302	1	-4.3			FILIP1L	1.69	2.72	3.91	0.000116	0.00786	0.949			FAM65A	-0.714	5.29	-1.84	0.0683	1	-4.53			DSC3	-2.01	5.13	-2.27	0.0267
LRRC32	1.65	3.23	3.68	0.000253	0.0169	0.213			RNF24	1.03	7.09	2.12	0.0371	1	-4.5			HSDL2	-0.983	4.72	-2.19	0.0306	1	-4.33			ACTB	0.493	11.2	3.9	0.00012	0.0081	-0.405			CADM1	0.859	5.09	1.84	0.0686	1	-4.52			IRF9	1.26	6.07	2.27	0.0268
RPL18	-0.304	10.3	-3.68	0.000258	0.0171	-1.01			SEH1L	-0.949	6.64	-2.12	0.0374	1	-4.52			GLCCI1	1.03	5.07	2.19	0.0307	1	-4.24			PC	-1.46	3.98	-3.89	0.00012	0.0081	0.893			TBC1D4	-1.33	4.56	-1.84	0.0688	1	-4.55			FAM13A	-1.62	4.39	-2.27	0.0268
OGN	1.66	1.96	3.67	0.00026	0.0171	0.257			COL25A1	2.61	1.54	2.12	0.0375	1	-4.58			ARL4A	-1.02	4.21	-2.19	0.0308	1	-4.34			PART1	-1.75	3.05	-3.89	0.000121	0.0081	0.944			SMOX	-1.34	3.87	-1.84	0.069	1	-4.57			SPR	1.05	5.43	2.26	0.027
ADORA2B	-1.58	0.344	-3.67	0.000261	0.0171	0.287			NUCB2	1.13	5.25	2.12	0.0375	1	-4.52			NPIPA1	1.06	2.54	2.19	0.0309	1	-4.46			C1S	1.5	5.1	3.89	0.000122	0.00816	0.579			PFKFB2	0.817	4.98	1.84	0.0691	1	-4.53			TWF2	1.59	4.92	2.26	0.0271
WNK2	-1.13	3.45	-3.67	0.000262	0.0171	0.184			ZNF611	1.17	4.19	2.12	0.0375	1	-4.55			ST6GAL2	2.06	2.56	2.19	0.0312	1	-4.47			YWHAB	0.33	9.04	3.89	0.000124	0.00827	-0.0551			NOS1AP	-1.09	5.24	-1.84	0.0692	1	-4.54			RCSD1	-2.27	2.43	-2.26	0.0272
FCGBP	-1.52	3.44	-3.67	0.000262	0.0171	0.18			NR4A1	-1.26	5.66	-2.11	0.0378	1	-4.53			OLA1	-0.754	5.84	-2.19	0.0313	1	-4.13			ZEB1	1.68	3.22	3.88	0.000126	0.00833	0.838			ECSIT	-0.997	4.47	-1.84	0.0693	1	-4.55			CLIC1	0.676	7.7	2.26	0.0275
TNC	-1.29	6.39	-3.66	0.000271	0.0176	-0.403			HTRA1	-3.52	5.05	-2.11	0.0379	1	-4.54			FAU	-0.424	9.25	-2.18	0.0314	1	-3.73			SLC20A1	0.712	6.43	3.88	0.000128	0.00843	0.327			PPP1R15B	0.399	6.71	1.83	0.0696	1	-4.47			HUS1	-2.03	3.73	-2.26	0.0276
CRIM1	-0.513	7.34	-3.66	0.000273	0.0176	-0.548			C5orf46	-3.62	3.16	-2.11	0.0379	1	-4.58			GAS5	-0.545	8.07	-2.17	0.0321	1	-3.86			GRAMD2	-1.86	2.79	-3.88	0.000129	0.00847	0.887			CPLX1	-2.06	3.56	-1.83	0.0696	1	-4.58			GPX1	0.843	7.83	2.25	0.0277
CXADR	-0.876	5.53	-3.66	0.000275	0.0177	-0.18			EGFL7	-2.51	4.38	-2.11	0.0379	1	-4.57			ATP5L	-0.58	7.8	-2.17	0.0325	1	-3.89			FZD3	-0.855	5.59	-3.87	0.000132	0.00864	0.509			APOBEC3F	-1.5	2.97	-1.83	0.0698	1	-4.58			CD99	0.846	7.81	2.25	0.0279
GYLTL1B	-1.16	3.69	-3.66	0.000279	0.0178	0.119			FGFR3	1.68	4.31	2.11	0.038	1	-4.54			ST6GALNAC2	-0.885	5.67	-2.17	0.0325	1	-4.14			TUBA1B	0.535	8.41	3.86	0.00014	0.00914	-0.0682			CRLF1	-2.62	0.882	-1.83	0.0698	1	-4.58			APOBEC3B	-3.14	0.591	-2.25	0.0281
MGP	-1.06	10.2	-3.65	0.00028	0.0178	-1.1			CUTC	-1.69	4.17	-2.11	0.0384	1	-4.58			BOLA3	-0.797	5.28	-2.17	0.0325	1	-4.22			SYCE1L	-2.03	1.5	-3.85	0.000141	0.00916	0.83			RET	-1.5	4.66	-1.83	0.0699	1	-4.56			INPP5A	-1.15	4.97	-2.25	0.0282
FXYD3	-0.451	8.84	-3.65	0.000281	0.0178	-0.833			RAI14	-1.41	6.01	-2.11	0.0385	1	-4.52			SCN4B	-1.9	0.774	-2.17	0.0327	1	-4.5			SOSTDC1	-2.44	0.115	-3.85	0.000143	0.00927	0.819			CRIP3	-2.01	0.544	-1.83	0.0702	1	-4.59			MTERFD1	-1.68	4.3	-2.25	0.0283
SEC14L2	-0.891	5.37	-3.65	0.000281	0.0178	-0.225			METTL4	-1.55	4.73	-2.11	0.0386	1	-4.56			TMEM258	-0.591	8	-2.17	0.0327	1	-3.88			COL14A1	1.64	3.68	3.83	0.000156	0.01	0.574			DOCK6	-1.16	4.6	-1.83	0.0704	1	-4.55			ACVR2A	-1.71	4.6	-2.24	0.0286
ZC3H11A	0.318	7.19	3.65	0.000282	0.0178	-0.581			DLC1	-2.3	4.79	-2.1	0.0388	1	-4.55			CRY1	0.933	4.64	2.17	0.0328	1	-4.31			MRAP2	-1.99	0.352	-3.82	0.000158	0.0101	0.733			RPL19	-0.317	10.5	-1.83	0.0705	1	-4.37			GLIS3	2.56	2.35	2.24	0.0289
OSR1	-1.7	0.373	-3.65	0.000286	0.0179	0.206			ADAM12	-2.86	4.82	-2.1	0.0389	1	-4.55			CSE1L	-0.523	6.35	-2.16	0.0331	1	-4.06			LAMB1	1.51	3.94	3.82	0.000163	0.0104	0.519			TPST2	0.86	5.03	1.83	0.0706	1	-4.52			GABRP	-4.53	2.29	-2.23	0.0292
IL17RD	-1.08	3.79	-3.65	0.000287	0.018	0.0535			ZNF605	1.33	3.98	2.1	0.0391	1	-4.56			DOPEY2	0.636	6.1	2.16	0.0332	1	-4.1			MAP4K4	0.9	5.44	3.81	0.000168	0.0107	0.243			KLK5	-3.09	0.0441	-1.83	0.0707	1	-4.59			PACS1	0.997	5.88	2.23	0.0292
PLAT	-1.32	6.47	-3.65	0.000288	0.018	-0.452			TMEM218	-2.01	3.51	-2.1	0.0391	1	-4.57			CT62	-1.77	1.34	-2.16	0.0332	1	-4.49			UNC5B	1.34	4.55	3.81	0.00017	0.0108	0.423			COMT	-0.414	6.86	-1.83	0.0708	1	-4.48			SLAIN1	-2.25	1.15	-2.23	0.0294
MME	-1.49	2.48	-3.64	0.000294	0.0182	0.14			ARHGEF19	-1.21	4.8	-2.1	0.0391	1	-4.56			SETD9	-1.43	3.38	-2.16	0.0333	1	-4.44			IL17RD	-1.54	3.84	-3.8	0.000171	0.0108	0.562			CCDC64	-1.02	4.65	-1.82	0.0711	1	-4.55			CHCHD6	-2.04	2.59	-2.23	0.0297
LMOD1	-1.5	2.81	-3.64	0.000294	0.0182	0.118			CD93	-3.13	4.34	-2.1	0.0392	1	-4.56			PLP2	-0.581	6.87	-2.16	0.0333	1	-4.01			CRISPLD2	1.72	3.53	3.8	0.000171	0.0108	0.526			TNFAIP8L1	0.68	4.54	1.82	0.0714	1	-4.54			REEP5	-0.913	8.48	-2.22	0.0297
S100A6	-0.805	8.19	-3.64	0.000296	0.0182	-0.774			LINC00476	1.42	3.35	2.09	0.0396	1	-4.57			FAM126A	-1.55	3.52	-2.16	0.0334	1	-4.42			LMTK3	-1.46	2.92	-3.8	0.000172	0.0108	0.625			TMTC3	0.498	6.17	1.82	0.0715	1	-4.49			GRIA4	-2.39	1.46	-2.22	0.0302
LOXL1	1.01	5.2	3.64	0.000298	0.0183	-0.271			VGLL1	2.68	2.77	2.09	0.0396	1	-4.58			CNN1	-2.58	3.14	-2.16	0.0336	1	-4.44			MGP	-1.52	10.9	-3.8	0.000176	0.0109	-0.672			FOXJ1	2.51	0.266	1.82	0.0716	1	-4.59			FLJ10038	-1.3	4.54	-2.21	0.0305
SBSPON	-1.27	3.92	-3.64	0.0003	0.0183	0.0152			WNT5A	-2.62	3.84	-2.09	0.0398	1	-4.58			PHLDA3	-1.34	5.26	-2.16	0.0336	1	-4.25			PPP1R14C	-1.92	1.44	-3.8	0.000176	0.0109	0.636			PTN	-2.88	3.36	-1.82	0.0717	1	-4.57			CYTH1	1.04	6.52	2.21	0.0307
PCOLCE	0.99	4.54	3.63	0.000303	0.0184	-0.126			MMAB	-0.919	4.68	-2.09	0.0399	1	-4.55			RPL18	-0.364	10.3	-2.15	0.0338	1	-3.69			PARP14	0.72	5.98	3.79	0.00018	0.0111	0.0788			KLF5	-1.61	3.59	-1.82	0.0717	1	-4.57			MAMDC2	-2.83	2.92	-2.21	0.0308
SPON1	1.42	2.87	3.63	0.000305	0.0185	0.0769			MICAL3	-1.28	6.28	-2.09	0.0399	1	-4.53			NPR3	-1.67	1.73	-2.15	0.0338	1	-4.49			TRABD2B	-1.87	1.75	-3.78	0.000185	0.0114	0.586			ATHL1	-2.14	6.08	-1.82	0.0719	1	-4.52			CORO6	3.39	2.39	2.21	0.031
SH3BGR	-1.17	3.02	-3.63	0.000309	0.0186	0.0805			ZHX1-C8ORF76	-2.1	2.29	-2.09	0.0401	1	-4.58			PRKAG1	-0.665	5.13	-2.15	0.034	1	-4.24			SREBF1	-0.776	8.38	-3.78	0.000187	0.0114	-0.267			TNS4	-2.03	1.37	-1.82	0.0721	1	-4.58			RFX5	1.24	5.12	2.21	0.0311
SLC40A1	1.11	6.3	3.63	0.000313	0.0187	-0.585			MTF2	0.709	6.04	2.09	0.0402	1	-4.52			MREG	-0.749	5.57	-2.15	0.0342	1	-4.19			CPT1A	0.709	4.93	3.77	0.000193	0.0118	0.22			TST	-0.901	4.41	-1.82	0.0721	1	-4.55			CALM3	0.749	6.48	2.21	0.0311
RIC3	-1.13	2.71	-3.62	0.000314	0.0187	0.0767			BBS10	-1.61	4.01	-2.08	0.0406	1	-4.57			DDR2	1.11	3.98	2.15	0.0344	1	-4.39			KLHL13	-1.85	2.5	-3.76	0.000202	0.0123	0.489			COL27A1	-1.23	5.12	-1.81	0.0727	1	-4.54			TRIM13	0.919	6.28	2.21	0.0311
KIT	-1.57	3.41	-3.62	0.000314	0.0187	0.0216			LAMB1	-2.15	5.13	-2.08	0.0406	1	-4.55			COL6A3	1.79	7.89	2.14	0.0346	1	-3.95			MCL1	0.442	8.03	3.75	0.000209	0.0127	-0.386			LINC00984	-1.52	3.69	-1.81	0.0729	1	-4.57			SLC1A4	1.13	5.9	2.2	0.0314
DNAJC1	0.582	6.02	3.62	0.000316	0.0187	-0.478			OCRL	0.856	5.2	2.08	0.0408	1	-4.53			DHRS13	-1.25	4.36	-2.14	0.0346	1	-4.35			JPH2	-1.97	0.77	-3.74	0.000216	0.013	0.457			IL1RAP	-1.23	3.91	-1.81	0.0732	1	-4.57			RNF157	-3.1	1.8	-2.2	0.0315
EEF2	-0.27	9.54	-3.62	0.000316	0.0187	-1.06			RASA3	-2.05	4.44	-2.08	0.0409	1	-4.57			GALNS	0.843	4.59	2.14	0.0346	1	-4.33			TRA2A	0.449	7.54	3.74	0.000217	0.013	-0.344			KDELC2	1.21	4.33	1.81	0.0732	1	-4.56			WDSUB1	-1.53	4.13	-2.2	0.0316
TRABD2B	-1.42	1.12	-3.62	0.000322	0.0189	0.0921			RWDD3	-1.8	4.39	-2.08	0.041	1	-4.57			SPOCK1	2.42	3.69	2.14	0.0348	1	-4.42			MT1E	-1.48	5.82	-3.73	0.00023	0.0138	-0.0194			LRRC37BP1	-1.03	3.53	-1.81	0.0733	1	-4.57			ASTN2	-1.93	3.31	-2.2	0.0317
ZNHIT2	-0.88	4.26	-3.62	0.000322	0.0189	-0.0817			AP2A2	-1.03	5.3	-2.08	0.041	1	-4.55			DST	-0.841	7.28	-2.14	0.0348	1	-3.99			OSR1	-2.1	0.206	-3.73	0.000231	0.0138	0.402			SLC22A17	-1.28	4.98	-1.81	0.0735	1	-4.55			ZNF750	-3.15	1.18	-2.2	0.0318
IMMP2L	-0.982	3.53	-3.61	0.000325	0.019	-0.0105			DDX6	0.904	7.04	2.08	0.041	1	-4.51			NFIB	-0.752	7.53	-2.14	0.0348	1	-3.96			SH2D3A	-1.38	3.26	-3.72	0.000235	0.014	0.326			CD55	0.712	6.33	1.81	0.0738	1	-4.49			SUPT16H	0.743	6.62	2.19	0.0319
XKR8	-1.18	2.75	-3.61	0.00033	0.0192	0.0391			CEP63	-1.14	4.4	-2.08	0.041	1	-4.56			RAB11FIP1	-0.645	6.13	-2.14	0.0351	1	-4.12			SLC4A7	-0.877	6.56	-3.71	0.000249	0.0147	-0.276			COL2A1	-2.02	3.41	-1.8	0.0744	1	-4.58			SAA1	-2.85	4.36	-2.19	0.0326
HTRA1	1.11	5.88	3.61	0.000336	0.0195	-0.531			VCAN	-2.97	7.06	-2.08	0.0413	1	-4.52			PLCL1	1.72	1.74	2.13	0.0359	1	-4.49			NR3C2	-1.72	1.93	-3.7	0.000251	0.0148	0.314			PSEN1	0.41	6.47	1.8	0.0748	1	-4.49			ACTG2	-5.05	4.29	-2.19	0.0326
FKBP1A	0.336	7.38	3.6	0.000341	0.0197	-0.784			KMO	2.16	1.57	2.07	0.0415	1	-4.58			ZFPM2	1.91	0.282	2.13	0.0361	1	-4.51			KLF6	0.575	7.67	3.7	0.000259	0.0152	-0.535			RNF39	-2.16	0.889	-1.8	0.0748	1	-4.59			FOS	2.01	6.05	2.18	0.0329
FAM84A	-0.981	4.73	-3.6	0.000342	0.0197	-0.201			C6orf57	-2.87	1.7	-2.07	0.0415	1	-4.59			HDDC3	-1.21	3.16	-2.12	0.0362	1	-4.45			BEX2	-1.47	3.67	-3.7	0.00026	0.0152	0.227			BST2	-1.48	6.67	-1.8	0.0749	1	-4.49			CERCAM	1.61	5.18	2.18	0.033
GPS2	-0.6	5.14	-3.6	0.000344	0.0197	-0.358			SNHG11	-1.57	3.87	-2.07	0.0416	1	-4.58			ATP5I	-0.524	7.69	-2.12	0.0362	1	-3.93			TSHZ2	-1.22	4.44	-3.7	0.00026	0.0152	0.0835			CYP4X1	1.53	4.79	1.8	0.0752	1	-4.54			CENPH	-2.46	2.49	-2.18	0.0332
DKK3	-1.39	4.36	-3.6	0.000348	0.0198	-0.216			SEPT11	-1.18	5.9	-2.07	0.0418	1	-4.54			POLD2	-0.632	5.67	-2.12	0.0363	1	-4.17			SLC27A6	-1.88	0.767	-3.69	0.000261	0.0152	0.292			FAT1	-1.51	4.87	-1.8	0.0754	1	-4.54			MICU1	1.26	5.12	2.18	0.0333
CMTM7	-1.25	3.77	-3.6	0.000348	0.0198	-0.136			HMGCR	-0.98	5.45	-2.07	0.0418	1	-4.54			FAM189A2	-1.54	1.58	-2.12	0.0365	1	-4.49			GRIN2A	-1.33	2.99	-3.69	0.000265	0.0154	0.231			MAFB	0.895	6.42	1.8	0.0756	1	-4.49			SORD	2.08	4.37	2.18	0.0334
MRPL40	-0.663	4.91	-3.59	0.000358	0.0203	-0.333			PHACTR2	0.831	6.52	2.07	0.0418	1	-4.51			SLC22A23	0.952	5.01	2.12	0.0365	1	-4.28			GREM1	2.24	1.16	3.69	0.000269	0.0155	0.254			SETDB1	0.639	5.41	1.79	0.076	1	-4.52			OAS1	2.83	3.25	2.17	0.0335
GREM1	1.79	1.9	3.59	0.000363	0.0205	-0.0268			CRISPLD2	-2.11	4.34	-2.07	0.0419	1	-4.56			CENPH	-1.1	3.91	-2.12	0.0366	1	-4.4			ENPP5	-1.04	6.28	-3.68	0.00027	0.0155	-0.227			STARD10	-0.71	8.38	-1.79	0.076	1	-4.45			HIST1H1C	1.64	7.33	2.17	0.0335
HSPB2	-1.71	0.894	-3.58	0.000371	0.0209	-0.0234			PCDH7	-2.24	3.27	-2.07	0.042	1	-4.57			UFC1	-0.537	7.18	-2.12	0.037	1	-4.01			BRD7P3	-1.93	1.32	-3.68	0.000271	0.0155	0.258			CDKN1C	-0.91	5.22	-1.79	0.0762	1	-4.54			RPN2	-0.634	8.56	-2.17	0.0336
ELF5	-1.56	2.18	-3.58	0.000373	0.0209	-0.0555			SPTLC3	2.16	2.49	2.07	0.042	1	-4.58			LLPH	-1.08	3.78	-2.11	0.0371	1	-4.41			KCNK5	-1.88	0.732	-3.67	0.000285	0.0162	0.216			CCP110	0.567	6.3	1.79	0.0764	1	-4.5			POMGNT1	-0.884	5.97	-2.17	0.0339
RPL34	-0.381	9.65	-3.58	0.000375	0.021	-1.26			FERMT2	-1.19	5.92	-2.07	0.0421	1	-4.53			RPS15	-0.48	8.66	-2.11	0.0372	1	-3.86			CAPZA1	0.352	7.93	3.67	0.000285	0.0162	-0.651			IRX2	1.32	5.56	1.79	0.0766	1	-4.5			EFCAB14	0.635	6.91	2.17	0.0341
TRNP1	-1.3	2.65	-3.57	0.00038	0.0211	-0.0823			SNAI2	-1.8	4.79	-2.07	0.0422	1	-4.56			AIMP1	-0.576	5.95	-2.11	0.0377	1	-4.15			CD99	0.704	6.96	3.66	0.000294	0.0167	-0.542			DSCAM-AS1	1.66	4.56	1.79	0.0768	1	-4.55			CHCHD10	-1.12	5	-2.16	0.0342
MEGF10	-1.29	1.51	-3.57	0.000381	0.0211	-0.058			LZTS1	-4.16	2.34	-2.07	0.0422	1	-4.58			DLAT	-0.988	4.99	-2.11	0.0379	1	-4.31			RPS4X	-0.367	10.4	-3.65	0.000304	0.0172	-1.11			ACTG2	-3.83	1.24	-1.79	0.0769	1	-4.58			A1BG	1.11	5.15	2.16	0.0343
AK5	-1.38	2.65	-3.57	0.000383	0.0212	-0.108			CDK16	0.783	6.38	2.07	0.0424	1	-4.51			COL12A1	1.57	6.12	2.1	0.038	1	-4.18			CPZ	2.04	0.102	3.65	0.000306	0.0172	0.152			ERMP1	0.749	5.64	1.79	0.0772	1	-4.51			SS18L2	-1.12	6.08	-2.16	0.0345
PEG3	-1.42	3.07	-3.57	0.000386	0.0213	-0.11			SNTB1	1.76	5.27	2.06	0.0426	1	-4.55			MMP2	1.9	6.5	2.1	0.038	1	-4.16			DNM1	1.62	1.95	3.65	0.00031	0.0174	0.113			MRPS30	-1.08	4.44	-1.79	0.0773	1	-4.56			GORAB	2.14	4.5	2.16	0.0347
MSC	1.68	0.464	3.57	0.000391	0.0214	-0.0672			XIAP	0.77	6.59	2.06	0.0428	1	-4.52			EVL	0.734	7.23	2.1	0.038	1	-4.01			TMPRSS6	-1.85	2.92	-3.65	0.000312	0.0174	0.103			HACE1	0.888	4.47	1.79	0.0774	1	-4.55			LAPTM4A	0.671	9.15	2.16	0.0348
FOLR1	-1.49	-0.196	-3.56	0.000399	0.0218	-0.0825			HEY2	-1.7	5.7	-2.06	0.0429	1	-4.56			TMCO4	-1.18	4.23	-2.1	0.0382	1	-4.4			SULT2B1	-1.56	2.74	-3.65	0.000312	0.0174	0.0949			PRR5	-0.675	4.74	-1.79	0.0774	1	-4.55			HIST1H2BD	1.48	5.14	2.16	0.0349
RPS4X	-0.321	10.1	-3.56	0.000403	0.022	-1.4			PEG10	-2	8.44	-2.06	0.043	1	-4.53			TMEM97	-1.07	4.59	-2.1	0.0382	1	-4.34			NPNT	1.25	6.38	3.64	0.000315	0.0174	-0.477			HIPK2	-0.522	7.26	-1.78	0.078	1	-4.48			SLC25A13	-1.27	4.67	-2.15	0.0353
NOA1	-0.866	4	-3.55	0.000411	0.0223	-0.308			PDS5B	0.922	5.95	2.06	0.0432	1	-4.52			IFT46	-1.09	4.2	-2.1	0.0382	1	-4.38			SLC25A23	-0.973	3.73	-3.64	0.000315	0.0174	0.0253			ZNF518A	0.602	5.61	1.78	0.0784	1	-4.52			RBM23	0.995	5.66	2.15	0.0354
ADAMTS4	1.18	3.44	3.55	0.000416	0.0224	-0.265			KATNB1	-1.51	3.66	-2.05	0.0434	1	-4.58			SENP7	0.601	6.7	2.1	0.0387	1	-4.07			LOC100133445	-1.94	-0.443	-3.64	0.000316	0.0174	0.128			MLST8	-0.909	4.66	-1.78	0.0785	1	-4.55			MEIS3	2.52	3.31	2.15	0.0356
CCDC8	-1.37	2.16	-3.55	0.000417	0.0224	-0.158			AQP1	-2.57	4.48	-2.05	0.0434	1	-4.55			RAB26	-1.55	3.55	-2.1	0.0387	1	-4.44			FTO	-0.907	6.22	-3.62	0.000338	0.0186	-0.429			AP1S2	0.75	5.5	1.78	0.0785	1	-4.52			NUDT15	-1.6	5.1	-2.15	0.0357
ANXA1	-1.14	5.59	-3.55	0.000418	0.0224	-0.671			BMP1	-2.64	3.81	-2.05	0.0436	1	-4.57			ADAMTS16	2.28	0.502	2.1	0.0387	1	-4.52			IGSF9	0.936	4.75	3.62	0.000347	0.0189	-0.321			CITED2	0.965	4.75	1.78	0.0786	1	-4.54			LAMTOR2	0.776	7.2	2.15	0.0358
VMP1	0.444	7.24	3.55	0.000418	0.0224	-0.957			LMO4	0.766	8.21	2.05	0.0436	1	-4.48			LINC00339	-1.19	3.61	-2.1	0.0387	1	-4.44			FAM189A2	-1.51	3.37	-3.61	0.000351	0.0191	-0.0469			TXNDC11	-1.01	4.48	-1.78	0.0788	1	-4.55			SCARA3	-2.64	2.87	-2.14	0.0359
NOB1	-0.722	4.25	-3.54	0.000427	0.0228	-0.378			STRA6	-3.52	2.07	-2.05	0.0436	1	-4.58			RAP2B	0.555	6.21	2.09	0.0389	1	-4.14			ZNRF3	-1.35	4.04	-3.61	0.000353	0.0191	-0.0905			UBE2A	0.439	6.64	1.78	0.0791	1	-4.49			ABCB9	-2.3	2.35	-2.14	0.0359
SLC1A5	-0.573	6.79	-3.53	0.00044	0.0234	-0.904			UNC5B	-2.62	4.42	-2.05	0.0438	1	-4.56			CTSD	0.565	9.36	2.09	0.0389	1	-3.83			SRPX2	1.65	2.08	3.61	0.000353	0.0191	-0.0147			SLC41A1	0.951	4.13	1.77	0.0792	1	-4.56			NPEPPS	-0.843	6.92	-2.14	0.0363
CHST3	-1.4	2.67	-3.53	0.000448	0.0237	-0.24			C5orf30	-1.96	3.77	-2.05	0.0438	1	-4.58			IL34	-1.69	1.61	-2.09	0.039	1	-4.5			FERMT1	-1.7	1.71	-3.61	0.000358	0.0193	0.00406			TNNT1	-1.97	4.4	-1.77	0.0793	1	-4.56			IFI27	1.95	7.58	2.14	0.0366
MID1	-1.01	3.39	-3.53	0.000448	0.0237	-0.302			WISP1	-3.11	3.17	-2.05	0.0438	1	-4.58			PSTK	-1.72	1.6	-2.09	0.0393	1	-4.5			ARHGAP29	0.661	6.6	3.59	0.000384	0.0206	-0.728			RFC5	0.842	4.25	1.77	0.0795	1	-4.55			KIAA0101	-2.2	3.91	-2.14	0.0367
SEMA6D	-1.22	2.05	-3.53	0.00045	0.0237	-0.22			ANGPTL2	-3.18	3.06	-2.05	0.044	1	-4.58			RPS8	-0.389	10.4	-2.09	0.0394	1	-3.76			SLC34A2	-1.98	0.827	-3.58	0.000392	0.021	-0.0655			IGFBP5	1.42	9.4	1.77	0.0795	1	-4.41			SLC22A18	1.33	5.09	2.13	0.0368
ADAMTS2	1.34	3.76	3.53	0.000452	0.0237	-0.402			SPIRE1	-1.41	5.02	-2.05	0.0442	1	-4.57			MACROD1	-0.733	5.39	-2.09	0.0395	1	-4.24			PTPRZ1	-1.43	1.61	-3.58	0.000394	0.021	-0.081			SLC16A11	-1.84	0.286	-1.77	0.0796	1	-4.59			FLJ41200	-2.97	1.29	-2.13	0.0369
NUDT8	-1.26	3.3	-3.52	0.000455	0.0238	-0.301			PERM1	-2.19	2.61	-2.05	0.0442	1	-4.58			CRNDE	-0.739	7.12	-2.09	0.0397	1	-4.03			C1QTNF6	1.18	3.9	3.58	0.000395	0.021	-0.283			GOLGA8A	1.43	5.39	1.77	0.0796	1	-4.51			ATF7IP2	1.7	3.22	2.13	0.0369
A2M	-1.18	5.46	-3.52	0.000457	0.0238	-0.699			B3GALT6	-1.03	5.02	-2.05	0.0442	1	-4.55			CDC42EP4	-0.776	5.37	-2.09	0.0397	1	-4.22			PHGR1	-2.41	3.84	-3.58	0.000404	0.0214	-0.166			FN1	1.3	9.2	1.77	0.0797	1	-4.42			FKBP14	1.07	4.97	2.13	0.037
OLFML2B	1.36	3.35	3.52	0.000464	0.0241	-0.343			TPST2	-3	3.37	-2.04	0.0445	1	-4.58			MRPL24	-0.557	6.15	-2.08	0.0398	1	-4.14			ADAMTS14	1.95	0.291	3.57	0.000419	0.0221	-0.124			TRIM38	-1.22	4.07	-1.77	0.0801	1	-4.56			DUSP14	-1.56	4.72	-2.13	0.0373
RAC1	0.227	8.58	3.52	0.00047	0.0243	-1.28			CLASP1	0.722	5.79	2.04	0.0445	1	-4.52			HTRA1	1.47	6.37	2.08	0.0399	1	-4.17			PIK3C2G	-1.67	1.4	-3.57	0.000421	0.0221	-0.137			FOSB	3.26	4.18	1.77	0.0802	1	-4.57			PPFIA1	-1.03	6.25	-2.13	0.0374
SLC27A6	-1.44	0.391	-3.52	0.000471	0.0243	-0.229			SERTAD4-AS1	-2.71	2.5	-2.04	0.0446	1	-4.58			DHRS1	-1.16	3.59	-2.08	0.04	1	-4.43			ZNHIT2	-1.15	4.28	-3.56	0.000424	0.0222	-0.289			PSME2	-0.578	6.25	-1.77	0.0805	1	-4.5			CD320	-1.21	5.49	-2.13	0.0375
CYP1B1	1.04	5.22	3.51	0.000474	0.0244	-0.721			TCAIM	-0.982	4.99	-2.04	0.0447	1	-4.55			NDUFAF4	-0.938	4.11	-2.08	0.0401	1	-4.38			CYP4B1	1.73	3.42	3.56	0.000431	0.0225	-0.301			TGFB2	1.43	4.65	1.77	0.0807	1	-4.55			CCDC109B	1.96	3.12	2.13	0.0375
PICK1	-0.895	3.84	-3.51	0.000478	0.0244	-0.395			RNPC3	1.31	4.6	2.04	0.0449	1	-4.56			RASSF3	-0.621	5.69	-2.08	0.0402	1	-4.21			FGF2	-1.55	2.31	-3.56	0.000432	0.0225	-0.183			DMKN	-1.92	3.39	-1.76	0.0812	1	-4.58			NXPE3	1.88	4.12	2.12	0.0376
KCNMA1	-0.764	5.48	-3.51	0.000484	0.0247	-0.754			RRN3P3	1.9	1.99	2.04	0.045	1	-4.58			LSM3	-0.781	6.04	-2.08	0.0404	1	-4.15			CSRP1	-0.625	7.82	-3.56	0.000434	0.0225	-1.01			RPL32P3	-1.08	3.86	-1.76	0.0814	1	-4.57			MME	-2.84	3.95	-2.12	0.0378
CHDH	-0.672	5.29	-3.51	0.000485	0.0247	-0.696			RNF135	-1.06	4.65	-2.04	0.045	1	-4.56			MBD2	-0.467	6.69	-2.08	0.0405	1	-4.09			ACTR2	0.353	7.93	3.55	0.000444	0.0229	-1.07			SRSF7	0.353	6.71	1.76	0.0815	1	-4.49			LRIG3	-1.72	4.17	-2.12	0.038
IL34	-1.64	1.4	-3.51	0.00049	0.0247	-0.273			LRBA	0.765	6.11	2.04	0.045	1	-4.52			MARCH6	0.428	8.37	2.07	0.0407	1	-3.92			MATN2	-1.86	3.13	-3.55	0.000445	0.0229	-0.24			MGAT3	-1.92	2.17	-1.76	0.0815	1	-4.59			CEP250	1.37	4.9	2.12	0.038
TF	-1.43	0.86	-3.5	0.000491	0.0247	-0.268			LRRC58	0.874	6.32	2.04	0.0452	1	-4.52			RPP25L	-1.1	4.16	-2.07	0.0408	1	-4.39			SLC24A1	-1.14	3.47	-3.55	0.000445	0.0229	-0.271			KLHDC7B	-2.47	2.06	-1.76	0.0817	1	-4.58			CTSL	1.04	5.72	2.12	0.0381
SFPQ	0.249	8.07	3.5	0.000491	0.0247	-1.24			BAG3	-1.34	4.73	-2.04	0.0452	1	-4.56			IVD	-0.53	6.53	-2.07	0.0412	1	-4.11			TMSB10	0.469	10.4	3.55	0.000448	0.0229	-1.51			DIO1	1.37	3.9	1.76	0.0817	1	-4.57			RASSF5	1.41	4.67	2.12	0.0381
RPL32	-0.33	9.84	-3.5	0.000492	0.0247	-1.54			ATP13A2	-1.13	6	-2.04	0.0453	1	-4.54			PSORS1C1	-1.69	1.22	-2.07	0.0413	1	-4.5			C2orf82	-2.24	0.458	-3.55	0.000449	0.0229	-0.18			HIAT1	0.469	6.25	1.76	0.0817	1	-4.5			PAMR1	-3.62	1.9	-2.12	0.0382
FLJ37453	-1.05	3.14	-3.49	0.000516	0.0258	-0.386			FECH	-1.05	4.73	-2.04	0.0453	1	-4.56			HIST1H2AE	-1.81	0.88	-2.07	0.0413	1	-4.51			FBXO2	-1.65	3.76	-3.55	0.00045	0.0229	-0.281			PLAT	-1.67	5.56	-1.76	0.0818	1	-4.52			INADL	0.788	6.86	2.12	0.0384
LOXL4	-1.69	0.817	-3.49	0.00052	0.0259	-0.321			PLAGL1	-2.17	5.08	-2.03	0.0454	1	-4.56			HIST2H2BE	-1.14	4.5	-2.07	0.0414	1	-4.36			MID1	-1.4	2.92	-3.54	0.000458	0.0232	-0.263			SERPINF2	-2.24	1.91	-1.76	0.0819	1	-4.58			TP53I11	0.934	6.36	2.11	0.0387
ACADSB	-0.76	6.08	-3.49	0.000521	0.0259	-0.943			MIR100HG	-2.28	3.3	-2.03	0.0455	1	-4.58			LUM	1.78	7.71	2.07	0.0414	1	-4.03			EPHA7	-1.39	1.93	-3.54	0.000467	0.0236	-0.234			TIMP3	-1.07	9.03	-1.76	0.082	1	-4.44			FGFRL1	1.54	4.22	2.11	0.0389
AC007246.3	-0.921	2.99	-3.49	0.000524	0.0259	-0.394			SH3BP5-AS1	-1.99	3.92	-2.03	0.0455	1	-4.58			RPS4X	-0.461	10.2	-2.07	0.0415	1	-3.8			FBXO32	-1.07	6.5	-3.54	0.000469	0.0236	-0.852			REV3L	0.652	5.6	1.76	0.082	1	-4.52			KRT19	0.933	10.5	2.11	0.039
YBEY	-0.898	3.47	-3.48	0.000529	0.0261	-0.435			NPHP4	-2.16	2.76	-2.03	0.0458	1	-4.58			ALDH4A1	-1.16	4	-2.06	0.0416	1	-4.41			RGS9	-1.73	0.454	-3.54	0.000469	0.0236	-0.218			DAP3	0.397	6.73	1.75	0.0825	1	-4.49			TSTA3	0.828	7.52	2.11	0.039
PROM1	-1.36	3.03	-3.48	0.000534	0.0263	-0.426			SLC7A1	0.92	6.73	2.03	0.0458	1	-4.51			KRCC1	-0.829	5.02	-2.06	0.0416	1	-4.31			DPYSL3	1.29	4.34	3.53	0.000478	0.0239	-0.55			SEMA4C	-0.658	4.31	-1.75	0.0825	1	-4.56			MSI2	0.549	7.93	2.11	0.0393
KIAA1586	-1.18	2.26	-3.47	0.000565	0.0277	-0.42			PLVAP	-4.35	4.45	-2.03	0.0459	1	-4.55			DQX1	1.79	1.05	2.06	0.0417	1	-4.51			MYLK	-1.63	4.48	-3.52	0.000488	0.0242	-0.466			ZNF358	-0.507	6.47	-1.75	0.0826	1	-4.5			PYCARD	1.32	5.56	2.11	0.0393
KCNK17	-1.52	-0.419	-3.46	0.000571	0.0279	-0.392			PFAS	-1.82	3.96	-2.03	0.046	1	-4.58			TTK	-1.29	3.68	-2.06	0.0418	1	-4.43			ITPRIPL2	0.829	6.77	3.52	0.00049	0.0242	-0.999			ZNF142	-0.682	4.76	-1.75	0.0829	1	-4.55			FAM210B	-0.674	7.64	-2.1	0.0394
RBM3	0.283	8.09	3.46	0.000577	0.0281	-1.4			DBT	0.768	5.83	2.03	0.0463	1	-4.53			DUSP14	-1.14	4.22	-2.06	0.0418	1	-4.4			CNN1	-2.12	2.84	-3.52	0.00049	0.0242	-0.313			CARD10	-1.5	4.03	-1.75	0.0829	1	-4.57			BRINP3	-2.58	3.94	-2.1	0.0394
C6orf203	-0.994	3.21	-3.46	0.000579	0.0281	-0.502			ZNF462	0.94	5.91	2.03	0.0463	1	-4.53			APOL2	0.831	5.15	2.06	0.0419	1	-4.29			MT1G	-2.06	2.97	-3.52	0.00049	0.0242	-0.302			NUTF2	-0.476	6.21	-1.75	0.0831	1	-4.51			REEP1	-2.72	1.74	-2.1	0.0395
FGGY	-1.05	3.03	-3.46	0.000585	0.0283	-0.498			EXOSC10	-1.31	4.93	-2.03	0.0463	1	-4.55			CILP2	2.06	0.55	2.06	0.0419	1	-4.52			GRIK3	-1.71	2.97	-3.52	0.000491	0.0242	-0.328			RAB30-AS1	0.868	3.96	1.75	0.0833	1	-4.56			PPP1R21	1.14	4.21	2.1	0.04
MATN2	-1.36	3.3	-3.46	0.000588	0.0284	-0.544			FAM134B	1.83	2.94	2.03	0.0464	1	-4.57			CSNK1G1	-0.703	5.18	-2.06	0.0419	1	-4.27			TSPAN31	-1.65	2.06	-3.52	0.000502	0.0247	-0.297			DDX54	0.578	5.05	1.75	0.0834	1	-4.53			PTN	-2.32	3.6	-2.1	0.0402
MRPS18C	-1.26	2.39	-3.45	0.000591	0.0284	-0.465			ATXN7L1	0.909	4.69	2.03	0.0464	1	-4.55			CIZ1	-0.689	5.05	-2.06	0.042	1	-4.31			ZFP36	0.843	6.62	3.51	0.000509	0.0249	-1.02			CLEC11A	-1.81	3.86	-1.75	0.0836	1	-4.57			RAPGEF5	-1.46	4.35	-2.09	0.0406
NEAT1	0.584	10.5	3.44	0.000612	0.0292	-1.87			ARSK	-2.28	2.54	-2.02	0.0466	1	-4.58			DYNLRB2	-1.82	0.861	-2.06	0.0421	1	-4.52			CMTM7	-1.46	4.24	-3.51	0.000523	0.0254	-0.495			PLS3	-1.47	5.56	-1.75	0.0836	1	-4.53			MAP9	-1.19	5.16	-2.09	0.0407
SNCA	-1.21	2.11	-3.44	0.000612	0.0292	-0.489			CTPS1	-0.826	5.64	-2.02	0.0466	1	-4.54			RPS15A	-0.666	7.74	-2.06	0.0424	1	-4			CD248	1.97	2.03	3.5	0.000524	0.0254	-0.356			NUP133	0.531	5.66	1.75	0.0836	1	-4.52			SLCO2A1	-1.77	3.43	-2.09	0.0408
AMT	-1.07	3.76	-3.44	0.000612	0.0292	-0.602			METTL7A	1.13	5.76	2.02	0.0466	1	-4.53			SLC25A4	-1.12	4.12	-2.06	0.0425	1	-4.39			SLC25A27	-1.78	1.05	-3.5	0.000524	0.0254	-0.321			PGPEP1	-0.648	5.43	-1.75	0.0839	1	-4.53			SEPT3	-2.62	0.995	-2.09	0.0412
SPON2	1.24	3.81	3.44	0.000618	0.0294	-0.682			DDX51	-1.38	4.96	-2.02	0.0467	1	-4.57			HDAC1	0.454	7.43	2.05	0.0427	1	-4.03			DEFB1	-2.21	-0.236	-3.5	0.000531	0.0256	-0.322			TNFRSF19	1.7	3.13	1.74	0.0842	1	-4.57			CRBN	1.22	5.4	2.08	0.0412
CAP1	0.303	8.14	3.43	0.000637	0.0302	-1.5			PLXNA2	-1.75	3.95	-2.02	0.0468	1	-4.58			RPL26	-0.593	8.17	-2.05	0.0428	1	-3.96			KCNJ16	-1.58	1.74	-3.5	0.000533	0.0256	-0.348			TPBG	0.59	6.04	1.74	0.0842	1	-4.51			MCPH1	-1.59	3.67	-2.08	0.0413
CAPZA1	0.261	7.92	3.43	0.000643	0.0303	-1.46			PLAU	-2.85	5.09	-2.02	0.0468	1	-4.54			SF3B14	-0.484	7.36	-2.05	0.0428	1	-4.04			OXTR	-1.89	2.51	-3.5	0.000534	0.0256	-0.372			ATP2B1	0.455	6.83	1.74	0.0845	1	-4.49			PARM1	-1.22	6.16	-2.08	0.0414
MTHFD2L	-1.11	2.51	-3.43	0.000646	0.0304	-0.55			TNFAIP6	-3.13	3.39	-2.02	0.0472	1	-4.58			PHGDH	-0.828	5.56	-2.05	0.0428	1	-4.24			FOLR1	-1.88	-0.331	-3.5	0.000537	0.0257	-0.332			PIGT	0.518	7.14	1.74	0.0847	1	-4.48			HR	-1.85	4.29	-2.08	0.0415
PCSK1N	-1.62	1.61	-3.43	0.000648	0.0304	-0.515			POLE3	0.793	6	2.01	0.0476	1	-4.52			BEX5	-1.61	1.65	-2.05	0.0428	1	-4.5			C3orf80	2.04	0.951	3.5	0.00054	0.0258	-0.356			ACBD4	-1.09	3.58	-1.74	0.0848	1	-4.58			SNRNP40	-0.902	5.32	-2.08	0.0415
LOX	1.24	3.94	3.43	0.000649	0.0304	-0.749			DCAKD	-0.975	4.67	-2.01	0.0478	1	-4.56			ARG2	-1.51	1.89	-2.05	0.043	1	-4.5			APBB2	0.595	6.77	3.49	0.000549	0.0261	-1.08			ITGB4	-1.81	4.06	-1.74	0.0848	1	-4.57			PFKFB3	1.75	4.49	2.08	0.0418
RASGEF1A	-1.24	2.81	-3.42	0.00066	0.0308	-0.582			IFNAR1	0.752	6.62	2.01	0.0484	1	-4.52			INSIG1	-0.774	5.98	-2.05	0.043	1	-4.16			ABCA5	-0.98	4.87	-3.48	0.000565	0.0268	-0.689			PP14571	-1.77	1.94	-1.74	0.0852	1	-4.59			SYBU	-1.79	3.91	-2.07	0.0421
ST6GALNAC2	-0.692	5.7	-3.42	0.000663	0.0308	-1.08			CLIP3	-2.18	2.72	-2.01	0.0485	1	-4.58			OSER1-AS1	-1.41	2.21	-2.05	0.0434	1	-4.49			TRNL2	-1.04	3.51	-3.48	0.000566	0.0268	-0.501			TSPAN15	1.02	5.86	1.74	0.0859	1	-4.51			DNPH1	-1.2	4.77	-2.07	0.0422
FHL1	1.34	2.34	3.41	0.000682	0.0316	-0.614			NDUFAF7	-1.49	3.84	-2.01	0.0485	1	-4.58			RPS14P3	-0.455	6.73	-2.04	0.0437	1	-4.09			ARPC1B	0.719	5.29	3.48	0.00057	0.0269	-0.845			FGF1	-1.92	2.55	-1.73	0.0861	1	-4.58			CYP2B7P	2.79	6.78	2.07	0.0422
BAG1	-0.488	6.61	-3.41	0.000687	0.0317	-1.28			BYSL	-1	4.9	-2	0.0486	1	-4.56			COLEC12	1.64	1.97	2.04	0.0439	1	-4.5			BARX2	-1.41	4.17	-3.48	0.000579	0.0271	-0.561			GCSHP3	-1.93	0.464	-1.73	0.0861	1	-4.59			MMP11	2.72	6.96	2.07	0.0424
INHBA	1.07	3.35	3.41	0.000689	0.0317	-0.696			CHRM1	1.28	4.16	2	0.0487	1	-4.55			TMED1	-1.03	4.61	-2.04	0.0441	1	-4.37			CACNG4	1.34	3.92	3.48	0.000579	0.0271	-0.626			RP11-473M20.5	-1.57	1.28	-1.73	0.0862	1	-4.59			FAM178A	0.872	5.93	2.07	0.0425
MCAT	-0.734	4.09	-3.41	0.000691	0.0317	-0.776			CHMP4C	1.15	6.43	2	0.0489	1	-4.52			CYB5R2	-1.44	2.97	-2.04	0.0442	1	-4.47			FIBIN	2.06	1.51	3.48	0.000582	0.0272	-0.443			NUF2	0.949	4.2	1.73	0.0863	1	-4.56			RAB17	1.37	4.44	2.07	0.0426
ST6GAL2	1.34	2.54	3.41	0.000692	0.0317	-0.629			MAP3K13	1.1	6.14	2	0.049	1	-4.52			LOC101060264	-1.82	0.341	-2.04	0.0444	1	-4.52			ARHGAP19	-1.2	3.68	-3.47	0.000588	0.0274	-0.541			GUCY1A3	-1.54	5.21	-1.73	0.0867	1	-4.54			KRT15	-2.19	4.98	-2.07	0.0427
KLF10	0.596	5.64	3.4	0.000722	0.0329	-1.19			RP11-417E7.2	-3.36	0.871	-2	0.0491	1	-4.59			MAGED2	0.504	8.27	2.04	0.0444	1	-3.97			CCDC96	-1.58	2.73	-3.47	0.00059	0.0274	-0.458			PARPBP	1.16	2.99	1.73	0.0867	1	-4.58			BTG2	1.68	5.62	2.07	0.0428
C19orf73	-1.74	0.179	-3.4	0.000723	0.0329	-0.596			ST6GALNAC5	-3.14	3.28	-2	0.0494	1	-4.58			STK10	-0.889	4.12	-2.04	0.0445	1	-4.41			ZNF304	-1.18	3.93	-3.47	0.000591	0.0274	-0.546			TRAPPC2L	-0.7	5.36	-1.73	0.087	1	-4.54			GATA6	-1.96	3.86	-2.07	0.0428
ZNF204P	-1.31	2.34	-3.39	0.000742	0.0336	-0.672			GGT6	1.43	3.91	2	0.0494	1	-4.56			CILP	3.22	4.81	2.04	0.0445	1	-4.42			IFI27	1.7	5.01	3.46	0.000605	0.0279	-0.824			ASPM	0.903	4.45	1.73	0.0871	1	-4.55			DTX3L	1.14	6.01	2.07	0.0428
SLC25A4	-0.675	5.09	-3.39	0.000745	0.0336	-1.05			HEG1	-2.37	5.28	-2	0.0496	1	-4.54			GALNT10	0.539	6.71	2.03	0.0446	1	-4.12			PHLDB1	0.777	5.5	3.46	0.00061	0.028	-0.967			ARAP3	-1.59	2.89	-1.72	0.0879	1	-4.58			MXRA8	1.03	7.06	2.07	0.0429
CRISPLD2	1.17	4.16	3.39	0.000745	0.0336	-0.914			ZDHHC14	-2.02	3.24	-1.99	0.0497	1	-4.58			TTYH2	-1.34	3.87	-2.03	0.0453	1	-4.43			F2R	1.37	4.37	3.46	0.000612	0.028	-0.752			ETV4	-2.66	1.25	-1.72	0.0881	1	-4.59			PLSCR1	1.36	5.11	2.07	0.043
RUNX2	0.968	4.02	3.38	0.000763	0.0343	-0.905			PUS10	1.3	3.27	1.99	0.0498	1	-4.57			LCP1	-1.06	5.72	-2.03	0.0453	1	-4.22			CMTM3	1.06	5.17	3.46	0.000613	0.028	-0.906			ZNF234	-1.32	3.08	-1.72	0.0884	1	-4.58			RPS6KA1	-1.22	5.49	-2.07	0.043
NLE1	-0.989	3.17	-3.38	0.000772	0.0346	-0.753			PRICKLE1	-1.16	5.29	-1.99	0.0498	1	-4.56			LRRC15	2.7	2.96	2.03	0.0454	1	-4.48			MT1F	-1.17	4.06	-3.46	0.000615	0.028	-0.625			RPS4X	-0.348	9.99	-1.72	0.0885	1	-4.42			PDCD6	-0.938	6.53	-2.06	0.0431
GRIK3	-1.25	2.51	-3.38	0.000777	0.0347	-0.722			KANSL2	-1.18	5.25	-1.99	0.0499	1	-4.55			PHKA1	-0.954	4.64	-2.03	0.0455	1	-4.36			CGNL1	-1.16	4.77	-3.46	0.000616	0.028	-0.692			STMND1	0.985	4.33	1.72	0.0886	1	-4.55			HDAC11	1.32	4.8	2.06	0.0432
HOXA5	-1.32	2.06	-3.38	0.000785	0.035	-0.715			ALG2	-1.1	5.01	-1.99	0.0499	1	-4.55			ZNF598	0.536	5.41	2.02	0.0458	1	-4.27			LINC01116	1.46	3.63	3.46	0.000618	0.028	-0.635			LOC100506497	-1.51	1.44	-1.72	0.0886	1	-4.59			LINC00152	1.22	4.27	2.06	0.0432
LOC101930071	-0.86	2.3	-3.37	0.00081	0.036	-0.749			SMYD3	1.04	4.13	1.99	0.0501	1	-4.56			RAB25	-0.468	7.11	-2.02	0.046	1	-4.09			HAS3	-1.9	1.28	-3.46	0.000619	0.028	-0.47			MGLL	-1.25	4.6	-1.72	0.0891	1	-4.56			LINC01116	3.06	1.89	2.06	0.0433
SIK3	-0.67	5.15	-3.37	0.000811	0.036	-1.15			LIMS2	-2.3	3.4	-1.99	0.0501	1	-4.58			PNO1	-0.759	4.51	-2.02	0.046	1	-4.37			NRXN1	-1.49	2.27	-3.46	0.000622	0.0281	-0.493			WWC3	0.773	5.93	1.72	0.0893	1	-4.51			ZNF91	0.91	6.12	2.06	0.0433
SLC25A27	-1.33	1.78	-3.36	0.00082	0.0362	-0.73			PDXDC1	0.659	6.92	1.99	0.0501	1	-4.51			SH3KBP1	0.707	8.06	2.02	0.0462	1	-4			RPL24	-0.432	8.8	-3.46	0.000626	0.0281	-1.5			NOVA1	-1.42	5.14	-1.71	0.0901	1	-4.56			FMO2	-1.73	3.52	-2.06	0.0434
KCNN4	-1.4	3.2	-3.36	0.000828	0.0365	-0.841			PHF19	-1.24	4.8	-1.99	0.0501	1	-4.56			GTF3C1	0.589	6.79	2.02	0.0462	1	-4.13			FAM198B	0.627	8.01	3.45	0.000628	0.0282	-1.4			CAMK2D	1.01	4.59	1.71	0.0901	1	-4.55			AZGP1	-0.754	9.56	-2.06	0.0437
WHAMM	-0.698	4.01	-3.35	0.000845	0.0371	-0.956			COG3	0.829	5.78	1.99	0.0504	1	-4.52			DENND1B	0.833	4.93	2.02	0.0463	1	-4.32			WNK2	-1.32	3.38	-3.44	0.000664	0.0297	-0.618			IGFBP2	0.948	6.62	1.71	0.0902	1	-4.5			SULF2	1.46	6.36	2.06	0.0437
BTF3	-0.357	8.34	-3.35	0.000865	0.0379	-1.79			LOX	-1.89	5.32	-1.99	0.0506	1	-4.54			CYP4Z1	2.28	3.9	2.02	0.0464	1	-4.44			ETV4	-1.67	3	-3.43	0.000676	0.0302	-0.606			LINC00657	0.353	8.76	1.71	0.0904	1	-4.45			PITPNM3	-2.5	0.735	-2.06	0.0438
MRPL2	-0.559	4.06	-3.34	0.000875	0.0383	-1			INHBA	-1.65	4.57	-1.99	0.0507	1	-4.56			RPL10A	-0.509	7.55	-2.02	0.0466	1	-4.04			EEF2	-0.311	9.67	-3.43	0.000685	0.0304	-1.73			DGCR14	-0.968	4.15	-1.71	0.0906	1	-4.57			PCDHB2	-2.34	2	-2.06	0.044
RPL8	-0.302	10.7	-3.34	0.000882	0.0384	-2.22			SERPINB8	-2.27	3.01	-1.99	0.0507	1	-4.58			FKBP15	-0.857	4.27	-2.01	0.0467	1	-4.41			CASKIN2	-1.54	2.48	-3.43	0.000686	0.0304	-0.59			METTL16	-0.685	4.39	-1.71	0.0906	1	-4.56			ACSL5	-1.9	4.61	-2.05	0.0441
TEX30	-1.08	3.12	-3.34	0.000884	0.0384	-0.863			PDZK1IP1	1.81	5.55	1.98	0.0509	1	-4.53			HIGD1A	-0.603	6.06	-2.01	0.0468	1	-4.19			PIP	-2.28	8.04	-3.43	0.000687	0.0304	-1.34			CSPG4	-1.68	3.44	-1.71	0.0906	1	-4.58			NCALD	-2.83	3.23	-2.05	0.0443
FGF1	-1.31	2.79	-3.34	0.000893	0.0387	-0.875			PROX1	1.8	3.62	1.98	0.0509	1	-4.58			CCNG1	-0.75	5.76	-2.01	0.0469	1	-4.23			NFASC	-1.42	3.2	-3.43	0.000694	0.0305	-0.651			MMRN2	-1.5	3.3	-1.71	0.0907	1	-4.58			SOX10	-3.18	0.759	-2.05	0.0444
SDHAF1	-0.759	4	-3.34	0.0009	0.0389	-0.993			NFYB	-1.18	5.25	-1.98	0.0509	1	-4.55			GREM1	2.18	1.95	2.01	0.047	1	-4.5			NETO2	-1.87	2.45	-3.43	0.000694	0.0305	-0.601			ABCC5	0.806	6.39	1.71	0.091	1	-4.5			IFFO2	-1.68	3.98	-2.05	0.0445
NREP	0.728	4.17	3.33	0.000917	0.0393	-1.11			GATA6	-1.95	4.91	-1.98	0.0511	1	-4.57			C9orf41	-1.04	4.45	-2.01	0.047	1	-4.39			MYO1B	0.927	5.59	3.42	0.000705	0.0309	-1.11			STEAP2	1.28	4.49	1.7	0.0916	1	-4.55			PIGM	0.743	6.32	2.05	0.0447
TSPAN31	-1.28	1.91	-3.33	0.000917	0.0393	-0.832			SPARCL1	-3.23	4.74	-1.98	0.0512	1	-4.55			C11orf1	-0.941	4.59	-2.01	0.047	1	-4.35			IGSF1	-2.08	2.08	-3.42	0.000718	0.0314	-0.619			TMEM204	-1.68	3.55	-1.7	0.0917	1	-4.57			CECR5	-1.31	4.71	-2.05	0.0448
NMRK1	-0.705	4.73	-3.33	0.000918	0.0393	-1.18			COL12A1	-2.91	6.4	-1.98	0.0513	1	-4.53			LSM10	-0.961	5.11	-2.01	0.047	1	-4.33			ECI2	-0.674	5.7	-3.41	0.000723	0.0315	-1.08			FZD8	-1.91	3.96	-1.7	0.0918	1	-4.57			MGEA5	0.736	7.4	2.05	0.0449
DIRAS3	-1.51	1.19	-3.33	0.000924	0.0395	-0.825			C5orf28	-1.24	5.46	-1.98	0.0513	1	-4.56			PPIL3	-0.958	4.81	-2.01	0.0472	1	-4.36			CAP1	0.352	8.1	3.41	0.000733	0.0318	-1.56			LOC101927809	-1.31	3.23	-1.7	0.092	1	-4.58			ATP13A3	0.724	6.82	2.05	0.0449
FAU	-0.258	9.28	-3.33	0.000937	0.0399	-2.02			PCDH17	-2.59	4.34	-1.98	0.0514	1	-4.57			NOV	-1.79	1.88	-2.01	0.0473	1	-4.51			GMNN	-1.28	4.44	-3.41	0.000734	0.0318	-0.834			MMP11	1.34	7.61	1.7	0.0921	1	-4.48			RNF14	-1.06	5.92	-2.05	0.045
GRIN2A	-0.955	2.69	-3.32	0.000939	0.0399	-0.893			IFT57	1.05	4.49	1.98	0.0515	1	-4.55			KANK4	1.7	2.56	2.01	0.0473	1	-4.49			INHBB	-1.18	5.46	-3.41	0.000737	0.0318	-1.06			DCUN1D5	0.533	5.35	1.7	0.0924	1	-4.53			SLC25A28	1.05	5.72	2.05	0.0451
TMEM18	-0.551	4.92	-3.32	0.000961	0.0407	-1.25			PARD6G	-2	3.88	-1.98	0.0517	1	-4.58			ADPGK	0.679	5.52	2.01	0.0475	1	-4.26			BAG1	-0.568	7.29	-3.41	0.000742	0.032	-1.38			APOBEC3G	-2.39	2.47	-1.7	0.0926	1	-4.58			RNF213	0.813	8.05	2.04	0.0451
TM4SF1	-0.605	8.41	-3.32	0.000969	0.0409	-1.87			TSHZ3	-2.49	3.6	-1.98	0.0517	1	-4.58			ENPP3	2.04	2.92	2.01	0.0475	1	-4.49			CAB39L	-1.11	4.53	-3.4	0.00075	0.0323	-0.889			BCL3	0.592	6.51	1.7	0.0932	1	-4.5			LPAR3	-2.29	3.47	-2.04	0.0452
C2orf82	-1.76	1.1	-3.31	0.000975	0.0411	-0.867			SCARF1	-3.22	2.27	-1.98	0.0518	1	-4.58			SMC2	-0.851	4.34	-2	0.0478	1	-4.39			CTGF	1.64	5.65	3.4	0.000753	0.0323	-1.2			PPIE	0.516	5.05	1.69	0.0947	1	-4.54			GSTO1	1.11	5.31	2.04	0.0453
LDHB	-1	5.2	-3.31	0.000978	0.0411	-1.34			ZNF862	-1.92	4.84	-1.98	0.0518	1	-4.58			UBE2T	-1.02	4.69	-2	0.048	1	-4.37			SEC14L2	-1.11	5.76	-3.39	0.00078	0.0333	-1.15			CAP1	0.409	7.87	1.69	0.0948	1	-4.48			BCL11A	-1.73	4.08	-2.04	0.0455
USP31	-0.598	5.36	-3.31	0.001	0.042	-1.37			CDC42BPG	1.61	3.21	1.97	0.052	1	-4.57			NUP160	-1.09	4.99	-2	0.048	1	-4.35			C17orf103	-1.34	2.95	-3.39	0.000786	0.0335	-0.732			HDAC10	-1.1	3.67	-1.69	0.095	1	-4.58			SH2B2	-2.2	2.99	-2.04	0.0456
EPB41L4A-AS1	-0.618	4.67	-3.3	0.00101	0.0421	-1.26			SCARF2	-2.63	2.77	-1.97	0.0521	1	-4.58			RPL38	-0.516	10.3	-2	0.0482	1	-3.87			LY6G5C	-1.91	1.27	-3.39	0.000796	0.0338	-0.685			TBC1D17	-0.752	4.68	-1.69	0.095	1	-4.56			HEIH	-1.17	4.52	-2.04	0.0458
LOC100506548	-0.628	4.62	-3.3	0.00102	0.0424	-1.24			CACNB2	1.14	4.25	1.97	0.0521	1	-4.57			KLHL9	-0.924	5.53	-2	0.0483	1	-4.31			FZD7	-1.23	5.73	-3.38	0.000805	0.0341	-1.19			ELMSAN1	0.71	6.66	1.69	0.095	1	-4.51			JRKL	-2.16	3.42	-2.04	0.046
ACYP2	-0.908	4.2	-3.3	0.00102	0.0424	-1.15			BTBD11	2.1	1.59	1.97	0.0522	1	-4.58			ZHX3	0.905	4.29	2	0.0484	1	-4.39			FMO2	-1.73	2.34	-3.38	0.000808	0.0342	-0.741			ZNF672	0.47	5.49	1.69	0.0952	1	-4.53			ZC3H11A	0.605	7.36	2.04	0.046
RNF39	-1.5	0.824	-3.3	0.00103	0.0424	-0.907			SLC17A5	0.791	5.19	1.97	0.0523	1	-4.54			PGD	-0.631	6.55	-2	0.0485	1	-4.16			FUS	0.351	7.58	3.38	0.000812	0.0343	-1.57			PAX8-AS1	-1.56	2.75	-1.68	0.0954	1	-4.58			EMP1	-1.02	7.24	-2.04	0.046
TTYH1	-1.36	0.88	-3.3	0.00103	0.0424	-0.906			ATP10A	-1.59	3.69	-1.97	0.0524	1	-4.57			HEPACAM2	-1.66	1.5	-2	0.0485	1	-4.52			LOC102724889	-1.73	1.04	-3.38	0.000825	0.0347	-0.714			EIF3G	-0.665	5.14	-1.68	0.0954	1	-4.54			LAGE3	1.13	6.18	2.03	0.0471
TPM2	-0.856	5.7	-3.3	0.00104	0.0428	-1.5			C11orf95	-1.43	4.23	-1.97	0.0524	1	-4.57			CLPP	-0.627	5.33	-2	0.0486	1	-4.27			PPP1R14A	-2.1	2.15	-3.37	0.000845	0.0354	-0.762			STEAP4	-2.08	4.04	-1.68	0.0954	1	-4.58			DENND2D	1.44	5.09	2.02	0.0472
FUS	0.262	7.42	3.3	0.00104	0.0428	-1.83			ZNF337	-1.7	4.75	-1.97	0.0525	1	-4.57			CPNE7	1.88	3.4	2	0.0486	1	-4.46			RPL18	-0.354	10.5	-3.37	0.000852	0.0356	-2.08			SLCO3A1	-1.03	4.61	-1.68	0.0955	1	-4.56			PARP14	1.01	6.04	2.02	0.0472
RPL13	-0.354	10.1	-3.29	0.00107	0.0436	-2.28			SMAD7	-1.3	4.86	-1.97	0.0525	1	-4.56			NUDT2	-0.894	4.14	-2	0.0486	1	-4.42			VIPR1	-1.25	4.72	-3.37	0.000853	0.0356	-1.01			CDC42	0.306	8.45	1.68	0.0956	1	-4.47			OSTF1	0.85	5.87	2.02	0.0475
RPS3	-0.312	10.4	-3.29	0.00107	0.0436	-2.35			CD34	-4.03	3.1	-1.97	0.0526	1	-4.58			COL10A1	1.59	5.51	2	0.0487	1	-4.3			RBM3	0.373	8.13	3.37	0.000858	0.0357	-1.72			SRD5A3	-0.605	5.41	-1.68	0.0958	1	-4.54			NAT1	3	3.78	2.02	0.0476
PXDN	0.641	6.32	3.29	0.00107	0.0436	-1.7			VWA9	-1.06	4.64	-1.97	0.0526	1	-4.56			PEA15	0.474	7	2	0.0487	1	-4.11			RARB	-1.55	2.18	-3.37	0.00086	0.0357	-0.776			LTBP1	1.01	4.83	1.68	0.0958	1	-4.55			GATA3	1.1	7.74	2.02	0.0477
NR3C2	-1.2	1.64	-3.29	0.00107	0.0436	-0.965			NBEA	1.8	3.33	1.97	0.0527	1	-4.56			DSC2	-0.878	5.34	-2	0.0487	1	-4.28			RARRES1	-2.08	2.41	-3.36	0.000879	0.0363	-0.82			POSTN	1.43	9.02	1.68	0.0961	1	-4.45			GPR126	-2.41	2.68	-2.02	0.0481
PDLIM5	-0.401	8.06	-3.28	0.00108	0.0438	-1.96			BRPF3	0.873	5.25	1.96	0.0531	1	-4.54			ASNA1	-0.528	5.82	-2	0.0487	1	-4.23			ABCC5	0.924	5.76	3.36	0.000882	0.0363	-1.37			PHF1	-0.601	6.14	-1.68	0.0961	1	-4.52			ATP13A5	-2.18	2.85	-2.01	0.0482
PLEKHB1	-1.32	2.95	-3.28	0.00108	0.0439	-1.04			KIFC3	-1.87	4.66	-1.96	0.0533	1	-4.57			OVOL1	-1.85	1.69	-2	0.0488	1	-4.51			ITPR2	-0.886	6.77	-3.36	0.000883	0.0363	-1.44			NCALD	-1.26	3.75	-1.68	0.0961	1	-4.57			USF1	-1.66	3.76	-2.01	0.0483
LAMA4	1.15	3.99	3.28	0.00109	0.0441	-1.22			RSL1D1	0.895	6.82	1.96	0.0534	1	-4.52			SOAT1	0.935	4.65	1.99	0.049	1	-4.37			IGFBP7	1.56	5.28	3.35	0.000894	0.0367	-1.26			ABHD14A	-0.82	4.48	-1.68	0.0964	1	-4.56			MT1F	-2.51	2.54	-2.01	0.0484
HEPACAM2	-1.41	2.01	-3.27	0.00113	0.0453	-1.01			TNFRSF10D	-3.19	0.713	-1.96	0.0535	1	-4.59			PHF19	-1.11	3.82	-1.99	0.0492	1	-4.44			LSP1	1.49	2.92	3.35	0.000897	0.0367	-0.914			ABAT	-1.13	4.13	-1.68	0.0966	1	-4.57			SWT1	1.62	3.67	2.01	0.0485
APOL1	0.891	4.23	3.27	0.00114	0.0459	-1.33			CRTC2	-1.43	7.02	-1.96	0.0535	1	-4.53			BIRC2	-0.498	6.09	-1.99	0.0493	1	-4.21			FAM84A	-1.28	4.39	-3.35	0.000901	0.0367	-0.974			LTBP2	-1.42	6.2	-1.68	0.0967	1	-4.52			MOB1A	1.24	4.72	2.01	0.0485
FAM222A	-1.21	2.73	-3.27	0.00115	0.0459	-1.06			ARHGEF10	-2.02	4.6	-1.96	0.0537	1	-4.58			PDE4A	1.26	4.07	1.99	0.0495	1	-4.42			LOC100506621	1.56	2.75	3.35	0.000902	0.0367	-0.896			DSP	-0.538	9.09	-1.68	0.0967	1	-4.46			S100P	1.65	6.68	2.01	0.0487
SERPINA3	-0.966	7.94	-3.26	0.0012	0.0478	-2.03			COL2A1	2.34	2.49	1.96	0.0538	1	-4.57			METTL22	-1.31	2.95	-1.99	0.0495	1	-4.48			TUBG2	-1.23	4.18	-3.35	0.000908	0.0369	-0.98			ANKRD65	-1.64	3.01	-1.68	0.0967	1	-4.58			B3GAT1	-2.82	3.69	-2.01	0.0488
OXCT1	-0.905	4.02	-3.25	0.00121	0.0481	-1.29			MAP4K5	-0.759	6.32	-1.96	0.0539	1	-4.54			MRPL36	-0.763	5.07	-1.99	0.0496	1	-4.33			SLC6A9	-1.56	2.54	-3.35	0.000912	0.037	-0.836			GAREM	0.892	4.35	1.68	0.0969	1	-4.56			S100A16	2.01	7.17	2.01	0.0489
ITGA2	-0.874	5.66	-3.25	0.00121	0.0481	-1.66			BDNF-AS	1.49	2.79	1.95	0.0543	1	-4.58			ZNF207	-0.538	6.3	-1.99	0.0498	1	-4.18			GPX8	0.963	4.41	3.35	0.000916	0.037	-1.16			STX8	-0.867	3.73	-1.68	0.097	1	-4.57			BDH1	-1.55	5.11	-2.01	0.0489
BEX2	-1.07	3.32	-3.25	0.00122	0.0482	-1.18			NOL9	-1.32	4.72	-1.95	0.0544	1	-4.56			GADD45GIP1	-0.521	6.55	-1.99	0.0499	1	-4.16			GAS7	1.49	2.64	3.34	0.000934	0.0377	-0.925			ACP2	0.661	4.95	1.68	0.097	1	-4.54			PSMD11	-0.6	7.2	-2.01	0.049
BRD7P3	-1.4	1.2	-3.25	0.00122	0.0482	-1.06			MUC16	1.66	5.57	1.95	0.0545	1	-4.55			SPRY2	-1.53	2.94	-1.99	0.0499	1	-4.48			SERPINA3	-1.16	8.92	-3.34	0.000944	0.0379	-1.87			CDC42EP3	-0.846	5.05	-1.68	0.097	1	-4.55			TNS4	-2.55	4.13	-2.01	0.0491
TMEM256	-0.484	5.62	-3.25	0.00122	0.0482	-1.65			NAA35	0.997	4.9	1.95	0.0547	1	-4.55			UBA1	0.413	8.3	1.99	0.05	1	-4.01			MME	-1.67	2.38	-3.34	0.000945	0.0379	-0.87			IGFBP6	-1.84	2.35	-1.68	0.0971	1	-4.58			CXorf40A	2.48	1.27	2	0.0494
PRNP	-0.909	6.2	-3.25	0.00123	0.0483	-1.75			CDK7	1.06	4.4	1.95	0.0547	1	-4.56			RN7SL2	0.957	3.29	1.98	0.05	1	-4.47			LINC00958	-1.58	0.184	-3.33	0.000972	0.0388	-0.846			DNAJC16	0.571	5.61	1.68	0.0972	1	-4.53			LARP1B	1.05	5.55	2	0.0495
MCL1	0.303	8.3	3.25	0.00124	0.0483	-2.12			USP14	0.815	6.72	1.95	0.0551	1	-4.52			LOC93622	-0.859	4.79	-1.98	0.0501	1	-4.36			PDPK1	0.443	6.59	3.33	0.000973	0.0388	-1.58			RPL29	-0.477	8.99	-1.67	0.0973	1	-4.46			MED24	1.04	6.77	2	0.0496
FSTL1	0.976	6.35	3.25	0.00124	0.0483	-1.83			EVI5	0.929	5.28	1.95	0.0551	1	-4.55			RNASEH2A	-0.83	4.43	-1.98	0.0501	1	-4.38			PPARA	-1.25	3.01	-3.33	0.00098	0.0389	-0.936			PKIG	0.53	6.38	1.67	0.0973	1	-4.51			CADPS2	-0.932	5.82	-2	0.0497
ISG20	-0.839	4.71	-3.24	0.00124	0.0483	-1.4			SEC24B	-0.754	5.8	-1.95	0.0552	1	-4.54			MTG1	0.555	5.74	1.98	0.0502	1	-4.24			CDR2L	0.714	4.46	3.33	0.00098	0.0389	-1.2			ODF3B	-0.577	5.31	-1.67	0.0974	1	-4.54			ALDH1A3	-1.58	4.66	-2	0.0497
LOC102724112	-1.31	2.47	-3.24	0.00124	0.0483	-1.13			CNN1	-3.5	2.75	-1.95	0.0555	1	-4.58			THBS2	1.76	6.24	1.98	0.0503	1	-4.25			ZNF608	-1.31	4.02	-3.33	0.00099	0.0391	-1.06			ASCL2	1.77	2.68	1.67	0.0976	1	-4.58			RRP15	-1.17	5.8	-2	0.0498
SPATC1L	-1.09	3.43	-3.24	0.00124	0.0483	-1.19			HDAC8	0.977	4.1	1.94	0.0555	1	-4.56			TENM2	-1.38	3.2	-1.98	0.0504	1	-4.46			MYL7	-1.93	-0.491	-3.32	0.000991	0.0391	-0.858			IDH2	0.482	6.31	1.67	0.0976	1	-4.51			EXTL3	-1.63	3.73	-2	0.0498
ZNF772	-0.964	3.08	-3.24	0.00127	0.049	-1.2			KIF21A	1.06	6.39	1.94	0.0558	1	-4.52			FUCA1	1.51	3.65	1.98	0.0505	1	-4.45			PPP1R1B	-1.97	4.62	-3.32	0.000994	0.0392	-1.11			CAP2	0.787	5.6	1.67	0.098	1	-4.53			GDPD5	2.02	4.4	2	0.0499
SUB1	-0.431	8.21	-3.23	0.00129	0.0496	-2.13			DDR2	-1.56	3.85	-1.94	0.0558	1	-4.58			TRPM2	-1.21	4.06	-1.98	0.0509	1	-4.43			SLC6A15	-1.36	1.32	-3.32	0.000999	0.0393	-0.888			OSGIN1	-2.2	0.95	-1.67	0.0981	1	-4.59			SLC40A1	1.82	5.56	2	0.0499
SLC6A9	-1.05	3.28	-3.23	0.00129	0.0496	-1.2			CD58	-1.62	4.37	-1.94	0.0561	1	-4.57			HLA-DMA	1.21	4.8	1.98	0.0509	1	-4.36			PAK3	-1.13	2.58	-3.31	0.00103	0.0403	-0.963			ARHGDIB	0.752	7.17	1.67	0.0982	1	-4.49			MAOB	-2.73	2.84	-2	0.05
WASF3	-1.13	2.72	-3.23	0.0013	0.0496	-1.18			DAAM1	0.747	7.07	1.94	0.0562	1	-4.52			LOC100506100	-1.76	1.03	-1.98	0.0511	1	-4.51			LOC100506548	-0.827	4.66	-3.31	0.00103	0.0404	-1.19			SSSCA1	-0.701	4.7	-1.67	0.0982	1	-4.56			RND3	-0.842	5.98	-2	0.0501
AZGP1	-0.478	9.27	-3.23	0.0013	0.0496	-2.3			CFLAR	0.709	6.78	1.94	0.0563	1	-4.52			HINT3	-0.714	5.55	-1.98	0.0511	1	-4.28			ARPC5	0.401	7.57	3.31	0.00105	0.041	-1.82			TPX2	0.652	5.48	1.67	0.0983	1	-4.53			TOX4	0.84	5.56	2	0.0503
ATP6V1B1	-1.12	3.86	-3.23	0.0013	0.0496	-1.29			LRRC15	-3.4	3.79	-1.94	0.0564	1	-4.57			ZNF429	-1.35	2.47	-1.98	0.0511	1	-4.49			ZSCAN1	-1.57	1.63	-3.31	0.00106	0.0412	-0.94			TFPT	-1.04	4.15	-1.67	0.0987	1	-4.57			HS6ST2	-3.32	0.605	-1.99	0.0504
ICA1	0.514	5.67	3.23	0.0013	0.0496	-1.74			DAGLB	-1.21	4.08	-1.94	0.0564	1	-4.57			HMCN1	1.25	3.75	1.97	0.0511	1	-4.45			HMGCS2	-2.3	2.88	-3.3	0.00106	0.0413	-0.99			ITGBL1	-1.79	3.64	-1.67	0.0988	1	-4.57			MED9	-1.58	4.27	-1.99	0.0505
TMPRSS6	-1.32	1.53	-3.23	0.0013	0.0496	-1.13			MLKL	-2.56	3.47	-1.94	0.0565	1	-4.58			RPL37	-0.402	10.4	-1.97	0.0512	1	-3.89			RARRES3	0.662	7.07	3.3	0.00107	0.0413	-1.75			DDIT4	-0.817	5.5	-1.67	0.0989	1	-4.54			RASIP1	-2.28	2.3	-1.99	0.0505
ASPN	1.23	4.94	3.23	0.00132	0.0502	-1.55			TJP2	-0.981	5.89	-1.94	0.0566	1	-4.55			PKMYT1	-1.76	0.238	-1.97	0.0515	1	-4.53			MTMR1	0.688	4.94	3.3	0.00107	0.0414	-1.37			GCNT1	-1.15	4.64	-1.67	0.099	1	-4.56			PIP5K1B	-2.31	2.18	-1.99	0.0505
CHIC2	-0.617	4.93	-3.23	0.00133	0.0502	-1.56			OBP2B	-3.12	0.982	-1.94	0.0567	1	-4.59			DICER1	0.52	6.56	1.97	0.0515	1	-4.16			PPAPDC1A	1.91	-0.492	3.3	0.00108	0.0415	-0.938			YJEFN3	-1.57	1.9	-1.66	0.0994	1	-4.59			PCED1B	-1.86	2.83	-1.99	0.0506
TIFA	-0.783	4.49	-3.22	0.00134	0.0507	-1.45			GAS7	-2.77	2.75	-1.94	0.0567	1	-4.58			C9orf114	-0.739	4.87	-1.97	0.052	1	-4.36			CHDH	-0.733	5.69	-3.3	0.00108	0.0415	-1.44			MMD	1.09	4.61	1.66	0.0995	1	-4.55			DKC1	-0.907	5.86	-1.99	0.051
SOWAHC	-0.62	5.22	-3.22	0.00135	0.0509	-1.63			PTPRB	-2.44	3.22	-1.94	0.0567	1	-4.58			LINC00263	-1.49	2.33	-1.97	0.0522	1	-4.5			MEIS1	-1.31	3.16	-3.3	0.00109	0.0417	-1.04			KIF5C	1.26	4.87	1.66	0.0996	1	-4.56			ANPEP	-2.03	4.28	-1.99	0.0512
SERPINF1	1.16	4.01	3.22	0.00136	0.0512	-1.44			CDH5	-3.92	3.24	-1.93	0.0568	1	-4.57			ZFP1	-1.28	3.07	-1.97	0.0522	1	-4.48			SIK3	-0.71	5.6	-3.29	0.0011	0.0417	-1.46			HSCB	-0.65	4.42	-1.66	0.0997	1	-4.56			STAT2	0.739	6.83	1.99	0.0514
DGCR6	-0.793	3.07	-3.22	0.00137	0.0512	-1.26			ARHGAP32	0.866	5.49	1.93	0.0568	1	-4.54			TRADD	-0.848	4.47	-1.96	0.0525	1	-4.41			EIF4E3	-0.712	5.5	-3.29	0.0011	0.0417	-1.43			DAZAP2	0.354	8.51	1.66	0.0998	1	-4.47			SLC25A33	-1.11	5.09	-1.99	0.0515
ACTR2	0.254	8.01	3.22	0.00137	0.0512	-2.18			HEY1	-2.26	4.81	-1.93	0.0569	1	-4.58			CYP4X1	1.6	4.73	1.96	0.0528	1	-4.38			SEPT8	0.631	5.86	3.29	0.0011	0.0417	-1.57			BEX1	-2.66	4.97	-1.66	0.0998	1	-4.57			MAN2A1	-1.01	6.1	-1.99	0.0515
PTPRJ	0.52	4.81	3.22	0.00137	0.0512	-1.61			SLC34A2	1.37	5.29	1.93	0.0572	1	-4.55			TMEM102	-1.57	1.36	-1.96	0.0528	1	-4.52			HLA-A	0.685	8.48	3.29	0.0011	0.0417	-2.01			CROT	0.666	5.02	1.66	0.1	1	-4.55			LDLRAD4	1.78	4.94	1.98	0.0518
SNORA76	-1.2	0.0792	-3.21	0.0014	0.0519	-1.16			COX7A1	-2.73	2.71	-1.93	0.0573	1	-4.58			DHRS11	-1.18	3.17	-1.96	0.0529	1	-4.48			RPP14	-0.772	4.79	-3.29	0.0011	0.0417	-1.28			CNKSR1	-0.669	4.98	-1.66	0.101	1	-4.55			MYOF	0.736	6.51	1.98	0.0519
FGF2	-1.25	2.01	-3.2	0.00144	0.0535	-1.25			ZC3H10	-2.24	1.96	-1.93	0.0573	1	-4.59			C16orf74	-1.26	3.62	-1.96	0.0531	1	-4.47			GPR87	-1.94	-0.484	-3.29	0.00111	0.0419	-0.957			MTMR9LP	-1.88	1.77	-1.66	0.101	1	-4.59			POGK	0.797	6.66	1.98	0.0521
ECSIT	-0.728	4.23	-3.2	0.00145	0.0536	-1.48			SYT11	-2.06	3.18	-1.93	0.0577	1	-4.58			LGALSL	-1.06	4.3	-1.96	0.0532	1	-4.41			MAP1A	1.27	2.34	3.29	0.00111	0.042	-1.04			TMEM38A	-1.68	0.762	-1.66	0.101	1	-4.59			CXADR	-1.53	5.44	-1.98	0.0523
VIPR1	-0.902	4.35	-3.2	0.00146	0.054	-1.51			AP1S3	1.4	3.92	1.93	0.0577	1	-4.57			ANXA1	-1.01	6.15	-1.96	0.0533	1	-4.23			ELF5	-1.78	1.71	-3.29	0.00112	0.0422	-1			PGM2L1	0.743	5.21	1.66	0.101	1	-4.54			PLIN3	0.78	7.38	1.98	0.0525
PPAPDC1A	1.55	0.311	3.2	0.00147	0.0542	-1.21			OR51E1	-3.8	0.969	-1.93	0.0579	1	-4.59			BGN	1.56	7.42	1.96	0.0533	1	-4.13			LOC102724517	-1.87	1.56	-3.29	0.00112	0.0422	-0.995			ZMYND11	0.432	7.16	1.66	0.101	1	-4.5			ZDHHC17	-1.55	4.95	-1.98	0.0526
B3GNT1	-0.625	4.33	-3.19	0.00149	0.0544	-1.53			THAP4	-0.918	5.07	-1.92	0.058	1	-4.56			PSMG3-AS1	-1.5	2.04	-1.96	0.0534	1	-4.51			MAGI2	-1.17	4.12	-3.29	0.00113	0.0424	-1.15			RC3H1	0.435	6.19	1.65	0.101	1	-4.52			TRIM58	2.37	2.23	1.97	0.0527
GALNT10	0.49	5.98	3.19	0.00149	0.0544	-1.94			LOC100129034	0.808	4.97	1.92	0.0581	1	-4.55			CYP27B1	-1.9	1.89	-1.96	0.0534	1	-4.51			BTF3	-0.37	8.76	-3.28	0.00115	0.0431	-2.06			TUSC3	-1.08	4.79	-1.65	0.102	1	-4.56			TMEM176B	2.2	5.68	1.97	0.053
CPS1	-1.05	2.04	-3.19	0.00149	0.0544	-1.27			GREM1	-3.62	2.59	-1.92	0.0581	1	-4.58			PHPT1	-0.479	7.26	-1.95	0.0537	1	-4.12			PHGDH	-1.24	3.63	-3.28	0.00117	0.0434	-1.16			NFIA	0.659	7.82	1.65	0.102	1	-4.48			PTPRG-AS1	-2.33	0.78	-1.97	0.0532
VPS9D1-AS1	-1.33	0.77	-3.19	0.0015	0.0544	-1.23			LDLR	-1.35	5.06	-1.92	0.0583	1	-4.55			EIF6	-0.439	6.33	-1.95	0.0538	1	-4.2			PTGFRN	0.544	6.07	3.28	0.00117	0.0434	-1.67			GNB2L1	-0.335	10.4	-1.65	0.102	1	-4.43			PARP9	0.756	6.66	1.97	0.0534
RPL11	-0.3	9.69	-3.19	0.0015	0.0544	-2.54			LCMT2	-2.25	2.02	-1.92	0.0584	1	-4.59			COL6A1	1.23	8.02	1.95	0.0538	1	-4.08			ITGA2	-1	6.07	-3.27	0.00119	0.044	-1.62			RNF207	-0.904	4.01	-1.65	0.102	1	-4.57			CNTN3	-2.17	3.11	-1.97	0.0537
MTMR10	-0.647	4.62	-3.19	0.0015	0.0544	-1.58			AGA	1.11	3.95	1.92	0.0584	1	-4.57			NIPSNAP3A	-0.85	4.75	-1.95	0.0539	1	-4.39			VWDE	-1.44	1	-3.27	0.0012	0.0444	-1.04			DOK1	-1.26	3.05	-1.65	0.102	1	-4.58			FAT1	-2.02	5.56	-1.96	0.0539
POMGNT2	-0.96	3.69	-3.19	0.0015	0.0544	-1.41			PAX8-AS1	1.8	3.17	1.92	0.0591	1	-4.56			TCF4	1.08	6.36	1.95	0.054	1	-4.22			F3	-1.41	4.34	-3.27	0.00121	0.0446	-1.25			PTPRM	1.2	4.87	1.65	0.102	1	-4.55			TRAK2	1.09	5.54	1.96	0.0539
GALNT1	0.377	7.12	3.19	0.00151	0.0546	-2.12			PRKCI	0.79	6.1	1.91	0.0593	1	-4.53			FAM104B	-0.803	4.92	-1.95	0.0541	1	-4.35			PLCD3	-1.37	3.7	-3.27	0.00122	0.0446	-1.18			WWOX	-1.21	4.82	-1.65	0.102	1	-4.56			METTL4	-2.05	2.96	-1.96	0.0539
SCD	-0.734	8.57	-3.18	0.00154	0.0555	-2.33			ENO2	-2.7	1.99	-1.91	0.0595	1	-4.59			AMIGO2	-1.32	4.49	-1.95	0.0541	1	-4.4			RAB38	-1.52	2.08	-3.27	0.00122	0.0446	-1.08			ATF3	1.36	5	1.65	0.102	1	-4.55			CEP70	1.3	4.46	1.96	0.054
TMEM61	-1.42	0.473	-3.18	0.00154	0.0555	-1.25			TMX3	-1.29	6.03	-1.91	0.0595	1	-4.55			MEST	-0.743	5.57	-1.95	0.0543	1	-4.28			ITGB5	0.535	7.1	3.26	0.00122	0.0446	-1.87			CES2	-0.568	5.58	-1.65	0.103	1	-4.54			RBP1	2.21	4.53	1.96	0.054
BEX5	-1.24	1.19	-3.18	0.00155	0.0555	-1.28			KMT2E	0.909	6.27	1.91	0.0597	1	-4.53			POLR3K	-0.883	4.34	-1.94	0.0548	1	-4.41			TRIM9	-1.56	1.65	-3.26	0.00126	0.0459	-1.09			SMYD2	0.949	4.63	1.65	0.103	1	-4.55			GPS2	-1	5.2	-1.96	0.0541
ELP5	-0.649	4.24	-3.18	0.00155	0.0555	-1.54			POP5	-1.27	4.5	-1.91	0.0598	1	-4.57			RPAIN	-0.73	4.62	-1.94	0.055	1	-4.39			ISG20	-1.18	4.22	-3.25	0.00127	0.0461	-1.26			TMEM176B	-1.52	4.32	-1.65	0.103	1	-4.57			RHOV	-1	4.98	-1.96	0.0542
TMEM107	-1.01	3.11	-3.18	0.00156	0.0557	-1.37			ITPRIP	-1.51	4.13	-1.91	0.0598	1	-4.58			DSG2	-0.655	6.82	-1.94	0.0552	1	-4.16			RPL32	-0.39	10	-3.25	0.00127	0.0461	-2.37			DPM1	0.507	5.46	1.64	0.103	1	-4.54			MAN2B1	0.842	5.73	1.96	0.0544
DHRS13	-0.899	3.73	-3.18	0.00156	0.0557	-1.45			GNB3	-2.98	1.24	-1.91	0.0599	1	-4.59			EFHC1	1.1	4.93	1.94	0.0552	1	-4.35			CCL28	-1.62	2.23	-3.25	0.00128	0.0462	-1.13			ODF2L	0.826	5.17	1.64	0.104	1	-4.54			C19orf66	1.06	5.08	1.96	0.0544
PPARA	-0.923	3.25	-3.18	0.00157	0.0559	-1.39			HSPB2	-2.22	4.64	-1.91	0.0601	1	-4.58			FADS3	-1.14	3.11	-1.94	0.0552	1	-4.48			GALNT1	0.474	7.07	3.25	0.00128	0.0462	-1.91			CALB2	-1.92	0.849	-1.64	0.104	1	-4.59			STEAP2	1.44	5.26	1.96	0.0544
KANSL1-AS1	-1.2	2.58	-3.17	0.0016	0.0569	-1.36			AKAP7	-1.51	3.76	-1.91	0.0604	1	-4.57			TRMT44	-1.5	1.86	-1.94	0.0554	1	-4.51			FAP	1.62	0.22	3.25	0.00129	0.0465	-1.1			EXOC3L4	-1.57	0.912	-1.64	0.104	1	-4.59			ITGAL	2.03	3.49	1.96	0.0547
SNHG17	-0.635	4.98	-3.17	0.00161	0.0569	-1.71			DCHS1	-2.43	2.63	-1.91	0.0605	1	-4.58			FDFT1	-0.504	6.55	-1.94	0.0556	1	-4.17			ZSWIM5	-1.28	2.44	-3.25	0.00129	0.0465	-1.15			C15orf57	-0.71	4.76	-1.64	0.104	1	-4.56			LYRM5	-1.5	4.42	-1.96	0.0547
CMTM3	0.761	5.44	3.17	0.00162	0.0572	-1.9			CD14	-1.55	4.7	-1.91	0.0605	1	-4.57			MRPS27	-0.759	5.15	-1.94	0.0556	1	-4.32			PLXDC1	1.44	3.11	3.25	0.00129	0.0465	-1.24			ZNF395	0.616	5.93	1.64	0.105	1	-4.53			GJB2	3.08	3.36	1.96	0.0549
PHGDH	-0.959	3.98	-3.17	0.00163	0.0573	-1.57			PCYOX1L	-2.69	2.68	-1.91	0.0606	1	-4.59			FZD1	0.787	5.13	1.94	0.0558	1	-4.34			ITGAV	0.536	7.06	3.25	0.0013	0.0467	-1.93			SLC7A5	-1.16	5.38	-1.64	0.105	1	-4.55			SPIN4	-2.34	3.48	-1.96	0.055
TEAD3	0.595	5.31	3.16	0.00163	0.0573	-1.87			COL8A1	-2.33	3.62	-1.9	0.0607	1	-4.58			CHCHD3	-0.857	3.48	-1.94	0.0558	1	-4.47			SPATC1L	-1.45	3.2	-3.24	0.00131	0.0469	-1.2			MELK	0.935	4	1.64	0.105	1	-4.57			MXD4	0.836	7.42	1.95	0.0551
TRA2A	0.284	7.51	3.16	0.00164	0.0573	-2.26			TEAD1	0.814	5.59	1.9	0.0607	1	-4.54			SEPT8	0.578	6.24	1.94	0.0558	1	-4.23			PQLC2	-1.01	3.77	-3.24	0.00131	0.0469	-1.28			TWSG1	0.463	6.48	1.64	0.105	1	-4.52			RPAP3	-1.38	4.56	-1.95	0.0553
CLU	-0.718	8.01	-3.16	0.00164	0.0573	-2.33			MMP11	-2.74	5.86	-1.9	0.061	1	-4.54			SKIL	0.514	7.15	1.93	0.0561	1	-4.14			GBP4	1.44	2.56	3.24	0.00133	0.0473	-1.22			TAB2	0.519	6.16	1.63	0.106	1	-4.52			ACP2	1.16	5.22	1.95	0.0553
IL27RA	-1.08	2.51	-3.16	0.00164	0.0573	-1.39			LRRC8C	-2.25	3.76	-1.9	0.061	1	-4.57			RPS29	-0.619	9.81	-1.93	0.0563	1	-3.96			MARVELD3	-0.939	4.67	-3.24	0.00134	0.0475	-1.42			EGR3	1.63	4.58	1.63	0.106	1	-4.55			GSE1	0.809	7.77	1.95	0.0553
HR	-1.26	2.53	-3.16	0.00165	0.0575	-1.39			SUMO3	0.656	8.93	1.9	0.061	1	-4.49			COLGALT1	0.503	6.54	1.93	0.0564	1	-4.2			RPS8	-0.351	10	-3.24	0.00134	0.0476	-2.43			CISH	0.676	5.11	1.63	0.106	1	-4.54			SLC35E2B	0.907	5.57	1.95	0.0554
TNFRSF21	-1.01	3.74	-3.16	0.00166	0.0578	-1.53			EEF2K	0.77	4.86	1.9	0.0611	1	-4.55			FGF7	1.67	0.151	1.93	0.0565	1	-4.53			SS18L2	-0.619	5.97	-3.23	0.00135	0.0477	-1.72			TP53INP2	0.933	4.8	1.63	0.106	1	-4.55			MAPKAPK5	-1.45	4.33	-1.95	0.0554
MAGI2	-0.925	3.49	-3.16	0.00168	0.0581	-1.46			RPL7L1	0.803	6.97	1.9	0.0611	1	-4.52			PLXDC1	1.27	4.54	1.93	0.0566	1	-4.41			PICK1	-1.12	3.65	-3.23	0.00136	0.0479	-1.28			MACROD1	-0.65	5.57	-1.63	0.106	1	-4.54			JAK1	1.12	6.19	1.95	0.0556
STIM2	-0.708	4.33	-3.16	0.00168	0.0582	-1.63			SPSB1	-1.16	5.1	-1.9	0.0612	1	-4.56			LOC101927696	-1.24	3.63	-1.93	0.0566	1	-4.47			IFI44	1.54	3.19	3.23	0.00136	0.0479	-1.31			PDE4A	-1.27	3.91	-1.63	0.106	1	-4.57			C12orf66	-2.53	1.75	-1.95	0.0558
CASKIN2	-1.08	2.6	-3.15	0.00169	0.0584	-1.4			ALPK1	1.09	4.51	1.9	0.0612	1	-4.56			NDUFA2	-0.403	7.51	-1.93	0.0569	1	-4.12			AC007246.3	-1.13	3.09	-3.23	0.00137	0.0479	-1.23			ATXN1	0.568	5.7	1.63	0.107	1	-4.53			SLC25A4	-1.02	5.31	-1.95	0.0558
SLC39A6	-0.616	9.45	-3.15	0.0017	0.0586	-2.6			DUSP1	-1.83	4.93	-1.9	0.0616	1	-4.55			PER3	-1.26	3.2	-1.93	0.0569	1	-4.47			COQ10B	0.538	6.03	3.23	0.00137	0.0479	-1.79			FAM98A	-0.654	5	-1.63	0.107	1	-4.55			SNAP47	0.831	5.49	1.95	0.056
GRIA4	-1.05	1.39	-3.15	0.00171	0.0588	-1.37			FAM76B	-1.34	4.83	-1.9	0.0616	1	-4.56			CLSTN2	1.79	2.12	1.93	0.0571	1	-4.51			WDR86	-1.74	0.767	-3.23	0.00138	0.0484	-1.16			SEPT10	-0.689	5.24	-1.63	0.107	1	-4.55			JUNB	1.18	6.51	1.94	0.0564
MXI1	-0.516	6.31	-3.15	0.00174	0.0596	-2.06			SERPINE1	-3.33	4.09	-1.9	0.0617	1	-4.58			MGP	-0.937	10.3	-1.93	0.0571	1	-3.96			PCP2	-1.48	2.25	-3.23	0.00139	0.0485	-1.21			YWHAB	0.292	9.31	1.63	0.107	1	-4.46			CAPZA1	0.511	7.78	1.94	0.0565
C5orf46	-1.64	0.399	-3.14	0.00175	0.0597	-1.36			LYAR	-1.13	4.1	-1.9	0.0618	1	-4.58			FMO2	-1.55	1.7	-1.93	0.0571	1	-4.51			PITPNM1	-1.07	3.54	-3.23	0.00139	0.0485	-1.29			LYPD3	-1.25	2.84	-1.63	0.107	1	-4.58			PIGR	-3.06	4.43	-1.94	0.0566
CDK18	-1.06	2.39	-3.14	0.00176	0.0599	-1.43			KLHL13	-2.56	2.41	-1.89	0.0624	1	-4.59			HSPB6	1.83	0.371	1.93	0.0571	1	-4.53			HSH2D	-1.2	3.59	-3.22	0.00141	0.0489	-1.31			SFXN3	-0.651	5.24	-1.63	0.107	1	-4.55			TPM4	0.788	7.66	1.94	0.0567
PHLDA2	-0.916	4.51	-3.14	0.00176	0.0599	-1.75			NOP16	-0.78	5.71	-1.89	0.0625	1	-4.55			MEGF9	-0.534	6.01	-1.93	0.0571	1	-4.26			SLC7A4	-1.75	0.558	-3.22	0.00143	0.0494	-1.18			HEY1	-1.42	4.19	-1.63	0.107	1	-4.57			USP37	1.08	4.88	1.94	0.0569
PAK2	0.298	7.1	3.14	0.00176	0.0599	-2.26			RARB	-1.68	3.26	-1.89	0.0625	1	-4.58			GUSB	0.622	6.13	1.92	0.0572	1	-4.23			LOC101930071	-0.99	2.86	-3.21	0.00145	0.05	-1.28			B4GALT5	0.505	6.57	1.62	0.108	1	-4.51			CTSC	-1.16	5.17	-1.94	0.0572
PDLIM4	-1.11	4.11	-3.14	0.00177	0.0599	-1.69			FAM175B	-1.56	4.09	-1.89	0.0626	1	-4.58			FBXO9	0.482	6.49	1.92	0.0572	1	-4.19			POGZ	0.467	7.41	3.21	0.00146	0.0502	-2.09			CHST3	-1.82	2.61	-1.62	0.108	1	-4.58			ATP9B	1.16	4.61	1.94	0.0573
RPL24	-0.307	8.67	-3.14	0.0018	0.0607	-2.52			LYRM2	0.92	5.23	1.89	0.0627	1	-4.54			MRPS18C	-1.64	1.63	-1.92	0.0573	1	-4.52			FAM49B	0.637	5.94	3.21	0.00146	0.0503	-1.86			SFXN5	-0.697	5.52	-1.62	0.108	1	-4.55			RARA	1.02	6.87	1.94	0.0573
RARRES2	1.16	3.24	3.14	0.0018	0.0607	-1.55			COL5A1	-3.39	6.1	-1.89	0.0628	1	-4.54			PDIA3	0.339	8.37	1.92	0.0575	1	-4.06			FOXI1	-2.03	1.66	-3.2	0.00149	0.0513	-1.25			MRPL38	-0.496	5.67	-1.62	0.108	1	-4.54			SPIDR	1.06	5.53	1.94	0.0574
BRINP2	-1.17	1.24	-3.13	0.00181	0.061	-1.4			FYN	-1.72	3.89	-1.89	0.0629	1	-4.58			ABCC5	1.09	4.43	1.92	0.0576	1	-4.4			PCAT18	-1.62	2.65	-3.2	0.0015	0.0513	-1.27			LDHD	-1.64	1.7	-1.62	0.108	1	-4.59			HMGCS1	-1.34	6.98	-1.94	0.0574
MAPK8IP2	-0.885	4.19	-3.13	0.00183	0.0613	-1.67			SPCS2	0.677	5.87	1.89	0.0631	1	-4.54			WNT2	1.9	0.793	1.92	0.0576	1	-4.53			DST	-0.773	7.07	-3.2	0.00151	0.0515	-2.03			CD99	1.05	6.46	1.62	0.109	1	-4.51			RND1	1.68	4.05	1.93	0.0576
PEMT	-0.701	4.35	-3.13	0.00183	0.0614	-1.71			ZCCHC18	-3.15	-0.0352	-1.89	0.0632	1	-4.59			PTTG1IP	0.388	8.04	1.92	0.0579	1	-4.09			HEPACAM2	-1.86	2.46	-3.2	0.00152	0.0517	-1.28			ITPRIPL2	0.538	7.28	1.62	0.109	1	-4.5			LEF1	2.34	4.19	1.93	0.0579
TXNL4B	-0.922	3.18	-3.13	0.00184	0.0617	-1.53			BMP8A	-2.07	3.93	-1.88	0.0634	1	-4.57			TTC12	-1.26	3.36	-1.92	0.0579	1	-4.48			NKX3-1	-1.13	4.86	-3.2	0.00153	0.0521	-1.56			ZNF496	0.6	5.32	1.62	0.109	1	-4.54			KPNA1	0.646	6.57	1.93	0.0579
P4HA3	1.14	1.39	3.13	0.00185	0.0617	-1.44			MRGBP	0.844	5	1.88	0.0634	1	-4.55			TRPM7	0.437	6.23	1.91	0.0588	1	-4.23			SBSPON	-1.52	3.9	-3.2	0.00154	0.0521	-1.43			GTF2E2	0.585	4.98	1.62	0.109	1	-4.55			LZTFL1	1.29	4.79	1.93	0.058
HLA-B	0.573	9.29	3.13	0.00185	0.0617	-2.69			LAMA4	-2.43	4.78	-1.88	0.0634	1	-4.56			TIMELESS	-0.865	4.33	-1.91	0.0588	1	-4.42			TMED4	-0.926	4.36	-3.2	0.00154	0.0521	-1.48			ASAH1	0.653	7.36	1.62	0.109	1	-4.5			PPP1R1B	-4.32	4.39	-1.93	0.058
UBOX5	-0.791	3.5	-3.13	0.00186	0.0617	-1.58			RITA1	1.09	4.08	1.88	0.0634	1	-4.57			B3GNT1	-1.11	3.54	-1.91	0.0589	1	-4.46			FAM8A1	-0.672	5.83	-3.19	0.00157	0.0529	-1.82			MSMO1	-0.49	6.19	-1.62	0.109	1	-4.53			ARMCX3	0.667	6.51	1.93	0.0581
PQLC2	-0.714	3.6	-3.13	0.00186	0.0617	-1.6			ECM2	-2.35	3.21	-1.88	0.0635	1	-4.58			CDCA5	-1.09	4.08	-1.91	0.059	1	-4.44			RASGEF1A	-1.51	2.7	-3.19	0.00157	0.0529	-1.32			SCAF1	-0.583	6.2	-1.62	0.109	1	-4.53			AP2B1	0.69	6.34	1.93	0.0581
PHF1	-0.505	5.8	-3.12	0.00188	0.0621	-2.03			EIF3J	-0.811	5.7	-1.88	0.0635	1	-4.55			AUNIP	-1.69	0.942	-1.91	0.059	1	-4.53			BEX5	-1.54	2	-3.19	0.00157	0.0529	-1.3			CCDC88A	-1.04	4.92	-1.62	0.109	1	-4.55			HSP90AA1	-0.442	9.25	-1.93	0.0583
GPRC5A	0.707	5.91	3.12	0.00191	0.0629	-2.11			PUS7	-1.1	5.48	-1.88	0.0635	1	-4.56			TMEM8A	0.509	6.01	1.91	0.059	1	-4.26			IFITM2	0.583	7.61	3.19	0.00159	0.0533	-2.21			HOXB-AS1	-1.24	0.909	-1.61	0.11	1	-4.59			ARFGEF2	-0.73	7.37	-1.93	0.0584
TMED4	-0.677	4.1	-3.12	0.00192	0.0631	-1.7			SFI1	-1.11	4.41	-1.88	0.0636	1	-4.57			COL9A3	-1.72	0.399	-1.91	0.0591	1	-4.53			XKR8	-1.34	2.86	-3.18	0.00161	0.0539	-1.35			PSD3	0.811	5.53	1.61	0.11	1	-4.54			SDK2	-2.19	2.11	-1.93	0.0585
PODN	1.47	2.59	3.12	0.00192	0.0632	-1.54			RABEPK	-1.32	3.65	-1.88	0.0638	1	-4.58			LOC100506603	-1.59	0.426	-1.91	0.0593	1	-4.53			AQP3	-1.56	4.25	-3.18	0.00162	0.0542	-1.48			NDC1	0.512	5.52	1.61	0.11	1	-4.54			LOC93622	-1.2	6.01	-1.93	0.0585
FLJ23867	-0.816	4.36	-3.11	0.00194	0.0636	-1.76			TLR2	-1.74	3.88	-1.88	0.064	1	-4.57			LMCD1	1.09	4.66	1.91	0.0593	1	-4.39			TTYH1	-1.58	0.012	-3.18	0.00162	0.0542	-1.29			S100A2	-3.35	0.753	-1.61	0.11	1	-4.59			MIA	-2.14	0.556	-1.93	0.0586
MVK	-0.953	3.81	-3.11	0.00194	0.0636	-1.66			HDHD2	-1.12	4.94	-1.88	0.064	1	-4.56			SEMA3D	1.61	1.38	1.91	0.0594	1	-4.52			CALU	0.378	7.56	3.18	0.00165	0.0547	-2.22			AMIGO2	-0.966	7.28	-1.61	0.111	1	-4.51			ARL4A	-1.33	4.21	-1.93	0.0588
GRAMD2	-1.12	3.22	-3.11	0.00195	0.0637	-1.6			SLITRK4	1.37	3.64	1.88	0.0641	1	-4.58			LOC102723602	-1.77	1.84	-1.91	0.0594	1	-4.51			HLA-DMA	1.14	4.12	3.18	0.00165	0.0547	-1.62			ANXA4	-0.527	6.17	-1.61	0.111	1	-4.53			CCNG1	-1.02	5.95	-1.92	0.0588
AMIGO2	-0.868	5.21	-3.11	0.00195	0.0637	-1.97			TENM3	-2.12	2.24	-1.88	0.0642	1	-4.59			TTPAL	0.663	4.71	1.91	0.0595	1	-4.38			MAP7	-0.671	6.27	-3.18	0.00165	0.0547	-1.92			MITF	1.21	3.37	1.61	0.111	1	-4.58			LOC102724884	-2.59	0.895	-1.92	0.0589
MPST	-0.582	5.46	-3.11	0.00198	0.0645	-2.04			ADIPOR1	0.598	7.7	1.88	0.0642	1	-4.51			AQR	-0.65	5.29	-1.91	0.0596	1	-4.33			SEMA6D	-1.37	2.34	-3.17	0.00165	0.0547	-1.37			DDX59	0.546	5.04	1.61	0.111	1	-4.55			EFHC2	-2.29	0.986	-1.92	0.059
PARP14	0.568	6.17	3.11	0.00199	0.0645	-2.23			CYP2R1	-2.04	3.34	-1.88	0.0644	1	-4.58			PXN-AS1	-1.57	0.778	-1.9	0.06	1	-4.53			TIFA	-1.06	4.7	-3.17	0.00167	0.055	-1.61			RN7SL1	0.696	3.46	1.61	0.111	1	-4.58			B3GNT3	-2.73	1.72	-1.92	0.0591
RARRES1	-1.54	3.37	-3.1	0.00199	0.0645	-1.65			ZNF827	1.12	4.75	1.88	0.0645	1	-4.56			RPL35A	-0.527	9.89	-1.9	0.0601	1	-4			ADM2	-1.53	2.25	-3.17	0.00167	0.055	-1.36			RTCA	0.457	5.37	1.61	0.112	1	-4.54			SMARCAD1	-0.928	5.5	-1.92	0.0593
FAM83F	-0.963	3.33	-3.1	0.00201	0.0649	-1.62			USP32	-1.18	4.41	-1.88	0.0646	1	-4.57			RPS2	-0.415	9.67	-1.9	0.0603	1	-4.01			CELSR2	-0.676	7.03	-3.17	0.0017	0.0558	-2.11			ITGA9	-1.64	0.897	-1.6	0.112	1	-4.59			PAK2	0.637	6.97	1.92	0.0593
ADAMTS16	1.31	0.512	3.1	0.00205	0.066	-1.5			C9orf40	-1.76	4.2	-1.87	0.0649	1	-4.58			MYEOV2	-0.474	7.93	-1.9	0.0604	1	-4.11			LOC100996664	-1.66	1.02	-3.16	0.00171	0.056	-1.34			SPNS1	-0.51	5.52	-1.6	0.113	1	-4.54			ALPL	-2.41	3.36	-1.92	0.0593
ZDHHC21	0.481	5.8	3.1	0.00205	0.066	-2.18			KCNMB4	-2.69	2.07	-1.87	0.0649	1	-4.59			FBXO32	-0.823	6.1	-1.9	0.0605	1	-4.26			FBXW4	-0.506	6.45	-3.16	0.00172	0.0562	-2.03			DIRAS1	-1.23	2.56	-1.6	0.113	1	-4.58			G3BP1	-0.747	7.21	-1.92	0.0597
YBX3	-0.596	6.9	-3.1	0.00206	0.0661	-2.36			A1BG	-1.71	3.32	-1.87	0.0651	1	-4.58			SLC40A1	0.898	7.47	1.9	0.0606	1	-4.16			TXNL4B	-1.29	2.76	-3.16	0.00172	0.0563	-1.42			ACE	-1.62	3.2	-1.6	0.113	1	-4.58			ITPRIP	-1.74	3.87	-1.92	0.0598
PDIA6	-0.981	2.74	-3.09	0.00207	0.0663	-1.59			ANTXR1	-1.97	5.92	-1.87	0.0651	1	-4.54			GPBP1L1	0.35	7.47	1.9	0.0606	1	-4.14			LCN12	-1.8	1.47	-3.16	0.00175	0.0569	-1.37			LRRC8B	0.619	5.04	1.6	0.113	1	-4.55			PLEKHA8	-1.58	4.35	-1.92	0.0598
ALDOC	-1.22	2.28	-3.09	0.00208	0.0665	-1.57			SEMA5A	-1.76	4.19	-1.87	0.0651	1	-4.57			MYEF2	-0.559	5.64	-1.9	0.0606	1	-4.3			KRT23	-1.73	4.14	-3.16	0.00175	0.057	-1.57			ELK2AP	-1.82	0.341	-1.6	0.113	1	-4.59			PHACTR2	1.26	5.98	1.92	0.0599
IGSF9	0.654	4.97	3.09	0.00209	0.0665	-2.01			SPATA2L	-2.04	3.32	-1.87	0.0652	1	-4.58			GRWD1	-0.794	4.59	-1.9	0.0607	1	-4.42			LMOD1	-1.68	2.43	-3.16	0.00176	0.057	-1.42			LIMS2	-1.93	3.46	-1.6	0.114	1	-4.58			SLC44A1	0.754	7.44	1.92	0.06
LOC284023	-1.02	2.3	-3.09	0.00211	0.0669	-1.58			SPPL2A	-1.2	4.12	-1.87	0.0653	1	-4.57			SLC24A2	1.5	1.68	1.9	0.0609	1	-4.52			BEGAIN	-1.56	0.249	-3.16	0.00176	0.057	-1.36			SFRP1	-2.83	2.89	-1.6	0.114	1	-4.58			DAXX	0.701	6.37	1.92	0.0601
F3	-0.975	4.42	-3.09	0.00211	0.0669	-1.85			B4GALT4	-1.47	3.62	-1.87	0.0655	1	-4.58			FDPS	-1.29	2.55	-1.9	0.0609	1	-4.5			KIT	-1.69	2.75	-3.15	0.00177	0.0571	-1.45			TFCP2L1	-1.4	4.23	-1.59	0.114	1	-4.58			IDH3G	-0.887	5.38	-1.91	0.0601
MAFB	0.593	5.76	3.09	0.00212	0.0671	-2.21			SIAE	-2.73	1.85	-1.87	0.0657	1	-4.59			ARHGEF5	-1.11	2.69	-1.9	0.061	1	-4.5			BHMT2	1.7	0.0728	3.15	0.00177	0.0571	-1.37			DOPEY2	0.59	5.66	1.59	0.114	1	-4.54			PTP4A2	0.572	7.68	1.91	0.0603
NEK10	-1.14	3.56	-3.09	0.00213	0.0671	-1.71			PFDN5	-0.547	8.03	-1.87	0.0658	1	-4.51			GBA2	-1.27	3.7	-1.9	0.061	1	-4.48			S100A6	-0.861	8.27	-3.15	0.00178	0.0574	-2.37			ZNF862	-0.767	4.79	-1.59	0.114	1	-4.56			HIST1H2BK	0.975	7.29	1.91	0.0605
LRP1	0.619	5.45	3.08	0.00213	0.0671	-2.14			ABCF2	-0.632	6.46	-1.87	0.0658	1	-4.54			PEX12	-1.5	1.57	-1.89	0.0611	1	-4.52			SYT12	-1.29	4.02	-3.15	0.0018	0.0577	-1.6			EML3	-0.932	4.24	-1.59	0.114	1	-4.57			HSPD1	-0.529	7.39	-1.91	0.0607
C1QTNF6	0.836	4.08	3.08	0.00213	0.0671	-1.83			RAB25	0.866	7.02	1.87	0.0659	1	-4.53			ZNF750	-1.54	2.29	-1.89	0.0612	1	-4.51			RPS24	-0.34	9.78	-3.14	0.00183	0.0588	-2.67			MTMR2	1.19	3.65	1.59	0.114	1	-4.57			USP54	-0.99	5.79	-1.91	0.0608
HOXC8	0.846	3.14	3.08	0.00214	0.0672	-1.7			SOX18	-3.09	3.25	-1.87	0.0659	1	-4.58			ERCC1	-0.775	5.2	-1.89	0.0612	1	-4.36			ZNF542	-1.13	3.44	-3.14	0.00184	0.0588	-1.52			PPM1H	0.614	5.59	1.59	0.114	1	-4.54			TTYH1	-2.26	1.56	-1.91	0.0608
ASAP1	0.461	6.03	3.08	0.00214	0.0672	-2.24			ACSL6	-2.08	2.65	-1.87	0.066	1	-4.59			AMOTL1	-1.03	4.4	-1.89	0.0612	1	-4.43			F2RL2	1.8	2.4	3.14	0.00184	0.0588	-1.5			PKN1	-0.59	5.15	-1.59	0.115	1	-4.55			NRIP1	0.623	7.65	1.91	0.0609
ITGB4	-0.792	5.57	-3.08	0.00218	0.0682	-2.19			TAGLN	-1.82	8.09	-1.86	0.0661	1	-4.51			SAMD5	-1.5	1.32	-1.89	0.0616	1	-4.52			ECM2	1.4	2.48	3.14	0.00187	0.0595	-1.51			ABHD17C	0.697	5.58	1.59	0.115	1	-4.54			SLC22A5	0.812	5.97	1.91	0.0611
MMP13	1.57	0.709	3.08	0.0022	0.0685	-1.56			C2orf44	-1.8	2.91	-1.86	0.0661	1	-4.59			ARFGAP1	0.693	6.56	1.89	0.0618	1	-4.22			PPM1K	-1.14	4.21	-3.14	0.00187	0.0595	-1.69			SMCO4	1.75	2.2	1.59	0.115	1	-4.58			ATHL1	2.08	5.3	1.91	0.0613
CCL28	-1.18	2.47	-3.08	0.0022	0.0685	-1.63			TMEM53	-1.85	1.84	-1.86	0.0662	1	-4.59			NAP1L5	-1.66	1.93	-1.89	0.0621	1	-4.52			ENPP4	-1.04	5.09	-3.14	0.00188	0.0595	-1.78			GDPD1	-1.31	2.61	-1.59	0.115	1	-4.58			COL6A3	1.69	7.99	1.91	0.0614
HES1	-0.347	8.32	-3.07	0.0022	0.0686	-2.64			FUT6	2.29	0.781	1.86	0.0664	1	-4.59			NR1H3	-1.32	3.1	-1.89	0.0623	1	-4.49			KCNN4	-1.71	2.63	-3.14	0.00188	0.0595	-1.49			MMP13	2.61	0.853	1.59	0.115	1	-4.59			EDNRB	-3.22	1.82	-1.9	0.0615
MAP7	-0.476	6.04	-3.07	0.00221	0.0687	-2.25			NDUFA4L2	-4.67	3.28	-1.86	0.0665	1	-4.58			CEL	-1.65	0.719	-1.89	0.0623	1	-4.53			NUDT8	-1.43	2.88	-3.13	0.00189	0.0597	-1.5			MYH14	-0.787	5.58	-1.59	0.115	1	-4.55			ANKRD26	1.4	4.68	1.9	0.0615
SPTBN2	-0.679	4.7	-3.07	0.00222	0.0688	-1.93			AOC3	-3.34	1.98	-1.86	0.0665	1	-4.59			PTGES	-1.75	2.41	-1.89	0.0624	1	-4.5			BEX4	-0.734	6.15	-3.13	0.0019	0.0597	-2.02			PKDCC	-2.09	2.25	-1.59	0.115	1	-4.59			C9orf16	0.663	7.62	1.9	0.0617
PLCD3	-0.995	3.36	-3.07	0.00223	0.0689	-1.71			OBP2A	-3.02	-0.101	-1.86	0.0665	1	-4.59			TRIAP1	-0.951	4.05	-1.88	0.0625	1	-4.44			WNT4	-1.53	3.32	-3.13	0.0019	0.0597	-1.53			RIT1	0.618	4.99	1.59	0.115	1	-4.55			GAB1	-1.12	5.01	-1.9	0.0617
COL7A1	-1.11	3.49	-3.07	0.00223	0.0689	-1.76			GJA5	-3.67	2.14	-1.86	0.0666	1	-4.59			MAP4K4	0.616	6.38	1.88	0.0626	1	-4.23			CLU	-0.824	8.46	-3.13	0.00192	0.0602	-2.47			IQSEC1	-0.553	6.13	-1.59	0.116	1	-4.53			LOC102723775	-2.88	0.595	-1.9	0.0617
KRT23	-1.32	4.13	-3.07	0.00223	0.0689	-1.82			ANKH	-1.41	6.46	-1.86	0.0667	1	-4.54			CREB3L1	1.14	6.05	1.88	0.0626	1	-4.32			LGALS9	1.15	3.76	3.13	0.00192	0.0602	-1.7			KRT17	-5.46	3.47	-1.59	0.116	1	-4.58			TTN	-1.36	6.08	-1.9	0.0619
BEGAIN	-1.25	-0.135	-3.07	0.00225	0.0691	-1.57			NUDT13	-2.6	2.19	-1.86	0.0667	1	-4.59			IL27RA	-1.37	2.08	-1.88	0.0627	1	-4.51			CA11	-1.53	1.12	-3.13	0.00193	0.0602	-1.45			SCGB3A1	1.76	0.277	1.59	0.116	1	-4.59			CLCA2	2.03	4.48	1.9	0.0619
LOC100506100	-1.37	1.37	-3.07	0.00225	0.0691	-1.6			LRRCC1	0.969	5.48	1.86	0.0668	1	-4.55			LOC100862671	-0.723	5.35	-1.88	0.0628	1	-4.36			SCD	-0.882	8.46	-3.13	0.00194	0.0604	-2.46			NPTX1	-2.13	4.4	-1.59	0.116	1	-4.58			TTC39A	-0.869	6.25	-1.9	0.0619
MARS2	-1.03	3.23	-3.06	0.00229	0.07	-1.72			GCN1L1	-1.06	6.31	-1.86	0.0668	1	-4.55			MYADM	0.439	7.47	1.88	0.0629	1	-4.16			NRG2	-1.31	0.702	-3.13	0.00194	0.0604	-1.45			TTK	1.08	3.42	1.59	0.116	1	-4.58			LMO2	-2.23	3.27	-1.9	0.0622
KCNJ16	-1.12	1.46	-3.06	0.0023	0.0703	-1.62			CLEC11A	-2.9	2.52	-1.86	0.0669	1	-4.58			WIPF3	-0.965	2.35	-1.88	0.063	1	-4.51			PPP4R4	-1.53	1.88	-3.13	0.00194	0.0604	-1.48			MT2A	-0.615	8.6	-1.59	0.116	1	-4.49			HPCAL1	-0.968	5.58	-1.9	0.0625
ATP5D	-0.347	7.15	-3.06	0.00232	0.0707	-2.49			FJX1	-1.89	3.75	-1.86	0.0669	1	-4.58			DKK3	-1.87	3.75	-1.88	0.0632	1	-4.47			KANK2	0.802	4.65	3.12	0.00195	0.0604	-1.87			GUCY1B3	-1.73	3.43	-1.59	0.116	1	-4.58			PPP1R14B	0.614	7.4	1.9	0.0625
IER5	-0.564	6.07	-3.06	0.00232	0.0707	-2.31			NDUFAF1	-1.33	3	-1.86	0.067	1	-4.58			NHP2	-0.469	6.47	-1.88	0.0633	1	-4.23			PDLIM5	-0.468	8.44	-3.12	0.00195	0.0604	-2.49			RBBP8	-0.584	6.03	-1.58	0.117	1	-4.54			MTG1	-1.07	5.52	-1.9	0.0626
SEPT8	0.439	5.92	3.05	0.00239	0.0726	-2.33			SMOC2	-2.95	3.25	-1.86	0.0671	1	-4.58			CCT2	-0.51	6.38	-1.88	0.0635	1	-4.24			CLGN	-1.47	3.27	-3.12	0.00196	0.0604	-1.55			ZBTB18	1.39	5.38	1.58	0.117	1	-4.54			PDP2	-1.31	4.06	-1.89	0.0628
SERAC1	-0.805	3.6	-3.05	0.0024	0.0728	-1.83			FCGR2A	-2.31	3.39	-1.86	0.0672	1	-4.58			SH3D19	-0.726	5.14	-1.88	0.0635	1	-4.35			CYP4F22	-1.81	2.24	-3.12	0.00196	0.0604	-1.51			SLC20A1	0.479	6.64	1.58	0.117	1	-4.52			FBXW8	-1.9	3.22	-1.89	0.0632
AKR7A3	-1.06	4.02	-3.05	0.00241	0.0728	-1.84			FIBIN	-2.42	2.69	-1.86	0.0673	1	-4.58			CUEDC1	0.608	6	1.88	0.0638	1	-4.28			TTC36	-1.48	3.67	-3.12	0.00198	0.0609	-1.62			LINC00263	-1.12	2.39	-1.58	0.117	1	-4.59			ATP2A2	-0.604	6.69	-1.89	0.0633
FOXC1	-1.27	2.19	-3.05	0.00241	0.0728	-1.69			TMEM91	-2.08	1.39	-1.86	0.0673	1	-4.59			ZFP62	-0.882	4.55	-1.87	0.0638	1	-4.42			TRDMT1	-1.05	2.9	-3.12	0.00199	0.0609	-1.56			CEBPZ	-0.582	4.97	-1.58	0.117	1	-4.56			FAM8A1	-0.896	5.48	-1.89	0.0634
TRMT44	-0.994	2.7	-3.04	0.00244	0.0736	-1.74			CFB	1.61	5.52	1.86	0.0674	1	-4.54			CD99	0.417	8.13	1.87	0.064	1	-4.12			ARTN	-1.8	1.56	-3.12	0.00199	0.0609	-1.49			QTRT1	-0.744	4.06	-1.58	0.118	1	-4.57			TTC14	0.747	6.17	1.89	0.0635
PART1	-1.03	3.25	-3.04	0.00245	0.0738	-1.8			COX19	-1.05	4.57	-1.86	0.0674	1	-4.57			PLK2	-0.565	7.22	-1.87	0.0643	1	-4.18			BNC2	1.1	3.56	3.12	0.00199	0.061	-1.66			CMTM4	-0.805	5.54	-1.58	0.118	1	-4.55			GLTSCR1L	0.973	5.38	1.89	0.0635
RP11-96H19.1	-1.34	0.609	-3.04	0.00248	0.0744	-1.66			LAGE3	0.963	5.71	1.85	0.0676	1	-4.54			FAT1	-1.03	6.31	-1.87	0.0644	1	-4.25			FAM58A	-1.11	3.9	-3.11	0.00203	0.062	-1.66			MKX	1.97	0.801	1.58	0.118	1	-4.59			SH3PXD2A	1.09	6.4	1.89	0.0636
TAGLN	-0.823	7.89	-3.04	0.00248	0.0744	-2.69			NEMF	0.788	5.81	1.85	0.0676	1	-4.54			CHSY3	1.86	1.21	1.87	0.0646	1	-4.53			C6orf203	-1.26	3.01	-3.11	0.00206	0.0625	-1.59			ITPKB	0.856	5.04	1.58	0.118	1	-4.55			SNAPC3	1.07	4.97	1.89	0.0637
SREBF1	-0.469	8.13	-3.04	0.00249	0.0746	-2.71			RSAD1	-1.03	4.92	-1.85	0.068	1	-4.57			AXIN1	0.555	4.78	1.87	0.0646	1	-4.39			SPTLC1	0.464	6.5	3.11	0.00206	0.0625	-2.26			SLC1A5	-0.731	6.04	-1.58	0.118	1	-4.53			TM4SF1	-0.656	8.11	-1.89	0.0638
VTI1B	-0.935	3.06	-3.03	0.00251	0.0749	-1.79			DNAJB6	-0.705	6.72	-1.85	0.0681	1	-4.54			LPCAT2	-1.26	4.09	-1.87	0.0646	1	-4.44			ZNF396	-1.36	3.25	-3.11	0.00206	0.0625	-1.6			FBLN7	-1.62	2.63	-1.57	0.119	1	-4.59			COL10A1	2	6.35	1.89	0.064
NID2	1.25	2.76	3.03	0.00252	0.0749	-1.79			SNIP1	0.983	4.7	1.85	0.0681	1	-4.56			HLF	-1.46	0.968	-1.87	0.0647	1	-4.53			SLC10A7	-1.16	3.47	-3.1	0.0021	0.0635	-1.64			FOXO4	-1.11	2.43	-1.57	0.119	1	-4.59			CREB5	-1.62	3.88	-1.89	0.064
PROS1	-1.08	2.51	-3.03	0.00252	0.075	-1.77			RAB23	-1.12	6.18	-1.85	0.0682	1	-4.55			C2orf72	1.54	3.84	1.87	0.0647	1	-4.49			C3orf83	-1.37	1.18	-3.1	0.00211	0.0635	-1.53			PPP1R14C	-2.03	0.99	-1.57	0.119	1	-4.59			SEL1L	0.643	7.25	1.88	0.0642
ZSCAN12	-0.832	3.13	-3.03	0.00254	0.0753	-1.81			RP5-1057J7.6	-2.08	3.26	-1.85	0.0682	1	-4.59			ACTA2	-1.26	6.87	-1.87	0.0648	1	-4.22			TEX30	-1.35	2.76	-3.1	0.00211	0.0635	-1.59			MOB3B	-1.53	2.76	-1.57	0.119	1	-4.58			DENND1B	0.882	6.25	1.88	0.0643
RAP1GDS1	-0.444	5.49	-3.03	0.00254	0.0753	-2.26			ADAMTS9	-2.81	3.11	-1.85	0.0683	1	-4.58			JRKL	-1.05	3.33	-1.87	0.0648	1	-4.49			NXPH3	-1.45	1.98	-3.1	0.00211	0.0635	-1.56			CCDC122	-1.69	1.17	-1.57	0.12	1	-4.59			PET100	0.635	5.9	1.88	0.0645
NDUFS7	-0.431	5.8	-3.03	0.00257	0.0759	-2.33			PRKAR2B	1.31	5.8	1.85	0.0684	1	-4.54			SEP15	0.449	7.61	1.87	0.065	1	-4.15			INSIG2	0.622	5.26	3.1	0.00211	0.0635	-2.06			LOC100506518	-1.38	1.15	-1.57	0.12	1	-4.59			LOC729737	-1.8	2.75	-1.88	0.0645
TMEM102	-1.09	1.8	-3.02	0.00259	0.0764	-1.73			TBXA2R	-3.18	0.739	-1.85	0.0686	1	-4.59			DCBLD1	1.13	3.9	1.87	0.0651	1	-4.47			MT1M	-1.8	0.837	-3.1	0.00212	0.0635	-1.53			C19orf73	-2.17	0.748	-1.57	0.121	1	-4.59			TENC1	1.73	4.25	1.88	0.065
SEMA5A	-0.83	4.26	-3.02	0.00259	0.0764	-2.02			MAP7D3	-1.48	3.64	-1.85	0.0687	1	-4.58			ATPIF1	-0.463	7.4	-1.87	0.0652	1	-4.17			UBOX5	-1.01	3.56	-3.1	0.00212	0.0636	-1.68			CTU2	-1.6	2.13	-1.56	0.121	1	-4.59			PIGP	-1.7	4.02	-1.88	0.0651
CXCL2	-1.46	0.553	-3.02	0.0026	0.0764	-1.7			PKD2	-1.47	4.67	-1.85	0.0688	1	-4.57			ATP5J2	-0.434	7.45	-1.86	0.0653	1	-4.17			NEAT1	0.724	10.6	3.1	0.00213	0.0637	-2.98			IKBIP	-1.08	3.78	-1.56	0.121	1	-4.58			CEBPD	0.828	6.81	1.88	0.0651
THAP4	-0.396	5.38	-3.02	0.00261	0.0764	-2.28			TFRC	-0.988	6.42	-1.85	0.0689	1	-4.54			PDXP	-1.07	2.87	-1.86	0.0654	1	-4.5			SLC1A2	-1.18	4.91	-3.09	0.00215	0.0641	-1.86			ZFAND5	0.307	8.25	1.56	0.122	1	-4.5			CLGN	2.14	3.14	1.88	0.0653
CD248	1.3	2.96	3.02	0.00262	0.0766	-1.83			CARS	-0.942	4.41	-1.84	0.0691	1	-4.57			ATP5D	-0.516	7.06	-1.86	0.0654	1	-4.19			HOMER2	-0.793	5.04	-3.09	0.00216	0.0644	-1.96			LRCH1	-0.994	4.22	-1.56	0.122	1	-4.57			ARF3	0.617	7.28	1.88	0.0654
CRADD	-1.1	2.09	-3.02	0.00263	0.0768	-1.75			PLA2R1	1.36	2.88	1.84	0.0691	1	-4.57			ZBTB34	0.841	4.46	1.86	0.0654	1	-4.41			AGRN	0.547	6.01	3.09	0.00217	0.0644	-2.22			EDRF1	0.733	4.45	1.56	0.122	1	-4.57			PAPD7	-1.43	4.6	-1.88	0.0654
ZNF653	-0.985	0.797	-3.02	0.00264	0.077	-1.72			ZEB1	-2.16	3.81	-1.84	0.0691	1	-4.57			RPL15	-0.352	9.54	-1.86	0.0658	1	-4.05			KANSL1-AS1	-1.54	2.73	-3.09	0.00217	0.0644	-1.62			PGRMC1	0.404	7.57	1.56	0.122	1	-4.51			PSME3	-0.711	6.59	-1.87	0.0655
PCYOX1	-0.355	6.95	-3.02	0.00265	0.077	-2.58			TTC26	-1.59	2.88	-1.84	0.0694	1	-4.58			CDCP1	-0.793	4.79	-1.86	0.0662	1	-4.39			DGCR6	-1.1	2.81	-3.09	0.00219	0.0648	-1.64			COL17A1	-3.75	2.36	-1.56	0.122	1	-4.59			SLC9A1	-0.795	6	-1.87	0.0655
HLA-DMA	0.812	4.53	3.02	0.00265	0.077	-2.16			RWDD2B	0.956	5.2	1.84	0.0697	1	-4.55			FZD7	-1.18	5.16	-1.86	0.0664	1	-4.38			SDHAF1	-0.89	4.11	-3.09	0.0022	0.0649	-1.77			EHD2	-1.04	4.86	-1.56	0.122	1	-4.56			BBC3	-1.4	3.39	-1.87	0.0657
PRUNE2	-0.912	2.22	-3.02	0.00266	0.0771	-1.78			ARMC6	0.833	5.21	1.84	0.0698	1	-4.55			IRS1	-0.9	5.67	-1.86	0.0665	1	-4.31			SLC39A11	0.598	5.81	3.09	0.0022	0.065	-2.2			PBXIP1	0.549	6.32	1.56	0.122	1	-4.53			TWF1	0.986	4.36	1.87	0.0657
PC	-0.8	4.1	-3.02	0.00267	0.0772	-2			RAB13	-1.01	6.06	-1.84	0.0701	1	-4.56			RAB27B	-0.595	5.72	-1.85	0.0668	1	-4.31			BRINP2	-1.51	1.6	-3.08	0.00222	0.0654	-1.58			DAAM1	0.379	7.14	1.56	0.122	1	-4.52			C21orf119	-2.82	2.08	-1.87	0.0658
SYT12	-1.03	3.71	-3.01	0.0027	0.0778	-1.97			SFRP4	-3.33	3.03	-1.84	0.0701	1	-4.58			GPATCH4	-0.671	4.61	-1.85	0.0671	1	-4.4			TMEM139	-1.72	2.25	-3.08	0.00224	0.0659	-1.63			EHD3	-1.49	2.99	-1.56	0.122	1	-4.58			PSMC6	-0.788	5.36	-1.87	0.066
IRS2	-0.771	5.33	-3.01	0.0027	0.0778	-2.26			ADAMTS4	-2.18	4.08	-1.84	0.0702	1	-4.58			TRA2A	0.326	7.58	1.85	0.0671	1	-4.16			REEP2	-1.59	0.416	-3.08	0.00226	0.0662	-1.57			SLC44A1	0.396	8.08	1.56	0.122	1	-4.5			NSL1	0.832	5.59	1.87	0.0661
TRIM7	-0.902	2.26	-3.01	0.0027	0.0778	-1.8			DPY19L1	-1.34	3.71	-1.84	0.0703	1	-4.58			SMIM4	-0.627	4.72	-1.85	0.0672	1	-4.39			ICA1	0.556	5.87	3.08	0.00228	0.0668	-2.24			SNX18	-0.664	4.89	-1.56	0.122	1	-4.56			E2F3	0.908	5.58	1.87	0.0663
GPHN	-0.843	3.64	-3.01	0.00272	0.0781	-1.93			STAB1	-3.81	2.97	-1.84	0.0703	1	-4.59			MTRNR2L3	0.935	5.62	1.85	0.0672	1	-4.31			FAM92A1P2	-1.46	0.739	-3.08	0.00229	0.0668	-1.59			MEAF6	0.412	7.65	1.56	0.122	1	-4.51			RTEL1	-2.36	3.26	-1.87	0.0664
COL5A3	1.1	2.11	3.01	0.00273	0.0781	-1.8			DMXL1	0.953	4.88	1.84	0.0703	1	-4.56			FAM46C	-1.03	4.22	-1.85	0.0675	1	-4.44			AKR7A3	-1.34	4.55	-3.07	0.0023	0.0671	-1.86			STARD3	-0.636	5.86	-1.56	0.122	1	-4.55			IRF7	0.984	6.33	1.87	0.0666
WNK1	0.244	8.06	3.01	0.00273	0.0781	-2.81			HIPK3	0.649	7.18	1.84	0.0703	1	-4.52			MOSPD1	-1.14	3.72	-1.85	0.0676	1	-4.48			C11orf96	1.94	1.76	3.07	0.00233	0.0677	-1.67			RAP1B	0.38	5.18	1.56	0.123	1	-4.55			PDIA6	-1.83	2.88	-1.87	0.0666
TMSB4X	0.428	8.37	3.01	0.00273	0.0781	-2.89			LOC100505774	-2.41	-0.266	-1.84	0.0704	1	-4.59			TM2D1	0.566	5.84	1.85	0.0677	1	-4.3			LOC101929704	-1.55	1.89	-3.07	0.00233	0.0677	-1.64			HP1BP3	0.379	7.83	1.56	0.123	1	-4.51			ARHGAP40	-1.7	4.64	-1.87	0.0668
ALDH2	0.64	5.64	3.01	0.00275	0.0784	-2.43			PAIP1	0.621	5.08	1.83	0.0705	1	-4.55			TMEM237	-0.555	5.08	-1.85	0.0678	1	-4.37			ARL6	-1.18	3.55	-3.07	0.00234	0.0678	-1.75			E2F5	-1.53	1.64	-1.56	0.123	1	-4.59			TBC1D9B	-0.525	7.07	-1.87	0.0668
CISH	0.693	5.12	3	0.00279	0.0789	-2.37			UGGT1	0.7	6.05	1.83	0.0705	1	-4.54			CENPN	-0.918	4.23	-1.85	0.0678	1	-4.44			MDM4	0.43	7.29	3.07	0.00234	0.0679	-2.51			KAT6B	0.46	6.5	1.56	0.123	1	-4.53			HEATR2	-1.38	4.46	-1.86	0.0669
DMKN	-1	4.28	-3	0.0028	0.0789	-2.14			PCSK6	-1.93	3.3	-1.83	0.0705	1	-4.58			ACLY	-0.407	7.15	-1.85	0.068	1	-4.2			DLGAP1	-1.36	2.5	-3.07	0.00236	0.0681	-1.67			SLC12A2	-0.734	7.24	-1.55	0.123	1	-4.52			SLPI	-1.34	7.87	-1.86	0.067
TMEM177	-0.97	2.68	-3	0.0028	0.0789	-1.85			ARFIP1	-0.714	5.94	-1.83	0.0706	1	-4.55			RBM18	-0.788	4.64	-1.85	0.0681	1	-4.42			RP11-417E7.2	1.62	-0.331	3.07	0.00236	0.0681	-1.61			GYPC	-1.55	3.5	-1.55	0.123	1	-4.58			TRIM25	0.81	6.13	1.86	0.0671
KCNC4	-1.08	2.53	-3	0.0028	0.0789	-1.84			ZBTB17	-1.25	4.48	-1.83	0.0708	1	-4.57			NDC1	-0.584	5.63	-1.84	0.0681	1	-4.32			CCDC8	-1.49	2.19	-3.06	0.00238	0.0686	-1.68			SLC25A16	0.685	5.31	1.55	0.123	1	-4.55			MRPS30	-1.73	3.46	-1.86	0.0673
DPM3	-0.357	6.21	-3	0.0028	0.0789	-2.5			WRAP73	-1.2	4.2	-1.83	0.0709	1	-4.57			HMMR	-1.29	2.88	-1.84	0.0682	1	-4.5			BMP8A	1.55	2.14	3.06	0.00239	0.0688	-1.7			ZNF296	-1.34	2.83	-1.55	0.124	1	-4.58			CPPED1	-1.42	4.54	-1.86	0.0673
LOC100130899	-0.783	3.81	-3	0.0028	0.0789	-1.98			CDPF1	-1.86	3.31	-1.83	0.0711	1	-4.58			PIGA	-1.05	3.51	-1.84	0.0683	1	-4.48			STON2	-0.77	5.42	-3.06	0.00241	0.0692	-2.12			PNRC2	0.363	6.8	1.55	0.124	1	-4.52			FOXRED2	-1.24	4.59	-1.86	0.0673
RPH3AL	-0.879	3.04	-3	0.00281	0.079	-1.9			SNORD81	-1.61	2.78	-1.83	0.0711	1	-4.59			FXYD3	-0.578	9.02	-1.84	0.0683	1	-4.09			LPCAT2	-1.43	3.84	-3.06	0.00242	0.0692	-1.82			ALKBH7	-0.556	6.16	-1.55	0.124	1	-4.54			MTHFD1	-1.07	4.57	-1.86	0.0673
KRAS	0.389	6.07	2.99	0.00287	0.0806	-2.53			SPRED2	1.01	4.96	1.83	0.0711	1	-4.55			TMEM87B	0.362	6.97	1.84	0.0685	1	-4.21			METTL2A	-0.874	3.63	-3.06	0.00243	0.0693	-1.8			PLVAP	-1.75	5.17	-1.55	0.124	1	-4.56			DLD	-1.19	5.54	-1.86	0.0677
FAM126A	-1.09	3.48	-2.99	0.00289	0.0811	-1.99			PIAS1	0.86	4.82	1.83	0.0711	1	-4.56			RARRES2	1.84	3.38	1.84	0.0685	1	-4.5			ZNF32	-1.56	2.86	-3.06	0.00243	0.0694	-1.72			ECT2	0.598	5.84	1.55	0.124	1	-4.54			FCGBP	-2.56	4.22	-1.86	0.068
LINC00984	-0.838	3.96	-2.99	0.00291	0.0814	-2.06			LINC00668	-2.48	0.932	-1.83	0.0713	1	-4.59			VTI1B	-1.19	2.74	-1.84	0.0688	1	-4.51			LOXL4	-1.81	0.684	-3.06	0.00244	0.0694	-1.65			ATP2C2	-0.971	3.76	-1.55	0.125	1	-4.58			RASSF1	1.17	4.84	1.86	0.0681
STARD5	-1.31	1.28	-2.99	0.00293	0.0818	-1.82			C2orf74	-1.57	3.89	-1.83	0.0714	1	-4.58			RPL41	-0.628	6.3	-1.84	0.0688	1	-4.26			PLEKHB1	-1.71	2.89	-3.05	0.00245	0.0696	-1.74			DPY19L1	0.772	4.09	1.55	0.125	1	-4.57			MEX3D	-0.823	6.43	-1.85	0.0684
YWHAB	0.203	9.02	2.99	0.00294	0.082	-3.04			COL19A1	1.82	3.16	1.83	0.0714	1	-4.58			WRNIP1	-0.633	5.53	-1.84	0.0688	1	-4.35			SMPDL3A	-0.954	4.8	-3.05	0.00246	0.0696	-1.96			MAN2A1	0.76	5.15	1.55	0.125	1	-4.55			NHS	1.84	3.08	1.85	0.0684
KCTD1	-0.473	5.85	-2.98	0.00296	0.0824	-2.49			MXRA8	-1.91	5.38	-1.83	0.0714	1	-4.56			TMED7	0.449	7.48	1.84	0.069	1	-4.18			KCNK17	-1.64	-0.283	-3.05	0.00246	0.0696	-1.64			PWAR5	-1.77	0.683	-1.55	0.125	1	-4.59			OAS3	1.25	4.47	1.85	0.0687
WDR86	-1.33	0.736	-2.98	0.00297	0.0825	-1.82			COG1	-2.13	2.22	-1.83	0.0714	1	-4.59			C11orf83	-0.577	5.61	-1.84	0.069	1	-4.33			SLC39A6	-0.593	10.7	-3.05	0.00246	0.0696	-3.08			COL4A3BP	0.537	5.3	1.55	0.125	1	-4.55			ITGA5	2.13	4.16	1.85	0.0688
C1QBP	-0.961	2.93	-2.98	0.00298	0.0825	-1.93			JAZF1	-1.97	2.99	-1.83	0.0715	1	-4.58			ENOPH1	-0.598	5.43	-1.84	0.0691	1	-4.34			HES1	-0.425	8.5	-3.05	0.00247	0.0697	-2.71			ACOT7	-0.912	4.51	-1.55	0.125	1	-4.57			ZNF414	-2.02	2.08	-1.85	0.0691
CDH11	0.961	5.53	2.98	0.00299	0.0827	-2.46			C9orf64	-2.03	3.44	-1.83	0.0715	1	-4.58			COPB2	0.393	7.32	1.84	0.0692	1	-4.2			SSC5D	1.43	1.78	3.05	0.00249	0.0697	-1.72			RCAN1	0.778	5.33	1.54	0.126	1	-4.55			TES	-0.777	6.89	-1.85	0.0691
TPT1-AS1	-0.932	2.82	-2.98	0.00301	0.0832	-1.93			ATAD3A	-1.23	5.66	-1.83	0.0717	1	-4.56			PTPRS	0.466	7.06	1.84	0.0693	1	-4.22			MAP3K2	0.373	7.13	3.05	0.00249	0.0697	-2.53			HES6	0.899	5.04	1.54	0.127	1	-4.56			NHSL1	-1.17	4.24	-1.85	0.0692
OARD1	-0.71	4.03	-2.98	0.00302	0.0832	-2.07			GPR116	-2.62	3.94	-1.83	0.0718	1	-4.58			RPL23	-0.697	10.4	-1.84	0.0693	1	-4.05			WHAMM	-0.858	4.09	-3.05	0.00249	0.0697	-1.89			FAM222A	-1.47	2.68	-1.54	0.127	1	-4.59			PLEKHH3	0.881	5.37	1.85	0.0694
IPO9	0.321	6.71	2.98	0.00302	0.0832	-2.68			MRPL24	-0.774	6.74	-1.83	0.0719	1	-4.54			AADAT	-1.55	1.46	-1.84	0.0694	1	-4.53			EGLN3	1	4.27	3.05	0.00249	0.0697	-2			EIF4EBP1	-0.478	7.25	-1.54	0.127	1	-4.52			NOB1	-1.67	3.55	-1.85	0.0694
CDC42EP3	-0.727	4.96	-2.98	0.00303	0.0832	-2.28			LPAR6	-2.88	3.57	-1.83	0.0719	1	-4.58			LOC101928076	-1.56	0.537	-1.84	0.0694	1	-4.54			RPLP1	-0.41	11.8	-3.05	0.00249	0.0697	-3.3			TRNE	-0.601	8.78	-1.54	0.127	1	-4.5			SCMH1	1.36	4.74	1.85	0.0696
ADAMTS5	-1.02	3.83	-2.98	0.00304	0.0832	-2.06			PPEF1	-2.8	0.802	-1.82	0.072	1	-4.59			LOC101926907	-1.73	1.53	-1.84	0.0694	1	-4.53			SENP7	0.546	6.36	3.05	0.0025	0.0698	-2.42			PDP1	0.768	6.05	1.54	0.127	1	-4.53			PLXNC1	1.46	3.82	1.85	0.0696
SERP1	-0.289	8.45	-2.98	0.00304	0.0832	-2.96			TMEM26	-2.27	2.01	-1.82	0.0721	1	-4.59			KIAA1279	-0.749	5.02	-1.84	0.0694	1	-4.39			NOA1	-0.949	4.23	-3.05	0.00251	0.0701	-1.92			TMBIM1	-0.58	6.33	-1.54	0.127	1	-4.54			TGM2	1.55	4.58	1.85	0.0696
ABL2	0.422	5.85	2.98	0.00304	0.0832	-2.53			PIBF1	0.975	4.28	1.82	0.0722	1	-4.57			SERPINF2	-1.74	1.03	-1.84	0.0695	1	-4.53			ZNF594	-1.29	2.87	-3.05	0.00252	0.0701	-1.76			LDLRAD4	0.725	6.26	1.54	0.127	1	-4.54			DSN1	1.09	4.87	1.85	0.0697
LOC102724889	-1.12	1.04	-2.97	0.00305	0.0833	-1.85			PLCB2	-2.36	3.45	-1.82	0.0724	1	-4.58			EEF1G	-0.37	9.36	-1.84	0.0695	1	-4.09			TMEM156	-1.22	1.11	-3.04	0.00254	0.0705	-1.69			COX7A1	-1.53	3.5	-1.54	0.128	1	-4.58			RARRES2	1.67	4.61	1.85	0.0698
PDGFRB	1.11	5	2.97	0.00306	0.0834	-2.35			DKK3	-2.78	4.13	-1.82	0.0725	1	-4.57			MEGF6	0.697	6.13	1.83	0.0697	1	-4.3			FMO5	-1.23	4.48	-3.04	0.00256	0.0705	-1.94			SLC2A13	1.09	3.59	1.54	0.128	1	-4.58			SMYD3	1.92	5.38	1.84	0.0698
ETAA1	-0.635	4.42	-2.97	0.00311	0.0845	-2.19			AP1AR	-0.909	6.2	-1.82	0.0725	1	-4.55			SYCE1L	-1.52	1.6	-1.83	0.0698	1	-4.53			EDARADD	-1.3	3.59	-3.04	0.00256	0.0705	-1.84			TEAD3	1.13	4.54	1.54	0.128	1	-4.56			MAPK13	0.755	6.21	1.84	0.07
BNC2	0.843	3.71	2.97	0.00312	0.0848	-2.09			ADA	-2.72	1.45	-1.82	0.0726	1	-4.59			SC5D	-0.702	6.02	-1.83	0.0699	1	-4.3			ANO5	-1.1	2.44	-3.04	0.00256	0.0705	-1.75			LOC100128560	1.6	1.52	1.53	0.128	1	-4.59			HAS3	-2.92	1.3	-1.84	0.0701
SLC4A3	-1.08	3.05	-2.97	0.00314	0.0851	-1.98			PPAPDC1A	-3.1	1.77	-1.82	0.0727	1	-4.59			RPP25	-0.959	4.32	-1.83	0.0699	1	-4.45			IPO9	0.435	6.48	3.04	0.00256	0.0705	-2.46			KDM1B	0.546	4.11	1.53	0.128	1	-4.57			ASNS	1.65	3.84	1.84	0.0702
LOC102724884	-1.12	1.42	-2.96	0.00315	0.0851	-1.89			FIZ1	0.852	4.66	1.82	0.0727	1	-4.56			RPS19	-0.502	11.2	-1.83	0.07	1	-4.04			CHMP4C	-0.666	5.32	-3.04	0.00256	0.0705	-2.16			PWARSN	-1.19	3.19	-1.53	0.128	1	-4.58			IQCE	0.922	5.3	1.84	0.0703
CTBP2	0.271	7.27	2.96	0.00315	0.0851	-2.82			FMO2	-2.1	5.65	-1.82	0.0727	1	-4.58			NFIA	0.405	8.76	1.83	0.0704	1	-4.12			GALNT14	-1.64	0.727	-3.03	0.00262	0.0719	-1.71			ICA1	0.914	4.47	1.53	0.128	1	-4.56			SLC12A2	-0.993	7.92	-1.84	0.0703
LRRC28	-0.91	2.77	-2.96	0.00316	0.0851	-1.97			NBPF11	-1.14	4.14	-1.82	0.0728	1	-4.58			AIM1	-0.627	6.43	-1.83	0.0704	1	-4.26			SCAPER	-1.01	3.67	-3.03	0.00262	0.0719	-1.87			KLHL20	0.539	5.06	1.53	0.129	1	-4.56			SLC41A2	-1.43	4.4	-1.84	0.0703
NES	-0.97	4.65	-2.96	0.00319	0.0857	-2.28			C3orf80	-3.31	2.32	-1.82	0.0729	1	-4.59			YIPF2	-1.34	3.18	-1.83	0.0705	1	-4.51			KRAS	0.514	6.16	3.03	0.00263	0.0719	-2.41			ZFP36L2	0.533	8.93	1.53	0.129	1	-4.49			TNFRSF21	-1.9	3.49	-1.84	0.0703
RP11-135J2.4	-1.1	0.179	-2.96	0.00322	0.0864	-1.87			ZNF837	-2.04	2.43	-1.82	0.073	1	-4.59			SNRPD1	-0.695	4.96	-1.83	0.0706	1	-4.38			MMP7	-2.12	1.51	-3.03	0.00264	0.072	-1.74			REC8	-1.43	2.82	-1.53	0.129	1	-4.59			N4BP1	0.814	5.69	1.84	0.0704
CILP2	1.26	0.166	2.96	0.00322	0.0864	-1.88			RANGRF	-1.81	1.5	-1.82	0.073	1	-4.59			CDKN2B-AS1	-1.49	0.359	-1.83	0.0706	1	-4.54			CAPN8-2	-1.52	0.323	-3.03	0.00266	0.0725	-1.71			RIMS2	-1.21	4.61	-1.53	0.129	1	-4.57			MAP3K13	0.669	6.3	1.84	0.0704
PTPRZ1	-0.994	1.63	-2.96	0.00323	0.0864	-1.92			COL8A2	-2.89	3.5	-1.82	0.0732	1	-4.58			FBN1	1.51	5.68	1.83	0.0707	1	-4.35			FAM71E1	-1.68	1.22	-3.03	0.00266	0.0725	-1.73			THRA	-0.844	4.64	-1.53	0.129	1	-4.57			RHOU	-1.16	5	-1.84	0.0705
PHF7	-1.13	1.79	-2.96	0.00324	0.0864	-1.92			DNAJB5	-2.28	1.94	-1.82	0.0732	1	-4.59			RPL13	-0.34	10.5	-1.83	0.0708	1	-4.06			FLJ37453	-1.14	3.26	-3.03	0.00267	0.0727	-1.84			RPS9	-0.369	8.84	-1.53	0.129	1	-4.5			ABHD17B	-1.48	4	-1.84	0.0705
DUSP7	-0.81	3.57	-2.96	0.00324	0.0864	-2.09			LGALS1	-1.45	8.79	-1.82	0.0733	1	-4.51			UBR1	0.601	5.13	1.82	0.0712	1	-4.36			PRRC2C	0.366	7.95	3.03	0.00269	0.0729	-2.75			EFNA4	1.41	3.32	1.53	0.129	1	-4.57			ZBTB22	1.23	4.27	1.84	0.0705
RP11-60I3.5	-1.35	0.759	-2.96	0.00324	0.0864	-1.89			B4GALT5	-0.774	7.31	-1.82	0.0735	1	-4.54			NDUFA8	-0.515	5.61	-1.82	0.0713	1	-4.34			PER2	-0.672	5.71	-3.03	0.00269	0.0729	-2.29			INSIG2	-0.706	4.98	-1.53	0.129	1	-4.56			TIMP1	0.922	8.19	1.84	0.0707
ACOT7	-0.734	3.9	-2.95	0.00326	0.0865	-2.14			CCDC51	-1.76	2.83	-1.81	0.0736	1	-4.59			H19	2.63	4.13	1.82	0.0714	1	-4.48			A2M	-1.34	5.18	-3.02	0.0027	0.0729	-2.19			SEC14L2	-0.9	5.03	-1.53	0.129	1	-4.56			TFAP2C	0.821	7.04	1.84	0.0707
LAMA1	-0.901	1.86	-2.95	0.00327	0.0867	-1.94			LATS1	-0.737	5.85	-1.81	0.0737	1	-4.55			ZNHIT2	-0.907	4.33	-1.82	0.0714	1	-4.45			STARD5	-1.71	1.33	-3.02	0.0027	0.0729	-1.75			PIK3CA	0.713	6.23	1.53	0.129	1	-4.54			DUSP2	2.68	1.7	1.83	0.0714
ZNF414	-0.893	2.38	-2.95	0.00328	0.0868	-1.97			PIK3C2B	1.01	4.41	1.81	0.0739	1	-4.57			SNX14	0.462	6.57	1.82	0.0716	1	-4.25			ZNF772	-1.1	3.45	-3.02	0.00272	0.0731	-1.88			PAXIP1-AS1	-0.946	5.01	-1.53	0.129	1	-4.57			TMEM120B	-1.25	3.95	-1.83	0.0715
RPS8	-0.275	9.99	-2.95	0.00329	0.0868	-3.31			GGH	-1.3	5.15	-1.81	0.0739	1	-4.57			RPL13A	-0.607	9.11	-1.82	0.0716	1	-4.1			SEC23A	0.618	5.42	3.02	0.00272	0.0731	-2.32			CHI3L2	-2.36	1.51	-1.53	0.129	1	-4.59			ASCC1	1.19	4.07	1.83	0.0716
DYNLRB2	-1.17	1.51	-2.95	0.00329	0.0868	-1.93			UNC5C	-2.19	2.59	-1.81	0.074	1	-4.59			IMMP2L	-1.24	2.77	-1.82	0.0718	1	-4.51			SH3BGRL2	-0.843	4.44	-3.02	0.00274	0.0735	-2.03			AGR2	-0.862	6.69	-1.53	0.129	1	-4.54			MT1X	-1.26	4.75	-1.83	0.0716
SEL1L	0.316	7.01	2.95	0.00331	0.0873	-2.82			TRPM2-AS	1.85	1.09	1.81	0.0741	1	-4.58			CPEB1	0.982	2.46	1.82	0.072	1	-4.52			NOL7	-0.567	5.29	-3.02	0.00276	0.0738	-2.21			GPX2	-2.06	2.19	-1.53	0.13	1	-4.59			UTP14C	0.86	5.73	1.83	0.0716
CDC42EP4	-0.474	6.14	-2.95	0.00332	0.0873	-2.65			EIF2AK3	0.848	5.37	1.81	0.0742	1	-4.55			HEATR5A	0.583	5.57	1.82	0.0722	1	-4.34			PCK2	-0.661	4.78	-3.02	0.00278	0.0743	-2.1			GREM1	2.23	3.45	1.53	0.13	1	-4.58			CXXC4	-2.18	3.19	-1.83	0.0716
ECHDC3	-0.811	3.59	-2.95	0.00335	0.0877	-2.13			MEF2C	-2.06	4.79	-1.81	0.0742	1	-4.57			ALDH1L2	1.36	2.7	1.82	0.0724	1	-4.51			AC007163.3	-1.41	1.18	-3.01	0.00278	0.0744	-1.77			NR2F2	0.56	6.38	1.53	0.13	1	-4.53			OXSR1	-0.902	5.69	-1.83	0.0718
LOC101928061	-0.956	2.63	-2.94	0.00336	0.0877	-2.01			LRRC32	-2.83	3.67	-1.81	0.0742	1	-4.58			MFI2	-1.14	2.47	-1.82	0.0724	1	-4.52			AVPI1	-1.42	2.26	-3.01	0.0028	0.0745	-1.81			FLII	0.498	5.61	1.53	0.13	1	-4.55			SMC4	0.877	5.94	1.83	0.072
CNTD1	-1.11	1.42	-2.94	0.00336	0.0877	-1.94			LINC00152	-1.08	5.19	-1.81	0.0745	1	-4.56			KPNA2	-0.766	4.98	-1.82	0.0725	1	-4.39			BTN3A2	0.971	3.29	3.01	0.0028	0.0745	-1.94			MORF4L1	0.393	7.06	1.53	0.13	1	-4.52			IFITM1	1.11	6.78	1.83	0.072
HAPLN3	-1.35	2.51	-2.94	0.00336	0.0877	-2			EFEMP2	-2.33	3.61	-1.81	0.0745	1	-4.58			LOC728769	-1.2	2.7	-1.82	0.0725	1	-4.51			DAPL1	-1.98	-0.507	-3.01	0.00283	0.0751	-1.75			GAS6	-1.21	5.81	-1.53	0.13	1	-4.54			NOTCH1	-1.17	5.04	-1.83	0.0722
ISLR	0.943	5.72	2.94	0.00337	0.0877	-2.61			THAP8	-1.51	3.62	-1.81	0.0745	1	-4.58			RFXANK	-1.2	2.25	-1.82	0.0726	1	-4.52			TNFAIP6	1.61	2.35	3.01	0.00284	0.0752	-1.86			OAT	0.482	7.15	1.53	0.13	1	-4.52			SCN8A	1.63	3.61	1.83	0.0723
PHGR1	-1.45	2.18	-2.94	0.00337	0.0877	-1.98			TNFSF14	2.14	2.22	1.81	0.0746	1	-4.58			LRPPRC	-0.399	6.63	-1.82	0.0726	1	-4.25			CTNNA1	0.313	8.28	3.01	0.00284	0.0752	-2.84			RAPGEFL1	-1.23	3.74	-1.52	0.131	1	-4.58			COMMD3	0.835	5.87	1.83	0.0723
ZSCAN1	-1.12	1.57	-2.94	0.00338	0.0877	-1.94			MIR6087	1.88	0.91	1.81	0.0746	1	-4.59			LOC158960	-1.02	3.88	-1.81	0.0727	1	-4.48			C16orf89	-1.48	2.22	-3	0.00287	0.076	-1.83			CENPK	0.947	3.88	1.52	0.131	1	-4.58			ZNF165	-2.19	0.872	-1.83	0.0724
FAT1	-0.816	5.57	-2.94	0.00342	0.0887	-2.58			RALGPS2	1.09	4.09	1.81	0.0746	1	-4.57			SETD3	-0.739	5.36	-1.81	0.0728	1	-4.35			SCN4B	-1.67	1.05	-3	0.00289	0.0762	-1.8			TSR3	-1.01	3.37	-1.52	0.131	1	-4.58			STX3	-0.875	6.49	-1.83	0.0726
TUBG2	-0.851	3.83	-2.94	0.00344	0.089	-2.17			F2R	-2.27	4.03	-1.81	0.0748	1	-4.57			KCNK5	-1.63	0.946	-1.81	0.073	1	-4.54			VMP1	0.516	7.03	3	0.00289	0.0762	-2.66			LOC729887	-1.45	2.88	-1.52	0.131	1	-4.59			TMCC1	0.925	5.22	1.83	0.0726
PDGFC	-0.707	4.67	-2.93	0.00346	0.0895	-2.38			GOSR1	0.658	5.81	1.81	0.0748	1	-4.54			ZRANB1	0.508	6.09	1.81	0.0732	1	-4.3			XDH	-1.25	1.56	-3	0.00291	0.0766	-1.82			SFXN1	-0.498	5.59	-1.52	0.131	1	-4.55			CDC73	0.741	6.7	1.83	0.0727
CYB5R2	-0.985	3.01	-2.93	0.00347	0.0895	-2.09			OSBPL1A	1.03	5.95	1.8	0.0751	1	-4.55			SLC15A2	-1.1	3.74	-1.81	0.0733	1	-4.48			VPS39	0.498	6	3	0.00293	0.0769	-2.49			ABCA12	1.11	2.96	1.52	0.131	1	-4.58			CBLB	1.25	4.84	1.83	0.0727
SLC27A2	-1.28	2.2	-2.93	0.00351	0.0905	-2.01			TPGS1	-1.63	3.74	-1.8	0.0753	1	-4.58			TOPORS-AS1	-0.996	3.45	-1.81	0.0733	1	-4.49			GBP2	-1.04	4.88	-3	0.00294	0.0771	-2.22			IFIT1	-1.45	6.37	-1.52	0.131	1	-4.54			FGD3	2.55	2.32	1.83	0.0728
CD59	-0.408	8.85	-2.93	0.00352	0.0905	-3.18			TMEM80	-1.02	4.55	-1.8	0.0754	1	-4.57			CPE	0.729	6.36	1.81	0.0735	1	-4.28			LEPRE1	0.958	3.78	3	0.00295	0.0773	-2.06			COX11	-0.797	4.46	-1.52	0.131	1	-4.57			NYNRIN	-2.4	1.98	-1.83	0.0728
ANXA3	-1.13	3.96	-2.93	0.00354	0.0908	-2.26			FOXN2	-1.02	5.81	-1.8	0.0755	1	-4.56			KRT81	-2.4	1.36	-1.81	0.0737	1	-4.53			NID1	1.45	4.09	2.99	0.00298	0.0776	-2.14			FAT2	-1.73	0.754	-1.52	0.131	1	-4.59			MARCH2	0.918	5.91	1.82	0.0728
TSPAN9	0.375	5.69	2.92	0.00359	0.092	-2.68			BCL6B	-3.67	1.34	-1.8	0.0755	1	-4.59			SNCA	-1.44	1.44	-1.81	0.0737	1	-4.53			DAB2IP	-0.838	5.12	-2.99	0.00298	0.0776	-2.27			UBE2L3	-0.407	6.6	-1.52	0.132	1	-4.53			ZNF524	1.11	4.82	1.82	0.0728
FIBIN	1.37	1.99	2.92	0.00362	0.0927	-2.06			CLDN5	-3.6	1.55	-1.8	0.0756	1	-4.59			TMEM39A	0.759	5.06	1.81	0.0739	1	-4.39			C1orf116	-1.56	2.55	-2.99	0.00298	0.0776	-1.89			BRAF	-0.905	5.6	-1.52	0.132	1	-4.55			MANBAL	0.702	6.23	1.82	0.0728
CTSD	0.461	9.27	2.92	0.00363	0.0927	-3.28			ZNF880	1.33	3.01	1.8	0.0757	1	-4.58			GEMIN4	-0.957	2.94	-1.81	0.0742	1	-4.51			LINC00277	-1.59	2.78	-2.99	0.00299	0.0776	-1.88			ACAP1	-1.65	2.45	-1.52	0.132	1	-4.59			MEPCE	-0.819	5.75	-1.82	0.0729
C2CD4D	-1.17	1.08	-2.92	0.00366	0.0932	-2			SLC25A45	-1.72	2.96	-1.8	0.076	1	-4.58			TMEM256	-0.561	5.55	-1.8	0.0743	1	-4.34			RP11-946L20.4	-1.62	-0.05	-2.99	0.00301	0.0782	-1.81			PPIB	-1.52	2.17	-1.52	0.132	1	-4.59			NCF2	2.44	2.47	1.82	0.073
DTD1	-0.616	4.23	-2.92	0.00367	0.0932	-2.3			CPSF3L	-1.04	5.45	-1.8	0.0765	1	-4.57			STARD13	1.19	3.75	1.8	0.0745	1	-4.48			SDK2	-1.23	2.6	-2.99	0.00303	0.0786	-1.91			CCDC6	0.43	6.19	1.52	0.132	1	-4.54			CACNB3	1.74	4.67	1.82	0.073
RPP14	-0.525	4.82	-2.92	0.00368	0.0932	-2.44			MAF	-1.95	5.07	-1.8	0.0765	1	-4.57			ENDOV	-1.05	3.24	-1.8	0.0748	1	-4.5			FAM178B	-1.35	1.08	-2.99	0.00304	0.0787	-1.84			MAP1LC3B	-0.617	5.96	-1.52	0.132	1	-4.54			SSFA2	-0.748	6.38	-1.82	0.0731
ETFDH	-0.806	3.47	-2.92	0.00369	0.0932	-2.17			GFOD2	-0.989	4.71	-1.8	0.0766	1	-4.57			MARCKSL1	0.28	9.58	1.8	0.0748	1	-4.11			PKIB	-0.746	7.28	-2.98	0.00307	0.0793	-2.67			TMEM178A	-1.69	1.45	-1.52	0.132	1	-4.59			LYZ	-1.88	6.13	-1.82	0.0732
NOV	-1.31	2.12	-2.91	0.00369	0.0932	-2.06			GYPC	-1.71	4.42	-1.79	0.0767	1	-4.57			HR	-1.68	1.62	-1.8	0.0749	1	-4.52			NUP88	-0.703	4.77	-2.98	0.00311	0.0801	-2.24			USP35	-1.03	2.65	-1.52	0.132	1	-4.59			RASL10A	-2.92	0.588	-1.82	0.0733
OSER1-AS1	-0.802	3.3	-2.91	0.00369	0.0932	-2.14			APBB2	-1.03	5.63	-1.79	0.0767	1	-4.56			ARHGEF7	0.635	5.57	1.8	0.0749	1	-4.35			YBX3	-0.846	6.65	-2.98	0.00312	0.0803	-2.64			ZCCHC3	0.427	5.72	1.52	0.133	1	-4.55			NINJ1	0.688	7.54	1.82	0.0733
RPS9	-0.293	8.72	-2.91	0.00369	0.0932	-3.2			ATP6V0A4	1.63	2.44	1.79	0.0768	1	-4.58			GK5	0.624	5.91	1.8	0.0749	1	-4.31			HIC1	1.57	1.34	2.98	0.00313	0.0803	-1.9			GCN1L1	0.488	5.93	1.52	0.133	1	-4.54			MAP3K7	0.981	5.7	1.82	0.0736
NDRG2	-0.719	5.06	-2.91	0.0037	0.0932	-2.49			C1QTNF6	-2.14	4.05	-1.79	0.0768	1	-4.58			RPS23	-0.44	8.86	-1.8	0.075	1	-4.14			DCDC5	-1.22	2.85	-2.98	0.00313	0.0803	-1.93			RBM38	0.842	4.66	1.52	0.133	1	-4.56			ZNF100	1.31	4.12	1.82	0.0737
EDIL3	-1.2	4.19	-2.91	0.00374	0.094	-2.3			ACTG2	-2.27	4.41	-1.79	0.0768	1	-4.57			EBF1	0.985	4.06	1.8	0.0752	1	-4.46			ZNF407	-0.871	3.89	-2.98	0.00314	0.0803	-2.06			PCNXL3	0.411	5.94	1.51	0.133	1	-4.54			KIAA1804	-1.86	3.12	-1.82	0.0738
SH2B2	-1.11	2.12	-2.91	0.00375	0.0943	-2.06			EPS8	-1.04	5.47	-1.79	0.0769	1	-4.56			PDCD4	-0.51	7.99	-1.8	0.0752	1	-4.18			GALNT10	0.632	5.9	2.98	0.00315	0.0803	-2.56			DIABLO	0.532	5.15	1.51	0.133	1	-4.56			SMG6	-1.56	4.16	-1.82	0.0739
C1orf210	-0.745	3.53	-2.91	0.00378	0.0946	-2.22			VPS4A	0.641	6.17	1.79	0.077	1	-4.54			ADAMTSL2	1.89	0.988	1.8	0.0754	1	-4.54			SERP1	-0.354	8.72	-2.97	0.00317	0.0803	-2.97			QDPR	0.663	5.83	1.51	0.134	1	-4.54			KRT6B	-3.89	2.98	-1.82	0.0739
FKBP1B	-1.25	1.21	-2.91	0.00379	0.0946	-2.04			TNRC6B	0.666	7.5	1.79	0.0772	1	-4.53			CRISPLD2	1.42	5.08	1.8	0.0754	1	-4.41			CERS2	0.348	8.63	2.97	0.00317	0.0803	-2.99			KIAA1549	-0.962	3.65	-1.51	0.134	1	-4.58			DSG3	-3.05	1.58	-1.82	0.0739
SLC34A2	-1.32	1.59	-2.91	0.00379	0.0946	-2.06			GGT5	-2.15	3.29	-1.79	0.0772	1	-4.58			KCND2	1.4	0.508	1.8	0.0755	1	-4.54			ELK3	0.698	5.49	2.97	0.00317	0.0803	-2.44			MAN2C1	-0.73	5.51	-1.51	0.134	1	-4.56			UCHL3	-0.791	5.31	-1.82	0.0741
MMP10	-1.6	-0.17	-2.91	0.00379	0.0946	-2.01			RAB2A	0.5	8.46	1.79	0.0774	1	-4.52			USE1	-1.08	3.57	-1.8	0.0755	1	-4.49			LINC00240	-1.69	-0.0729	-2.97	0.00317	0.0803	-1.86			WBP1L	0.371	6.29	1.51	0.134	1	-4.54			ENPP3	-2.21	2.08	-1.81	0.0744
MAOB	-1.16	4.43	-2.91	0.0038	0.0946	-2.46			CST1	-3.49	-0.513	-1.79	0.0775	1	-4.59			TRIM2	-0.897	4.49	-1.8	0.0758	1	-4.43			RPP40	-1.25	1.69	-2.97	0.00318	0.0803	-1.9			LOC100507547	-1.63	0.944	-1.51	0.135	1	-4.59			CA5B	-2.1	2.15	-1.81	0.0745
HOXA3	-1.07	1.88	-2.91	0.0038	0.0946	-2.08			CARS2	0.702	5.25	1.79	0.0775	1	-4.55			ZBTB33	-0.558	5.3	-1.79	0.0758	1	-4.37			FAM83F	-1.32	2.88	-2.97	0.00318	0.0803	-1.96			NHLRC4	-1.73	0.656	-1.51	0.135	1	-4.59			MSR1	1.19	4.63	1.81	0.0745
RBM39	0.259	8.09	2.9	0.00381	0.0947	-3.12			TTN	1	4.62	1.79	0.0775	1	-4.56			TMEM184B	0.473	6.46	1.79	0.076	1	-4.28			GLTSCR2	-0.387	7.87	-2.97	0.00318	0.0803	-2.84			TAOK3	0.517	5.81	1.51	0.135	1	-4.54			STK39	2.42	3.67	1.81	0.0746
TMTC1	-1.05	3.24	-2.9	0.00383	0.0947	-2.18			DDX39A	-0.848	5.29	-1.79	0.0776	1	-4.56			RPL23A	-0.9	8.02	-1.79	0.076	1	-4.18			PLAC9	2.06	1.68	2.97	0.0032	0.0807	-1.93			CCDC41	0.78	4.37	1.51	0.135	1	-4.57			FEZ1	-2.48	1.45	-1.81	0.0747
UBXN1	-0.37	6.04	-2.9	0.00383	0.0947	-2.76			NUTF2	-0.623	6.73	-1.79	0.0779	1	-4.54			TCTEX1D2	-0.873	4.04	-1.79	0.0761	1	-4.47			NICN1	-1.02	3.08	-2.97	0.0032	0.0807	-1.99			RCN1	0.817	4.54	1.51	0.135	1	-4.56			PRSS23	1.44	7.17	1.81	0.0748
PARP1	0.285	7.09	2.9	0.00383	0.0947	-2.97			ZNF330	-0.809	5.28	-1.79	0.078	1	-4.56			MGC16275	-1.41	1.8	-1.79	0.0761	1	-4.53			ENAH	0.395	8.21	2.97	0.00322	0.0808	-2.96			LOC100505761	-0.761	4.85	-1.51	0.136	1	-4.57			EPHA4	-1.64	2.3	-1.81	0.0749
TARSL2	-0.752	3.58	-2.9	0.00385	0.095	-2.23			PCCA	2.15	1.34	1.79	0.078	1	-4.59			FAM24B	-1.52	1.04	-1.79	0.0761	1	-4.54			ZDHHC21	0.596	6.05	2.97	0.00322	0.0808	-2.57			SAMD10	-0.774	4.13	-1.5	0.136	1	-4.58			LRRC8B	-0.913	5.47	-1.81	0.075
MFGE8	-0.834	5.34	-2.9	0.00386	0.095	-2.61			CCDC24	-1.6	3.39	-1.79	0.0781	1	-4.58			TIMP2	1.03	6.71	1.79	0.0762	1	-4.27			ITGA5	0.894	4.4	2.97	0.00323	0.0809	-2.23			CANT1	0.422	6.62	1.5	0.136	1	-4.53			TRIM33	-0.751	6.33	-1.81	0.075
RADIL	-1.14	0.615	-2.9	0.00386	0.095	-2.03			TCTEX1D2	-1.31	2.71	-1.79	0.0782	1	-4.59			RMND5A	-0.534	5.96	-1.79	0.0763	1	-4.31			ZSCAN12	-1.02	3.32	-2.97	0.00325	0.0814	-2.02			PLXNA1	-0.587	5.55	-1.5	0.136	1	-4.55			HSPB2	-2.61	0.793	-1.81	0.0751
ABCA5	-0.62	4.9	-2.9	0.00387	0.0951	-2.5			MARVELD1	-1.15	5.01	-1.79	0.0783	1	-4.56			APOL1	0.968	5	1.79	0.0763	1	-4.42			TBC1D22B	-1.07	3.47	-2.96	0.00328	0.0821	-2.04			KRBA1	-1.04	3.52	-1.5	0.136	1	-4.58			EMB	1.64	4.68	1.81	0.0754
SRPX2	1.1	2.25	2.9	0.00388	0.0951	-2.12			PTBP3	0.591	7.58	1.78	0.0784	1	-4.53			RERG	-1.07	4.22	-1.79	0.0763	1	-4.45			OLFML1	1.6	0.809	2.96	0.00329	0.0821	-1.92			EDNRB	-2.12	2.62	-1.5	0.136	1	-4.59			PDGFD	-1.95	3.52	-1.81	0.0754
TBC1D4	-0.694	5	-2.9	0.00388	0.0951	-2.53			POMGNT2	-2.01	3.38	-1.78	0.0785	1	-4.58			CKS1B	-0.852	3.58	-1.79	0.0766	1	-4.48			DPCD	-0.828	4.47	-2.96	0.0033	0.0823	-2.21			SLC6A6	-1.59	3.03	-1.5	0.137	1	-4.58			VEGFA	0.859	7.65	1.81	0.0755
KLF6	0.342	8.05	2.9	0.00391	0.0955	-3.13			SORBS1	-1.46	4.61	-1.78	0.0785	1	-4.58			AHI1	0.707	6.27	1.79	0.0767	1	-4.3			FLNA	0.709	7	2.96	0.00331	0.0823	-2.8			POLR2C	-0.623	4.65	-1.5	0.137	1	-4.57			CREB3	0.802	5.73	1.81	0.0756
RPL23	-0.308	10.1	-2.9	0.00392	0.0957	-3.49			ACAD10	-1.67	3.74	-1.78	0.0785	1	-4.58			PFDN2	-0.475	6.11	-1.79	0.0768	1	-4.31			FAM161B	-1.32	2.4	-2.96	0.00332	0.0823	-1.97			IKZF2	0.887	3.92	1.5	0.137	1	-4.58			SSH1	0.974	4.89	1.81	0.0757
EIF3E	-0.306	6.66	-2.89	0.00395	0.096	-2.9			POLR2H	-0.645	6.44	-1.78	0.0788	1	-4.55			MCAT	-0.995	3.88	-1.79	0.077	1	-4.48			NLGN4X	-1.32	2.46	-2.96	0.00332	0.0823	-1.99			GLB1	0.521	4.79	1.5	0.137	1	-4.56			ARNT2	2.07	3.59	1.81	0.0759
TNS3	0.578	5.68	2.89	0.00395	0.096	-2.74			PPID	-0.725	5.3	-1.78	0.0794	1	-4.56			LOC100507316	-1.49	1.99	-1.79	0.077	1	-4.53			C12orf45	-1.07	3.56	-2.96	0.00333	0.0824	-2.07			FBXO31	-0.698	4.69	-1.5	0.137	1	-4.57			EDEM1	0.761	6.29	1.8	0.0759
OSGIN1	-1.25	1.45	-2.89	0.00397	0.0963	-2.09			ALPL	-1.67	6.25	-1.78	0.0795	1	-4.57			SCN8A	1.15	2.89	1.79	0.077	1	-4.51			TARSL2	-0.994	3.69	-2.96	0.00334	0.0824	-2.08			ERO1LB	0.695	5.69	1.5	0.137	1	-4.55			SH3BP2	0.874	6.5	1.8	0.076
SP2	-0.636	3.96	-2.89	0.00398	0.0965	-2.34			TBL1X	0.897	5.78	1.78	0.0795	1	-4.55			NAA35	-0.609	5.26	-1.79	0.0771	1	-4.39			SEPT2	0.275	8.45	2.95	0.00337	0.0832	-3.01			ZWINT	0.613	5.54	1.5	0.137	1	-4.55			METTL7A	-1.06	5.69	-1.8	0.0763
TTC36	-1.09	3.21	-2.89	0.00402	0.0973	-2.23			MARK4	0.86	4.45	1.78	0.0799	1	-4.56			MRPL20	-0.722	4.97	-1.78	0.0776	1	-4.4			LRRC34	-1.33	2.16	-2.95	0.00339	0.0834	-1.96			CIT	0.889	3.81	1.5	0.137	1	-4.58			PRODH	-2.96	0.845	-1.8	0.0764
NKX3-1	-0.786	4.36	-2.88	0.00406	0.098	-2.47			GEM	-2.07	3.98	-1.78	0.0799	1	-4.57			DMKN	-1.21	4.71	-1.78	0.0777	1	-4.41			SLC27A2	-1.68	2.98	-2.95	0.00339	0.0835	-2.01			RP11-53O19.1	-1.36	2.32	-1.5	0.138	1	-4.59			AFF1	0.667	6.09	1.8	0.0766
LY6G5C	-1.28	0.963	-2.88	0.00407	0.098	-2.09			GOLGA8B	-2.35	4.72	-1.78	0.0799	1	-4.58			LOC101929240	0.843	3.26	1.78	0.0777	1	-4.5			RNF39	-1.65	0.964	-2.95	0.0034	0.0836	-1.93			VAV3	0.582	6.87	1.5	0.138	1	-4.53			PLEKHJ1	-1.23	5.54	-1.8	0.0767
GNAL	-0.987	1.98	-2.88	0.00407	0.098	-2.14			SWI5	-1.06	4.39	-1.77	0.0801	1	-4.58			PTPMT1	-0.639	4.79	-1.78	0.078	1	-4.41			DCAF10	0.504	7.25	2.95	0.00343	0.084	-2.84			SH3BGRL	0.862	7.34	1.5	0.138	1	-4.52			GCLM	-1.22	4.78	-1.8	0.0769
ZSWIM5	-0.973	1.86	-2.88	0.0041	0.0986	-2.13			KALRN	-1.2	4.19	-1.77	0.0801	1	-4.58			RPS25	-0.55	7.15	-1.78	0.0781	1	-4.24			SFPQ	0.29	8.09	2.95	0.00344	0.0842	-2.98			CERS4	-0.538	6.51	-1.5	0.138	1	-4.54			TLE3	0.81	6.17	1.8	0.0769
SS18L2	-0.417	5.95	-2.88	0.00411	0.0986	-2.79			EMP3	-2.53	3.57	-1.77	0.0801	1	-4.58			RPS7	-0.447	6.32	-1.78	0.0784	1	-4.29			ZNF555	-1.09	2.59	-2.95	0.00345	0.0842	-2.02			C2orf82	-1.82	0.411	-1.5	0.138	1	-4.59			ZNF573	-2.27	2.56	-1.8	0.0769
PIK3IP1	-0.673	4.76	-2.88	0.00411	0.0986	-2.52			TMEM183A	-0.861	4.85	-1.77	0.0801	1	-4.57			WDR54	-1.31	2.55	-1.78	0.0785	1	-4.52			RPL34	-0.382	10	-2.95	0.00345	0.0842	-3.29			MED17	0.673	4.75	1.49	0.138	1	-4.56			LAMB2	0.754	6.15	1.8	0.0771
C19orf70	-0.355	6.09	-2.88	0.00412	0.0987	-2.84			HSD17B11	-1.98	3.23	-1.77	0.0802	1	-4.58			ZNF185	-0.966	4.36	-1.78	0.0785	1	-4.45			TOB1-AS1	-1.56	0.79	-2.95	0.00346	0.0844	-1.95			ADCY1	-1.59	4.08	-1.49	0.139	1	-4.58			KIAA1551	1.47	5	1.8	0.0773
C1orf172	-0.66	4.53	-2.88	0.00414	0.099	-2.45			CCNB1	-1.71	5.07	-1.77	0.0802	1	-4.57			DPP4	1.42	1.28	1.78	0.0787	1	-4.54			GPT2	-1.11	4.1	-2.94	0.00348	0.0846	-2.16			TIMM17A	0.435	6.59	1.49	0.139	1	-4.53			MPP6	-1.71	2.8	-1.79	0.0776
DHRS11	-0.912	3.01	-2.88	0.00416	0.0991	-2.21			CENPW	-1.44	3.67	-1.77	0.0803	1	-4.58			CTBP2	0.358	7.59	1.78	0.0787	1	-4.22			PPAPDC2	-0.922	4.36	-2.94	0.00349	0.0846	-2.22			NUP160	0.384	5.62	1.49	0.139	1	-4.55			OBFC1	-1.38	4.34	-1.79	0.0776
FZD3	-0.508	5.29	-2.88	0.00416	0.0991	-2.66			PLAC9	-3.22	2.25	-1.77	0.0803	1	-4.59			KIAA1549L	1.52	1.45	1.78	0.0787	1	-4.54			ACAP3	0.646	5.77	2.94	0.00349	0.0846	-2.59			COL12A1	1.19	6.28	1.49	0.139	1	-4.54			HIRIP3	-1.47	4.06	-1.79	0.0779
NLGN4X	-1.03	2.28	-2.88	0.00417	0.0991	-2.18			SVIP	1.02	6	1.77	0.0804	1	-4.55			C1orf53	-1.41	1.68	-1.78	0.0789	1	-4.53			SCNN1B	-1.72	1.94	-2.94	0.00349	0.0846	-1.99			EED	0.68	4.58	1.49	0.139	1	-4.57			GNAI1	-1.48	4.19	-1.79	0.078
LOC101928076	-1.21	0.736	-2.87	0.00418	0.0991	-2.1			FAM198B	-2.77	5.25	-1.77	0.0804	1	-4.56			MEN1	-0.51	5.74	-1.78	0.0789	1	-4.35			CFL2	-1.13	3.72	-2.94	0.00353	0.0852	-2.15			MT1F	-1.03	3.66	-1.49	0.139	1	-4.58			VAT1	0.798	6.57	1.79	0.0781
PCK2	-0.509	4.7	-2.87	0.00418	0.0991	-2.53			WASF3	0.97	4.75	1.77	0.0805	1	-4.56			CAP1	0.433	8.42	1.78	0.0789	1	-4.18			COPZ2	1.7	1.99	2.94	0.00355	0.0857	-2.05			MRPL40	-0.566	5.48	-1.49	0.139	1	-4.56			TERF2	-1.34	4.18	-1.79	0.0782
TNRC18	0.283	6.2	2.87	0.00419	0.0991	-2.88			LRP1	-1.39	5.63	-1.77	0.0806	1	-4.55			RPL18A	-0.648	5.59	-1.77	0.0791	1	-4.35			OLFM2	1.36	1.14	2.94	0.00356	0.0857	-2			SLC35B2	0.44	5.55	1.49	0.139	1	-4.55			DLG5	0.709	6.27	1.79	0.0783
PLCH2	-1.17	1.87	-2.87	0.0042	0.0993	-2.16			DIXDC1	-1.55	4.13	-1.77	0.0809	1	-4.57			GPRC5A	0.806	5.83	1.77	0.0791	1	-4.36			NINJ2	1.59	0.601	2.94	0.00356	0.0857	-1.98			MUC5B	-1.57	2.09	-1.49	0.14	1	-4.59			LOC100507460	2.42	1.79	1.79	0.0783
CAV2	-0.903	4.61	-2.87	0.00421	0.0993	-2.51			AFMID	-1.02	4.43	-1.77	0.0811	1	-4.57			SBSPON	-1.31	3.74	-1.77	0.0791	1	-4.49			IL1RAP	-1.04	3.84	-2.93	0.00362	0.0868	-2.18			ACTR8	-0.864	3.15	-1.49	0.14	1	-4.58			BIRC3	1.67	3.61	1.79	0.0785
NAP1L5	-1.21	1.96	-2.87	0.00422	0.0994	-2.16			MACC1	1.02	5.53	1.77	0.0813	1	-4.55			WISP1	1.65	3.1	1.77	0.0791	1	-4.51			ALDH2	0.776	5.54	2.93	0.00363	0.0868	-2.62			S100A13	-0.387	6.39	-1.49	0.14	1	-4.54			KLF2	0.901	5.34	1.79	0.0786
SLCO2A1	-1.21	2.57	-2.87	0.00422	0.0994	-2.2			N4BP1	0.569	6.07	1.77	0.0813	1	-4.55			IQCG	-1.27	2.61	-1.77	0.0794	1	-4.52			C19orf73	-1.88	0.0331	-2.93	0.00363	0.0868	-1.97			LOC102724400	-1.54	0.767	-1.49	0.14	1	-4.59			SLC5A3	-1.08	6.43	-1.79	0.0787
CLDN11	-0.631	4.19	-2.87	0.00427	0.1	-2.47			GPR176	-2.55	1.94	-1.77	0.0814	1	-4.59			GNL2	-0.724	4.68	-1.77	0.0798	1	-4.44			WNK3	-1.15	2.85	-2.93	0.00363	0.0868	-2.07			KLF4	0.77	4.71	1.49	0.14	1	-4.56			RINL	-1.6	2.47	-1.79	0.0789
FAM185A	-0.848	2.6	-2.87	0.00429	0.1	-2.21			CST2	-2.89	-0.128	-1.77	0.0815	1	-4.59			ADAM12	1.4	5.68	1.77	0.0799	1	-4.37			FCGBP	-1.5	3.83	-2.93	0.00364	0.0868	-2.17			PPID	-0.545	5.14	-1.49	0.14	1	-4.56			DDX19A	-0.954	4.67	-1.79	0.079
VIT	-1.03	1.06	-2.87	0.00429	0.1	-2.14			NNMT	-2.66	4.59	-1.77	0.0816	1	-4.56			TUBG1	-0.786	4.67	-1.77	0.08	1	-4.44			CHST8	-1.75	2.44	-2.93	0.00366	0.0872	-2.04			CYR61	0.808	6.52	1.49	0.14	1	-4.54			DCAF11	0.647	6.28	1.79	0.0791
BHMT2	1.27	0.233	2.87	0.00429	0.1	-2.13			SCAMP4	-0.863	4.64	-1.77	0.0816	1	-4.57			MRPL48	-0.919	3.96	-1.77	0.08	1	-4.47			FGGY	-1.13	3.07	-2.93	0.00367	0.0874	-2.11			KIF14	0.859	4.29	1.49	0.14	1	-4.57			IMPDH1	0.686	6.75	1.79	0.0791
GSE1	0.388	7.37	2.87	0.0043	0.1	-3.11			KCTD15	-2.3	2.94	-1.77	0.0816	1	-4.58			LOC101927809	-1.7	1.36	-1.77	0.0801	1	-4.54			ADAMTS4	1.32	2.78	2.93	0.00369	0.0876	-2.15			LOC102724571	-1.55	1.51	-1.49	0.141	1	-4.59			DHRS7	0.984	5.44	1.78	0.0792
PHLDB1	0.508	5.8	2.86	0.00433	0.101	-2.85			SLC16A2	-1.83	2.59	-1.76	0.0818	1	-4.59			RP11-60I3.5	-1.64	1.13	-1.77	0.0802	1	-4.54			DNAJC1	0.603	6.14	2.93	0.0037	0.0877	-2.72			SPTLC2	0.442	6.81	1.49	0.141	1	-4.53			TMEM2	-0.982	5.2	-1.78	0.0793
HOTAIRM1	-1.26	1.59	-2.86	0.00433	0.101	-2.17			GOLGA5	0.787	5.21	1.76	0.0822	1	-4.56			MMAB	-0.884	4.76	-1.77	0.0803	1	-4.41			CXADR	-0.847	5.47	-2.92	0.00372	0.0881	-2.51			RBBP4	-0.435	5.17	-1.49	0.141	1	-4.56			CLDN3	-0.848	8.5	-1.78	0.0793
IGSF1	-1.23	0.873	-2.86	0.00435	0.101	-2.15			FOLR1	1.83	2.75	1.76	0.0823	1	-4.58			GGT6	-0.9	4.55	-1.77	0.0804	1	-4.45			CRB3	-1.1	3.79	-2.92	0.00373	0.0882	-2.18			HECTD4	0.549	6.21	1.49	0.141	1	-4.54			SLC45A4	-1.36	4.54	-1.78	0.0793
LINC00958	-1.11	-0.0648	-2.86	0.00436	0.101	-2.12			SCNN1A	1.66	2.96	1.76	0.0825	1	-4.57			ZNF302	0.459	7.26	1.77	0.0804	1	-4.24			LOC284023	-1.18	2.57	-2.92	0.00375	0.0884	-2.09			SEPT3	-1.08	4.05	-1.49	0.141	1	-4.58			MCTP1	-1.53	3.4	-1.78	0.0793
GAS6	-0.861	5.55	-2.86	0.00436	0.101	-2.8			NTN4	-1.96	3.97	-1.76	0.0826	1	-4.58			PPP1R3C	1.53	1.94	1.77	0.0805	1	-4.53			RARRES2	1.37	2.8	2.92	0.00375	0.0884	-2.14			HNRNPA0	0.406	7.03	1.48	0.141	1	-4.53			TOR1AIP2	0.504	7.57	1.78	0.0794
RPL35	-0.253	9.13	-2.86	0.00438	0.101	-3.42			JUND	0.621	8.48	1.76	0.0826	1	-4.52			ALDH3A2	-1.03	4.17	-1.77	0.0806	1	-4.45			DDX5	0.312	9.46	2.92	0.00377	0.0887	-3.29			PXN	0.41	6.46	1.48	0.141	1	-4.54			CTDSP1	0.65	6.54	1.78	0.0795
VWDE	-1.06	0.707	-2.86	0.00441	0.102	-2.15			ASPSCR1	0.824	5.19	1.76	0.0827	1	-4.56			MSR1	1.01	4.24	1.77	0.0807	1	-4.46			VCP	0.336	7.38	2.92	0.00378	0.0889	-2.95			CTBP2	0.376	7.09	1.48	0.141	1	-4.53			TEX30	-1.93	3.09	-1.78	0.0795
IRX5	-0.393	7.14	-2.86	0.00443	0.102	-3.07			COL18A1	-1.62	7.1	-1.76	0.0828	1	-4.54			LEPROT	0.433	6.88	1.77	0.0807	1	-4.27			TGM2	1.52	3.11	2.92	0.00381	0.0894	-2.21			BTF3	-0.401	8.35	-1.48	0.141	1	-4.52			NUMA1	0.601	7.57	1.78	0.0797
HLF	-1.13	1.57	-2.85	0.00446	0.103	-2.2			TLDC1	0.741	5.69	1.76	0.0829	1	-4.56			ZNRF3	-1.16	3.01	-1.76	0.0808	1	-4.51			PCYOX1	-0.432	7.25	-2.91	0.00386	0.0906	-2.9			ZC3H10	-1.22	2.53	-1.48	0.141	1	-4.59			SLC6A8	-1.07	4.92	-1.78	0.0798
CYP4F22	-1.27	1.14	-2.85	0.00449	0.103	-2.19			WIF1	2.26	0.701	1.76	0.083	1	-4.59			SLC25A17	-0.644	4.86	-1.76	0.0808	1	-4.43			NLE1	-1.2	2.79	-2.91	0.00388	0.0908	-2.13			PAPOLG	-0.693	4.68	-1.48	0.141	1	-4.57			BROX	0.601	7.04	1.78	0.08
DYNLL2	-0.962	2.14	-2.85	0.00449	0.103	-2.22			RABGAP1	0.637	6.15	1.76	0.0832	1	-4.55			PKP4	-0.469	6.33	-1.76	0.081	1	-4.31			RPS10	-0.509	3.87	-2.91	0.00389	0.0909	-2.29			USP6	-1.43	1.3	-1.48	0.142	1	-4.59			TNC	-1.63	6.3	-1.78	0.08
NRXN1	-0.951	1.95	-2.85	0.00453	0.104	-2.21			GALE	-1.04	4.93	-1.75	0.0833	1	-4.57			BAX	-0.819	3.47	-1.76	0.0811	1	-4.5			CDNF	-1.43	-0.136	-2.91	0.00393	0.0917	-2.04			SAA1	-3.07	1.58	-1.48	0.142	1	-4.59			FAM110A	0.704	6.65	1.78	0.0801
CRISPLD1	-1.14	3.45	-2.85	0.00453	0.104	-2.36			MLST8	-1.68	3.78	-1.75	0.0833	1	-4.58			CLCN4	1.43	0.568	1.76	0.0811	1	-4.54			TFRC	0.596	5.92	2.9	0.00397	0.0925	-2.75			ANO6	0.448	5.73	1.48	0.142	1	-4.55			PARP1	0.77	7.14	1.78	0.0802
LOC101928659	-1.28	0.472	-2.85	0.00455	0.104	-2.17			UTP23	-0.837	5.99	-1.75	0.0834	1	-4.56			MND1	-1.45	1.8	-1.76	0.0812	1	-4.53			MTFP1	-1.28	3.58	-2.9	0.004	0.0931	-2.24			SLC25A44	0.595	4.88	1.48	0.142	1	-4.56			ATAD2	-1.15	6.2	-1.78	0.0802
CD99	0.532	6.95	2.85	0.00457	0.104	-3.14			GK5	0.83	5.47	1.75	0.0834	1	-4.55			COX7B	-0.497	7.21	-1.76	0.0812	1	-4.25			YBEY	-1.02	3.28	-2.9	0.00401	0.0931	-2.2			DNM1	-1.01	4.53	-1.48	0.142	1	-4.57			ALKBH4	-1.96	2.5	-1.78	0.0803
INTS3	0.353	6.96	2.85	0.00458	0.104	-3.1			KLK11	2.65	3.65	1.75	0.0834	1	-4.55			VEGFA	0.512	7.36	1.76	0.0814	1	-4.24			SLC26A3	-1.39	1.56	-2.9	0.00402	0.0932	-2.09			ZNF579	-0.575	4.58	-1.48	0.142	1	-4.57			LOC100505938	-1.4	4.87	-1.78	0.0804
NFIA	0.339	8.31	2.84	0.00462	0.105	-3.35			PIK3R2	0.984	4.7	1.75	0.0835	1	-4.57			NET1	0.578	7.02	1.76	0.0814	1	-4.27			NEURL1	-1.49	2.96	-2.9	0.00402	0.0932	-2.15			CDS1	0.688	5.33	1.48	0.142	1	-4.56			F8	-2.13	1.97	-1.78	0.0806
LINC00662	-1.25	1.47	-2.84	0.00462	0.105	-2.21			MTA3	0.742	5.39	1.75	0.0835	1	-4.55			COA3	-0.572	5.73	-1.76	0.0815	1	-4.35			PIP5KL1	-1.5	1.12	-2.89	0.00408	0.0944	-2.09			PITX1	0.957	6.36	1.48	0.142	1	-4.54			HMGN1	0.504	6.95	1.78	0.0806
GPR56	-0.411	6.62	-2.84	0.00462	0.105	-3.02			BRD4	0.823	5.91	1.75	0.0839	1	-4.55			TMED4	-0.9	3.75	-1.76	0.0815	1	-4.49			LRRC8E	-0.789	4.87	-2.89	0.00409	0.0944	-2.46			SCAF4	0.555	5.23	1.48	0.142	1	-4.56			APOC1	1.83	5.05	1.78	0.0808
VPS39	0.359	5.93	2.84	0.00463	0.105	-2.93			AMPD2	-1.22	5.66	-1.75	0.0839	1	-4.57			FKBP10	1.31	2.03	1.76	0.082	1	-4.53			ECHDC3	-0.867	4.1	-2.89	0.00409	0.0944	-2.34			CA2	1.24	4.76	1.48	0.142	1	-4.57			MMP13	2.71	1.15	1.77	0.0813
APOO	-0.629	4.11	-2.84	0.00464	0.105	-2.49			OLFM3	2.28	0.0351	1.75	0.084	1	-4.59			GNAS	0.282	10.4	1.76	0.082	1	-4.14			MTHFD2L	-1.16	2.68	-2.89	0.00416	0.0956	-2.18			FAM195A	-0.532	6.06	-1.48	0.142	1	-4.55			ELOVL7	-2.3	4.83	-1.77	0.0814
PIK3C2G	-1.1	1.37	-2.84	0.00465	0.105	-2.23			EIF3A	0.88	5.54	1.75	0.0842	1	-4.56			ZNF277	-0.93	4.48	-1.76	0.0822	1	-4.46			RGS12	-0.701	4.99	-2.89	0.00416	0.0956	-2.5			ABRACL	0.556	5.89	1.48	0.142	1	-4.55			UBA7	2	3.83	1.77	0.0815
MDM4	0.307	7.36	2.84	0.00468	0.105	-3.17			ATXN7	-0.821	5.4	-1.75	0.0844	1	-4.57			C6orf141	-1.6	0.949	-1.76	0.0823	1	-4.54			GCAT	-1.12	3.53	-2.89	0.00417	0.0956	-2.24			LGALS8	0.452	7.09	1.48	0.142	1	-4.53			WIPF1	1.82	4.24	1.77	0.0816
LRIG3	-0.955	3.12	-2.84	0.00468	0.106	-2.35			HSPA12A	-2.71	0.497	-1.75	0.0845	1	-4.59			THY1	1.45	6.1	1.76	0.0824	1	-4.35			IL34	-1.73	0.62	-2.89	0.00417	0.0956	-2.11			KLHL28	0.538	5.26	1.48	0.142	1	-4.56			DPYSL2	-1.38	5.32	-1.77	0.0819
RPS15	-0.329	8.59	-2.84	0.00469	0.106	-3.39			HPDL	-2.32	2.95	-1.75	0.0845	1	-4.59			GSE1	0.473	8.22	1.76	0.0824	1	-4.21			SLC40A1	1.27	6.59	2.89	0.00418	0.0956	-2.96			LYPD6	1.24	2.96	1.48	0.143	1	-4.58			MCF2L	1.16	5.34	1.77	0.0821
SULT2B1	-0.995	2.23	-2.83	0.00474	0.106	-2.29			MERTK	-2.27	2.96	-1.75	0.0846	1	-4.59			MXI1	-0.785	5.35	-1.75	0.0824	1	-4.39			ELP5	-0.755	4.39	-2.88	0.00419	0.0956	-2.39			MPST	-0.479	5.65	-1.48	0.143	1	-4.55			NOP58	-0.799	5.4	-1.77	0.0822
C15orf52	-0.933	3.27	-2.83	0.00475	0.106	-2.38			POLE	-1.57	5.09	-1.75	0.0847	1	-4.57			CYP4V2	-0.926	3.97	-1.75	0.0825	1	-4.47			CTF1	-1.53	2.27	-2.88	0.00419	0.0956	-2.17			GOLPH3L	0.593	6.39	1.48	0.143	1	-4.54			FCGRT	1.19	5.14	1.77	0.0823
C21orf119	-1.17	2.31	-2.83	0.00475	0.106	-2.27			MYO1E	-0.943	5.1	-1.75	0.0847	1	-4.57			CSF3R	1.53	3.05	1.75	0.0825	1	-4.52			SCGB1D2	-2.2	3.28	-2.88	0.00421	0.0958	-2.23			C1QBP	-1.34	2.74	-1.48	0.143	1	-4.59			PLAGL2	1.2	4.42	1.77	0.0824
F2RL2	1.21	2.84	2.83	0.00476	0.106	-2.39			ZG16B	2.22	3.49	1.75	0.0849	1	-4.57			GAMT	-0.913	5.19	-1.75	0.0825	1	-4.4			IRAK1BP1	-1.13	2.32	-2.88	0.00422	0.0961	-2.17			DENR	0.384	6.24	1.48	0.143	1	-4.54			ATP8A1	-1.38	4.33	-1.77	0.0824
MRPL48	-0.635	4.36	-2.83	0.00478	0.107	-2.56			KIF1B	-0.76	7.05	-1.74	0.0851	1	-4.54			CATSPERB	1.28	3.71	1.75	0.0827	1	-4.49			CSMD1	-0.908	2.63	-2.88	0.00423	0.0962	-2.2			PTK7	0.84	5.66	1.47	0.143	1	-4.55			ACTR3B	-1.84	2.63	-1.77	0.0824
FARSA	-0.341	5.91	-2.83	0.00483	0.108	-2.94			NXPH3	-2.42	0.358	-1.74	0.0851	1	-4.59			DR1	0.602	5.53	1.75	0.0829	1	-4.37			GYLTL1B	-1.23	3.36	-2.88	0.00428	0.0971	-2.26			LINC00341	-1.44	1.91	-1.47	0.144	1	-4.59			PDHX	-0.908	5.03	-1.76	0.0825
CA13	-0.978	2.45	-2.83	0.00484	0.108	-2.31			DEF8	-0.964	5.38	-1.74	0.0853	1	-4.57			CHMP5	-0.581	5.44	-1.75	0.0832	1	-4.38			RPL13AP5	-0.547	5.26	-2.88	0.00429	0.0971	-2.65			RNF149	0.383	6.55	1.47	0.144	1	-4.54			MLF1	1.83	2.72	1.76	0.0825
ARTN	-1.22	1.33	-2.83	0.00487	0.108	-2.25			MMP1	-4.63	1.82	-1.74	0.0853	1	-4.59			NOB1	-0.761	4.18	-1.75	0.0833	1	-4.46			COL16A1	0.778	5.21	2.88	0.0043	0.0971	-2.71			ARHGEF16	-0.764	3.97	-1.47	0.144	1	-4.58			TRNP1	-2.38	2.1	-1.76	0.0826
JADE3	0.523	5.04	2.82	0.0049	0.109	-2.82			C12orf75	-1.56	5.15	-1.74	0.0854	1	-4.56			DCTN3	-0.681	5.03	-1.75	0.0834	1	-4.41			HNRNPA3	0.292	7.53	2.88	0.0043	0.0971	-3.09			GALNT11	-0.451	6.03	-1.47	0.144	1	-4.55			HOMER3	1.3	4.9	1.76	0.0826
RPL26	-0.332	8.38	-2.82	0.00492	0.109	-3.41			TRNT	1.29	6.8	1.74	0.0855	1	-4.54			PDRG1	-0.747	4.72	-1.75	0.0837	1	-4.44			ANXA3	-1.41	3.92	-2.88	0.00431	0.0971	-2.36			DYNLT3	-0.617	5.18	-1.47	0.144	1	-4.56			PCCB	-0.939	4.85	-1.76	0.0827
GPX8	0.625	4.59	2.82	0.00493	0.109	-2.74			CACNA1C	-1.86	2.79	-1.74	0.0856	1	-4.59			CCNO	1.69	4.02	1.75	0.0837	1	-4.49			COPS8	0.437	6.25	2.88	0.00431	0.0972	-2.88			ZDHHC13	0.544	5.46	1.47	0.144	1	-4.56			PDLIM3	-1.41	5.14	-1.76	0.0827
SENP7	0.396	6.51	2.82	0.00493	0.109	-3.1			ALG3	0.766	6.24	1.74	0.0856	1	-4.55			SLC38A5	1.6	-0.000302	1.75	0.0838	1	-4.55			YIPF2	-1.09	3.26	-2.87	0.00433	0.0974	-2.26			SLCO2A1	-1.73	3.16	-1.47	0.145	1	-4.58			AC007246.3	-1.48	3.07	-1.76	0.083
CALU	0.276	7.8	2.82	0.00495	0.109	-3.31			ZC3H11A	0.564	7.2	1.74	0.0856	1	-4.54			NARS	-0.45	6.55	-1.75	0.0838	1	-4.3			BTBD11	-1.27	1.18	-2.87	0.00435	0.0977	-2.16			SLC38A7	-0.717	4.97	-1.47	0.145	1	-4.57			SLAMF8	2.64	0.972	1.76	0.0831
ALKBH7	-0.365	6.3	-2.82	0.00497	0.11	-3.05			LOC100507520	-2.47	1.5	-1.74	0.0858	1	-4.59			WWC1	0.511	5.81	1.75	0.0841	1	-4.34			TDRD5	-1.1	2.54	-2.87	0.00437	0.098	-2.22			PDE4D	0.818	3.98	1.47	0.145	1	-4.58			LBP	-2.65	4.88	-1.76	0.0832
CHI3L2	-1.26	2.74	-2.82	0.005	0.11	-2.37			NUDT15	0.686	4.92	1.74	0.086	1	-4.56			SH3PXD2A	0.884	5.69	1.75	0.0841	1	-4.36			TSG1	-1.25	0.76	-2.87	0.00439	0.0982	-2.15			SNHG11	0.734	4.55	1.47	0.145	1	-4.57			CBX4	0.82	5.87	1.76	0.0832
ZNF319	-1.04	2.07	-2.82	0.005	0.11	-2.31			RPUSD2	-1.51	3.07	-1.74	0.086	1	-4.59			EPS8L1	0.819	5.62	1.75	0.0841	1	-4.36			UBXN10-AS1	-1.61	1.62	-2.87	0.0044	0.0983	-2.17			EPB41L4A	0.584	4.56	1.47	0.145	1	-4.57			SPINT2	-0.838	9.73	-1.76	0.0835
SYCP3	-0.962	2.27	-2.82	0.00501	0.11	-2.33			ABCB1	-2.01	1.82	-1.74	0.086	1	-4.59			VPS39	0.433	5.87	1.74	0.0842	1	-4.35			PEMT	-0.878	4.16	-2.87	0.00443	0.0986	-2.42			ASPHD1	-1.11	3.95	-1.47	0.145	1	-4.58			MAZ	0.5	8.18	1.76	0.0835
CPNE7	1.23	2.54	2.82	0.00502	0.11	-2.36			FAP	-2.79	1.19	-1.74	0.0861	1	-4.59			RCAN1	-0.712	5.57	-1.74	0.0843	1	-4.39			TSHR	-1.3	1.5	-2.87	0.00443	0.0986	-2.18			TOM1	-0.408	5.69	-1.47	0.145	1	-4.55			NES	-1.85	4.93	-1.76	0.0838
NDUFA7	-0.298	7.13	-2.81	0.00504	0.11	-3.18			JAG1	-1.25	6.85	-1.74	0.0862	1	-4.55			HIST3H2A	-1.73	0.112	-1.74	0.0843	1	-4.55			HOXA3	-1.27	2.11	-2.87	0.00443	0.0986	-2.21			FANCI	0.766	4.45	1.47	0.146	1	-4.57			SERTAD2	0.827	6.11	1.76	0.084
MTFP1	-0.835	3.81	-2.81	0.00506	0.11	-2.52			PRMT2	0.558	7.91	1.74	0.0863	1	-4.53			RANGRF	-1.2	0.914	-1.74	0.0844	1	-4.54			SCGB2A1	-1.78	1.86	-2.86	0.00446	0.0992	-2.19			DUSP18	-1.13	3.08	-1.47	0.146	1	-4.59			CMTM6	0.607	7.94	1.76	0.0841
ALKBH4	-0.922	2.54	-2.81	0.00506	0.11	-2.35			CYP3A5	1.66	1.9	1.74	0.0866	1	-4.59			NUSAP1	-0.822	5.63	-1.74	0.0845	1	-4.36			AMT	-1.12	3.66	-2.86	0.00447	0.0992	-2.35			PCLO	-0.752	4.76	-1.47	0.146	1	-4.57			TDRP	-1.34	4.6	-1.75	0.0842
S100A13	-0.358	6.92	-2.81	0.00509	0.111	-3.18			CCDC18	0.874	4.57	1.74	0.0867	1	-4.57			FOXN3	0.507	5.4	1.74	0.0847	1	-4.38			PGLYRP2	-1.49	1.14	-2.86	0.00447	0.0992	-2.17			C15orf59	1.26	2.17	1.47	0.146	1	-4.59			PTPN20B	-2.6	1.14	-1.75	0.0842
LINC01152	-1.12	1.1	-2.81	0.0051	0.111	-2.28			WASF1	-1.82	4.23	-1.73	0.087	1	-4.58			NUCB2	0.501	6.7	1.74	0.0847	1	-4.29			DNM3OS	0.856	4.13	2.86	0.00452	0.1	-2.51			SLC6A4	1.68	1.58	1.46	0.146	1	-4.59			ATAD3A	-1.79	4.16	-1.75	0.0842
GADD45GIP1	-0.323	6.6	-2.81	0.00511	0.111	-3.12			ARMCX2	-1.1	5.05	-1.73	0.0871	1	-4.57			C1orf116	-1.34	3.72	-1.74	0.0848	1	-4.48			ZFP3	-1.03	3.38	-2.86	0.00452	0.1	-2.31			PISD	-0.515	5.34	-1.46	0.146	1	-4.56			DPP9	0.748	6.55	1.75	0.0843
MRPL36	-0.382	5.29	-2.81	0.00512	0.111	-2.86			GNG11	-3.25	3	-1.73	0.0872	1	-4.58			MFSD8	0.934	4.26	1.74	0.0849	1	-4.45			ZNF879	-1.45	1.3	-2.86	0.00454	0.1	-2.19			TBL1XR1	0.365	8.72	1.46	0.146	1	-4.51			TFAP2B	-1.55	7.76	-1.75	0.0844
CHMP4C	-0.519	5.18	-2.81	0.00515	0.111	-2.82			EP400	-0.739	5.52	-1.73	0.0874	1	-4.56			ZNF423	1.33	1.23	1.74	0.0849	1	-4.54			IGF1	1.14	3.98	2.86	0.00455	0.1	-2.49			HS6ST1	-0.396	5.92	-1.46	0.146	1	-4.55			CYB5R4	-1.61	3.95	-1.75	0.0844
RHOV	-0.68	4.39	-2.8	0.00524	0.113	-2.65			CD99L2	-1.65	3.59	-1.73	0.0874	1	-4.58			NDFIP2	-0.732	4.99	-1.74	0.0849	1	-4.41			ADAMTS15	-1.26	5.18	-2.86	0.00457	0.1	-2.64			APRT	-0.443	7.47	-1.46	0.147	1	-4.53			MEGF6	-1.47	5.33	-1.75	0.0844
SLC25A26	-0.695	3.41	-2.8	0.00524	0.113	-2.49			CMC4	-1.49	3.6	-1.73	0.0875	1	-4.58			BCL6	0.56	6.2	1.74	0.0851	1	-4.33			LDHD	-1.56	1.29	-2.86	0.00458	0.101	-2.2			LINC00152	0.827	4.36	1.46	0.147	1	-4.57			CCDC28B	2.24	1.79	1.75	0.0845
METTL22	-0.881	2.66	-2.8	0.00525	0.113	-2.4			CAPN7	1	4.94	1.73	0.0876	1	-4.56			ERBB2IP	0.365	7.13	1.74	0.0851	1	-4.27			SYCP3	-1.24	2.64	-2.85	0.00462	0.101	-2.27			E2F7	1.47	2.88	1.46	0.147	1	-4.59			THEM6	-1.12	5.53	-1.75	0.0845
RPL14	-0.275	8.68	-2.8	0.00528	0.114	-3.51			MTF1	0.756	5.16	1.73	0.0877	1	-4.56			SERPINH1	0.622	7.51	1.74	0.0851	1	-4.26			NAGK	0.466	5.3	2.85	0.00465	0.102	-2.76			CST4	1.71	1.57	1.46	0.147	1	-4.59			UBFD1	-0.876	5.9	-1.75	0.0849
MMP14	0.81	2.7	2.8	0.00531	0.114	-2.41			PMAIP1	-1.52	4.33	-1.73	0.0878	1	-4.58			MFAP5	1.73	2.92	1.74	0.0853	1	-4.52			ZNF470	-1.22	2.51	-2.84	0.00474	0.104	-2.28			CHMP2A	-0.378	6.42	-1.46	0.147	1	-4.55			IRX5	-0.842	6.89	-1.75	0.0851
RPL27	-0.291	9.71	-2.8	0.00531	0.114	-3.7			KLF2	-2.12	3.78	-1.73	0.088	1	-4.57			RPL9	-0.533	5.2	-1.74	0.0854	1	-4.39			ZNF540	-1.3	1.13	-2.84	0.00475	0.104	-2.22			TUFM	-0.311	7.01	-1.46	0.147	1	-4.54			AREL1	1.04	5.03	1.75	0.0851
ALDH5A1	-0.78	3.7	-2.8	0.00531	0.114	-2.53			FGF13	1.06	5.61	1.73	0.0881	1	-4.55			POLD3	-0.674	4.4	-1.74	0.0855	1	-4.45			SKIL	0.53	7.1	2.84	0.00475	0.104	-3.12			CX3CL1	-2.18	3.19	-1.46	0.147	1	-4.58			ZNF567	-1.58	3.33	-1.75	0.0852
ITGB5	0.367	6.99	2.8	0.00535	0.115	-3.26			CSGALNACT1	-1.95	2.96	-1.73	0.0882	1	-4.58			MYH14	-0.952	4.41	-1.74	0.0858	1	-4.46			SPA17	-1.36	2.36	-2.84	0.00476	0.104	-2.28			MOCS1	-1.04	3.59	-1.46	0.147	1	-4.58			USP15	0.897	5.38	1.75	0.0854
LGR4	-0.818	4.47	-2.79	0.00535	0.115	-2.74			GMDS	0.87	5.39	1.73	0.0882	1	-4.55			RNF43	-1.1	2.96	-1.74	0.0858	1	-4.52			GPS2	-0.675	5.15	-2.84	0.00476	0.104	-2.68			SATB1	-1.2	4.69	-1.46	0.147	1	-4.57			LDHA	0.551	7.96	1.75	0.0855
FAM8A1	-0.423	5.67	-2.79	0.00537	0.115	-2.97			TGFB3	-1.65	3.62	-1.73	0.0882	1	-4.58			LAMTOR2	-0.384	6.7	-1.73	0.0859	1	-4.3			COPS2	-0.454	6.47	-2.84	0.00478	0.104	-2.97			DCUN1D2	0.701	4.58	1.46	0.147	1	-4.57			WDR11	0.762	5.73	1.75	0.0856
LDHD	-1.2	1.13	-2.79	0.0054	0.115	-2.33			MEI1	2.07	1.28	1.73	0.0882	1	-4.59			RAD18	-0.974	3.64	-1.73	0.0861	1	-4.5			PVRL1	-0.837	4.85	-2.84	0.00479	0.104	-2.66			OCRL	0.393	6.23	1.46	0.148	1	-4.55			C1orf233	-1.3	5.33	-1.75	0.0857
RPS14	-0.364	10.5	-2.79	0.00541	0.115	-3.86			RFTN1	-2.52	3.74	-1.73	0.0884	1	-4.58			RECK	1.47	2.78	1.73	0.0862	1	-4.52			MCTP2	-1.23	2.11	-2.84	0.0048	0.104	-2.28			RNF144B	0.897	4.93	1.46	0.148	1	-4.56			TLK1	0.758	6.34	1.74	0.0859
ARHGEF28	-0.775	3.43	-2.79	0.00543	0.115	-2.54			MRC2	-1.57	5.19	-1.73	0.0885	1	-4.56			TLCD1	-1.26	4.41	-1.73	0.0863	1	-4.47			UBE2A	0.364	6.64	2.84	0.0048	0.104	-3.04			MAK	0.702	3.98	1.46	0.148	1	-4.58			SERPINB6	0.849	5.92	1.74	0.0863
ADM2	-0.996	2.73	-2.79	0.00547	0.116	-2.43			LOC100506098	-2.28	1.57	-1.72	0.0887	1	-4.59			TENM4	1.24	2.03	1.73	0.0865	1	-4.53			FOXS1	1.59	-0.733	2.84	0.0048	0.104	-2.21			HNRNPF	0.296	8.24	1.46	0.148	1	-4.52			SP2	-1.63	3.61	-1.74	0.0865
STXBP1	-0.807	3.74	-2.79	0.00549	0.116	-2.58			SRPX2	-2.51	2.16	-1.72	0.0888	1	-4.59			RSBN1	-0.62	5.34	-1.73	0.0865	1	-4.41			LOC100506730	-1.1	3.2	-2.84	0.0048	0.104	-2.34			KIF1A	1.37	0.488	1.46	0.148	1	-4.59			RNF181	0.668	6.04	1.74	0.0866
CAPN11	-1.15	-0.0357	-2.79	0.00552	0.117	-2.33			GNL3L	0.696	5.62	1.72	0.0891	1	-4.55			TMEM261	-0.656	5.14	-1.73	0.0866	1	-4.41			IL27RA	-1.18	2.78	-2.84	0.00481	0.104	-2.33			F12	-1.07	3.28	-1.46	0.148	1	-4.59			RHOH	-2.2	2.28	-1.74	0.0867
DHPS	-0.693	3.56	-2.78	0.00553	0.117	-2.55			MREG	1.06	4.18	1.72	0.0895	1	-4.57			NDUFA6	-0.538	6.71	-1.73	0.0867	1	-4.29			TCF3	0.419	6	2.84	0.00487	0.105	-2.95			SPTLC3	1.34	1.74	1.46	0.148	1	-4.59			ZNF839	-1.3	3.74	-1.74	0.0868
RPL15	-0.249	9.49	-2.78	0.00554	0.117	-3.7			ITSN2	0.927	4.58	1.72	0.0896	1	-4.57			BARX2	-1.2	2.88	-1.73	0.0869	1	-4.51			WSB1	0.494	7.45	2.83	0.00489	0.105	-3.2			CXCR4	-1.3	5.33	-1.46	0.149	1	-4.56			TP53	-0.85	5.6	-1.74	0.0868
SLC6A14	-1.05	0.824	-2.78	0.00555	0.117	-2.36			PGP	0.757	5.33	1.72	0.0898	1	-4.56			PFN2	-0.858	5.35	-1.73	0.0871	1	-4.39			SERPINA6	-1.88	0.788	-2.83	0.0049	0.105	-2.24			KIAA1731	0.44	5.65	1.46	0.149	1	-4.55			CCDC138	-2.26	1.22	-1.74	0.0869
CXCL12	1.04	4.81	2.78	0.00556	0.117	-2.89			MTFR1L	-1.17	5.56	-1.72	0.0899	1	-4.57			EBF2	1.8	0.304	1.73	0.0872	1	-4.55			ADAMTS16	1.42	0.484	2.83	0.0049	0.105	-2.25			AP3B2	-1.63	2.62	-1.46	0.149	1	-4.59			LOC100130899	-1.49	4.04	-1.74	0.0869
APOBEC3C	-1.11	1.92	-2.78	0.00556	0.117	-2.4			RBCK1	-1.06	5.64	-1.72	0.09	1	-4.56			FAM193B	0.563	6.42	1.73	0.0872	1	-4.32			TNC	-1.37	6.4	-2.83	0.0049	0.105	-2.97			THBS2	1.11	6.57	1.46	0.149	1	-4.54			CEP350	0.595	7.13	1.74	0.087
SWSAP1	-0.826	2.75	-2.78	0.00556	0.117	-2.47			FBXO30	-0.845	5.31	-1.72	0.0901	1	-4.56			RAP2C	-0.566	7.12	-1.73	0.0873	1	-4.29			FXYD3	-0.369	8.96	-2.83	0.00492	0.105	-3.42			FMNL2	1.07	4.41	1.45	0.149	1	-4.57			CBFA2T2	0.929	5.68	1.74	0.0871
LOC100507656	-1	1.3	-2.78	0.00557	0.117	-2.36			GLT8D2	-2.66	2.56	-1.72	0.0902	1	-4.59			SLC35A1	0.528	6.53	1.73	0.0874	1	-4.31			TTYH3	0.623	5.31	2.83	0.00492	0.105	-2.83			LOC102723839	-2.23	0.287	-1.45	0.149	1	-4.59			GHR	-1.78	4.27	-1.74	0.0871
RPL36	-0.314	10.2	-2.78	0.00559	0.117	-3.83			SCARNA12	-2.5	1.05	-1.72	0.0902	1	-4.59			TTC3	0.377	8.58	1.73	0.0874	1	-4.22			AKR7L	-1.22	2.52	-2.83	0.00493	0.105	-2.31			PIK3IP1	-0.98	5.01	-1.45	0.149	1	-4.57			C16orf91	-1.4	4	-1.74	0.0871
TST	-0.614	4.38	-2.78	0.0056	0.117	-2.73			LOC728392	-3.4	0.659	-1.72	0.0903	1	-4.59			SMAD2	-0.541	6.13	-1.73	0.0874	1	-4.34			THBS4	1.62	2.15	2.83	0.00494	0.105	-2.35			ACAT1	0.492	5.05	1.45	0.149	1	-4.56			FAM217B	-0.912	6.03	-1.74	0.0873
ZNF608	-0.866	4.05	-2.78	0.00561	0.117	-2.66			ADAR	0.527	8.38	1.72	0.0904	1	-4.52			COX10	-1.09	2.95	-1.72	0.0878	1	-4.52			TFF1	-1.76	7.59	-2.83	0.00495	0.105	-3.07			ZNF268	0.808	4.15	1.45	0.149	1	-4.57			TRIP10	1.05	5.28	1.74	0.0873
ZNF594	-0.984	2.56	-2.78	0.00565	0.118	-2.45			ST6GALNAC6	-1.33	4.21	-1.71	0.0905	1	-4.58			CEP57	-0.84	4.71	-1.72	0.0878	1	-4.44			LOC100507656	-1.25	1.68	-2.83	0.00497	0.105	-2.28			OSER1	0.47	5.71	1.45	0.149	1	-4.55			PTGDS	-2.29	1.18	-1.74	0.0875
ARHGAP19	-0.755	3.64	-2.78	0.00566	0.118	-2.59			EMCN	-2.32	3.69	-1.71	0.0905	1	-4.58			CYTH2	0.512	5.83	1.72	0.0878	1	-4.36			GRIA4	-1.2	1.55	-2.83	0.00497	0.105	-2.29			FAM178B	-1.48	1.47	-1.45	0.149	1	-4.59			BUD13	-1.65	2.91	-1.74	0.0875
ACTL10	-1.13	1.52	-2.78	0.00566	0.118	-2.38			SFRP2	-3.56	6.08	-1.71	0.0905	1	-4.55			PPP1R16A	0.686	6.04	1.72	0.0879	1	-4.34			SERPING1	0.709	6.05	2.83	0.00501	0.106	-3			LOC102723517	-1.78	0.632	-1.45	0.15	1	-4.59			LEPREL4	1.15	4.35	1.74	0.0876
LRFN1	-1.22	1.57	-2.78	0.00568	0.118	-2.39			ANKMY2	-1.46	3.14	-1.71	0.0905	1	-4.59			LOC100996405	1.44	2.52	1.72	0.0879	1	-4.53			HEG1	0.983	4.09	2.83	0.00501	0.106	-2.59			TEX22	-1.49	0.842	-1.45	0.15	1	-4.59			UXT	-0.77	5.83	-1.73	0.0877
RPUSD3	-0.905	3.24	-2.78	0.00569	0.118	-2.53			CDH11	-2.15	5.57	-1.71	0.0906	1	-4.56			RPL39	-0.438	8.1	-1.72	0.088	1	-4.23			MMP19	1.56	-0.00875	2.82	0.00504	0.106	-2.26			CTC1	0.598	4.8	1.45	0.15	1	-4.57			COPZ1	0.677	7.3	1.73	0.0879
NT5C	-0.558	4.5	-2.78	0.00569	0.118	-2.74			VSIG4	-3.44	1.52	-1.71	0.0906	1	-4.59			EDEM2	-0.798	4.23	-1.72	0.088	1	-4.47			PALLD	0.631	7.06	2.82	0.00506	0.107	-3.19			DSC3	-2.26	1.62	-1.45	0.15	1	-4.59			OGFRL1	-0.857	5.77	-1.73	0.088
PPP1R32	-1.07	1.23	-2.77	0.00572	0.118	-2.38			ID3	-1.95	5.94	-1.71	0.0906	1	-4.56			CDC73	-0.558	6.29	-1.72	0.088	1	-4.34			USP54	-0.68	4.86	-2.82	0.00506	0.107	-2.67			KRT14	-4.38	2.32	-1.45	0.15	1	-4.59			MYEOV	-3.24	0.762	-1.73	0.0882
EXOSC5	-0.577	4.46	-2.77	0.00574	0.119	-2.74			KIRREL	-1.41	4.19	-1.71	0.0907	1	-4.58			CPT1A	0.547	5.75	1.72	0.0881	1	-4.37			ABCA11P	-1.55	1.6	-2.82	0.00507	0.107	-2.29			CTTNBP2NL	0.66	4.3	1.45	0.15	1	-4.57			PTPN21	-1.78	3.79	-1.73	0.0883
PET112	-0.756	3.28	-2.77	0.00575	0.119	-2.54			NUP50	0.716	6.23	1.71	0.0908	1	-4.55			C21orf67	-1.32	2.02	-1.72	0.0882	1	-4.53			CHST3	-1.44	2.09	-2.82	0.00509	0.107	-2.33			KMT2C	0.332	7.45	1.45	0.15	1	-4.53			MICB	2.25	0.789	1.73	0.0883
OCLN	-0.722	2.46	-2.77	0.00576	0.119	-2.46			RAVER2	0.955	4.36	1.71	0.0908	1	-4.57			EEF2	-0.272	9.75	-1.72	0.0883	1	-4.18			CPS1	-1.15	2.4	-2.82	0.00509	0.107	-2.34			TMEM30A	0.369	6.69	1.45	0.15	1	-4.54			RAB6B	-2.3	2.38	-1.73	0.0883
PPAPDC2	-0.721	4	-2.77	0.00577	0.119	-2.66			FCGR3A	-2.93	3.06	-1.71	0.0908	1	-4.59			CCL28	-1.36	2.86	-1.72	0.0884	1	-4.52			PRRG2	-0.957	3.73	-2.82	0.00511	0.107	-2.45			MRPL9	0.409	6.01	1.45	0.15	1	-4.55			ATP5SL	0.992	4.77	1.73	0.0884
EXOSC10	-0.419	4.94	-2.77	0.00579	0.119	-2.89			ATF7	0.716	5.71	1.71	0.0909	1	-4.55			STX5	-0.463	5.54	-1.72	0.0886	1	-4.38			MARCH7	0.413	6.82	2.82	0.00515	0.108	-3.14			C14orf159	-0.905	4.68	-1.45	0.15	1	-4.57			NFATC2IP	0.831	6.03	1.73	0.0885
ANKRD50	0.438	6.2	2.77	0.00582	0.12	-3.19			ALKBH1	-1.63	2.68	-1.71	0.091	1	-4.59			RGS16	0.913	4.67	1.72	0.0889	1	-4.44			SEPT1	-0.893	2.71	-2.82	0.00517	0.108	-2.37			DISP2	-1.59	2.2	-1.45	0.151	1	-4.59			PTCD2	-2.08	1.9	-1.73	0.0886
RNF13	-0.394	5.31	-2.77	0.00583	0.12	-2.96			IKBIP	-1.65	3.67	-1.71	0.0911	1	-4.58			POLA1	-0.953	3.64	-1.72	0.089	1	-4.5			PHF1	-0.623	5.83	-2.81	0.00522	0.109	-2.9			DCAKD	-0.504	5.74	-1.45	0.151	1	-4.56			MBNL3	-1.2	4.49	-1.73	0.0886
IFI27	1.03	5.98	2.77	0.00586	0.12	-3.12			FOLH1	-2.44	1.57	-1.71	0.0911	1	-4.59			UNC5B	0.938	5.22	1.72	0.0891	1	-4.42			YWHAH	0.498	7.01	2.81	0.00522	0.109	-3.19			GABRP	-2.46	1.54	-1.45	0.151	1	-4.59			ZNF117	1.12	5.95	1.73	0.0887
UGT2B15	-1.1	1.04	-2.76	0.00588	0.12	-2.4			APLNR	-3.4	3.25	-1.71	0.0911	1	-4.58			DNAJC22	1.05	3.48	1.72	0.0891	1	-4.5			SUB1	-0.545	8.65	-2.81	0.00525	0.109	-3.42			FRMD3	-1.06	2.57	-1.45	0.151	1	-4.59			NAT10	0.777	5.35	1.73	0.0888
UGT8	-0.964	0.842	-2.76	0.00589	0.12	-2.4			GNAI1	-1	5.02	-1.71	0.0914	1	-4.57			RCN3	1.24	4.58	1.72	0.0891	1	-4.46			INTS3	0.488	6.97	2.81	0.00525	0.109	-3.19			TNFRSF18	-0.82	4.32	-1.45	0.151	1	-4.58			PNPO	-0.916	5.87	-1.73	0.089
ANKRD65	-1.24	1.39	-2.76	0.0059	0.12	-2.42			TRAK2	-0.926	4.82	-1.71	0.0915	1	-4.57			INPP5B	0.752	3.81	1.72	0.0892	1	-4.49			C1orf210	-0.827	3.9	-2.81	0.00525	0.109	-2.52			PRR12	-0.615	4.74	-1.45	0.151	1	-4.57			CDC42BPA	0.756	6.24	1.73	0.0891
PEX11G	-0.897	2.39	-2.76	0.00596	0.121	-2.48			ALDH4A1	-1.59	3.14	-1.71	0.0917	1	-4.59			DNAJC12	-0.952	4.81	-1.72	0.0892	1	-4.44			CDH19	-1.24	1.68	-2.81	0.00528	0.109	-2.34			ACAD8	0.632	4.83	1.45	0.151	1	-4.57			A4GALT	2.08	2.29	1.73	0.0891
BCL3	0.412	6.22	2.76	0.00598	0.121	-3.22			TMEM251	-1.74	3.59	-1.71	0.0917	1	-4.58			YTHDF3-AS1	-1.58	0.892	-1.72	0.0894	1	-4.55			ETAA1	-0.749	4.61	-2.81	0.00532	0.11	-2.66			DNAH6	1.1	1.86	1.45	0.151	1	-4.59			SUSD3	2.11	2.85	1.73	0.0894
ABCA11P	-1.21	1.41	-2.76	0.00599	0.121	-2.43			C14orf142	-1.61	3.27	-1.71	0.0917	1	-4.58			LOC149684	-1.71	-0.016	-1.72	0.0894	1	-4.55			SCGN	-1.46	0.145	-2.81	0.00533	0.11	-2.3			KYNU	-1.29	1.76	-1.45	0.151	1	-4.59			TXNL4B	-1.71	3.17	-1.73	0.0894
NDUFS4	-0.491	5.2	-2.76	0.006	0.121	-2.98			TMEM107	-1.45	2.97	-1.71	0.092	1	-4.59			RRM2	-1.05	5.26	-1.72	0.0895	1	-4.41			IMMP2L	-0.972	3.74	-2.81	0.00533	0.11	-2.5			FBXL3	0.471	5.75	1.45	0.152	1	-4.55			PIM2	1.52	3.77	1.73	0.0895
PRRG2	-0.677	3.71	-2.76	0.006	0.121	-2.64			AQP5	2.3	3.2	1.71	0.0921	1	-4.56			FNDC1	2.02	2.93	1.71	0.0896	1	-4.52			UBA1	0.309	8.07	2.81	0.00533	0.11	-3.37			ZC2HC1A	0.611	5.93	1.45	0.152	1	-4.55			DBP	-1.8	3.72	-1.73	0.0895
ZNF304	-0.709	3.88	-2.76	0.00601	0.121	-2.67			ECE1	-0.977	6.76	-1.71	0.0922	1	-4.55			VCAM1	1.7	3.22	1.71	0.0897	1	-4.52			CAPN8	-1.03	5.1	-2.8	0.00536	0.11	-2.72			XPOT	0.402	6.02	1.44	0.152	1	-4.55			ASH1L	0.637	7	1.72	0.0895
ADAMTS14	1.33	0.976	2.76	0.00604	0.122	-2.43			DZIP3	0.978	3.79	1.71	0.0923	1	-4.58			DDX52	-0.743	4.27	-1.71	0.0897	1	-4.46			MNS1	-1.36	0.89	-2.8	0.00538	0.11	-2.32			EMC3	-0.449	5.22	-1.44	0.152	1	-4.56			PKIG	1.32	5.1	1.72	0.0895
ILF3	0.256	7.82	2.75	0.00608	0.123	-3.5			PHLDA2	-1.29	4.97	-1.7	0.0923	1	-4.57			CHPF	0.512	6.88	1.71	0.0898	1	-4.31			CELF1	0.285	7.62	2.8	0.00539	0.111	-3.31			C11orf95	0.887	3.95	1.44	0.152	1	-4.58			C9orf89	0.99	5.09	1.72	0.0896
RHBDL1	-1.08	1.97	-2.75	0.00608	0.123	-2.46			IL3RA	-2.62	1.32	-1.7	0.0923	1	-4.59			COMT	-0.464	6.91	-1.71	0.09	1	-4.3			NHLH2	-1.45	0.963	-2.8	0.00539	0.111	-2.33			PDPN	-1.21	4.06	-1.44	0.152	1	-4.58			ALDH3B1	1.62	2.76	1.72	0.0897
FAM196A	-0.853	3.9	-2.75	0.00609	0.123	-2.67			TCEA3	0.841	5.06	1.7	0.0924	1	-4.56			TSNAX	-0.489	6.54	-1.71	0.0901	1	-4.32			HOXA5	-1.48	2.25	-2.8	0.00544	0.111	-2.4			SEMA4B	0.581	6.78	1.44	0.152	1	-4.54			PI4KA	-1	4.76	-1.72	0.0897
ENPP5	-0.67	5.73	-2.75	0.00617	0.124	-3.09			ARHGAP22	-2.14	3.94	-1.7	0.0924	1	-4.59			PLA2R1	1.04	3.32	1.71	0.0901	1	-4.51			MRPL40	-0.728	4.82	-2.8	0.00549	0.112	-2.74			BLNK	1.17	3.15	1.44	0.152	1	-4.58			ARRB2	-1.05	4.06	-1.72	0.0901
HEY1	-1.04	3.01	-2.75	0.00617	0.124	-2.54			ASB13	-1.01	5.74	-1.7	0.0926	1	-4.56			SRSF4	0.404	6.84	1.71	0.0904	1	-4.3			WDR90	0.61	5.55	2.79	0.00553	0.113	-2.98			CEP170	0.44	4.94	1.44	0.152	1	-4.57			TBC1D4	-1.12	6.38	-1.72	0.0902
SDR42E1	-1.14	1.54	-2.75	0.00619	0.124	-2.47			RNF113A	-1.71	2.92	-1.7	0.0926	1	-4.59			PQLC2	-0.819	3.34	-1.71	0.0904	1	-4.51			CYS1	1.56	-0.295	2.79	0.00558	0.114	-2.34			FAM167B	-1.9	1.43	-1.44	0.152	1	-4.59			TRIM62	1.27	4.1	1.72	0.0902
NUP88	-0.525	4.55	-2.75	0.00619	0.124	-2.87			GALC	-1.51	4.19	-1.7	0.0926	1	-4.58			RASEF	-0.761	6.47	-1.71	0.0905	1	-4.32			ZNF829	-0.927	3.03	-2.79	0.00562	0.114	-2.47			GALNT2	0.455	6.25	1.44	0.153	1	-4.55			PRR15	1.31	5.21	1.72	0.0902
CD276	0.393	5.78	2.75	0.0062	0.124	-3.17			ST7L	1	4.34	1.7	0.0928	1	-4.57			ATP5G2	-0.435	8.61	-1.71	0.0907	1	-4.22			RBM39	0.327	8.1	2.79	0.00566	0.115	-3.44			SOCS2	1.2	4.66	1.44	0.153	1	-4.57			XPR1	0.698	6.09	1.72	0.0903
EPHA7	-0.954	1.79	-2.75	0.0062	0.124	-2.48			SLC31A1	0.801	4.61	1.7	0.0929	1	-4.56			LDLR	-0.607	6.06	-1.71	0.0907	1	-4.34			FOXC1	-1.47	1.39	-2.79	0.00566	0.115	-2.39			DDX60	-0.905	5.78	-1.44	0.153	1	-4.56			OXTR	-2.48	3.52	-1.72	0.0905
REXO4	-0.6	3.88	-2.75	0.00621	0.124	-2.7			PPP2CA	-0.625	6.71	-1.7	0.0929	1	-4.55			RAB20	-1.31	3.16	-1.71	0.0908	1	-4.52			UCHL1	1.55	0.0267	2.79	0.00566	0.115	-2.36			C16orf95	-1.36	1.17	-1.44	0.153	1	-4.59			EVI5	1.24	4.74	1.72	0.0905
SGK1	-0.956	4.77	-2.74	0.00628	0.125	-2.92			DNAJB4	-1.1	5.42	-1.7	0.093	1	-4.57			TMEM191A	-1.17	2.73	-1.71	0.0909	1	-4.53			MALAT1	0.976	12.8	2.79	0.00567	0.115	-4.27			TTC30A	-1.03	2.97	-1.44	0.153	1	-4.59			COQ2	-1.97	2.27	-1.72	0.0907
YIPF2	-0.814	3.34	-2.74	0.00631	0.125	-2.61			AZI2	-0.97	5.79	-1.7	0.0932	1	-4.56			LRTOMT	-0.942	3.57	-1.71	0.091	1	-4.5			TOM1	-0.556	5.14	-2.78	0.00569	0.115	-2.86			SCARB2	0.359	7.16	1.44	0.153	1	-4.54			MAP2	-2.15	2.63	-1.72	0.0907
GCAT	-0.768	3.87	-2.74	0.00631	0.125	-2.68			BRF2	-1.88	1.99	-1.7	0.0933	1	-4.59			KRR1	-1.01	3.5	-1.71	0.091	1	-4.5			RNASE4	-0.614	6.29	-2.78	0.00573	0.116	-3.08			TAF5L	0.517	4.76	1.44	0.153	1	-4.57			SOWAHA	2.74	1.7	1.72	0.0909
NDUFAF2	-0.678	3.3	-2.74	0.00632	0.125	-2.62			MAGI2-AS3	-2.18	2.87	-1.7	0.0935	1	-4.59			RAPGEF2	0.787	4.77	1.71	0.0911	1	-4.43			PEX7	-0.803	4.45	-2.78	0.00577	0.117	-2.69			CES4A	-1.35	2.43	-1.44	0.153	1	-4.59			MEST	-0.986	5.01	-1.72	0.091
USP32	-0.45	4.93	-2.74	0.00639	0.127	-2.96			THY1	-2.89	5.83	-1.7	0.0936	1	-4.55			HSPB2	-1.8	-0.0374	-1.71	0.0911	1	-4.55			PHF7	-1.33	1.87	-2.78	0.00579	0.117	-2.42			FKBP1A	0.364	7.62	1.44	0.153	1	-4.53			TYMP	0.913	5.79	1.72	0.0912
C6orf226	-0.918	3.22	-2.74	0.0064	0.127	-2.62			NDC80	-1.35	3.98	-1.7	0.0938	1	-4.58			SPP1	-1.96	3.05	-1.71	0.0912	1	-4.52			PPP1R32	-1.37	1.29	-2.78	0.00579	0.117	-2.4			EFCAB11	0.72	3.74	1.44	0.153	1	-4.58			STAT1	0.685	7.01	1.72	0.0912
LGALS9	0.737	4.36	2.73	0.00646	0.128	-2.91			ARHGAP21	-0.788	6.62	-1.7	0.0939	1	-4.56			ATXN10	-0.425	6.05	-1.71	0.0912	1	-4.35			LOC101927340	-1.28	1.18	-2.78	0.00583	0.117	-2.4			SNX27	0.344	6.8	1.44	0.153	1	-4.54			SEMA4B	0.663	6.76	1.72	0.0913
SLC39A11	0.4	5.94	2.73	0.00651	0.128	-3.25			SPRY4	-2.08	3.77	-1.7	0.094	1	-4.58			ZCCHC24	0.735	5.66	1.7	0.0914	1	-4.38			MAGEB18	-1.43	0.0773	-2.78	0.00584	0.117	-2.37			CSF1	-0.97	5.09	-1.44	0.154	1	-4.56			CLDN8	-1.78	6.17	-1.71	0.0914
DICER1-AS1	-1.07	1.54	-2.73	0.00653	0.129	-2.51			SPOCK1	-1.57	4.88	-1.69	0.0943	1	-4.57			PHYH	-0.932	4.38	-1.7	0.0919	1	-4.46			KCNC4	-1.33	2.41	-2.77	0.00586	0.118	-2.46			DNAH12	1.13	1.91	1.44	0.154	1	-4.59			GLIS2	1.73	3.76	1.71	0.0917
ALDH1L2	0.875	2.64	2.73	0.00654	0.129	-2.61			TNS1	-1.33	5.81	-1.69	0.0944	1	-4.56			TAF6	-0.976	3.73	-1.7	0.092	1	-4.5			MCM3	0.465	5.69	2.77	0.00588	0.118	-3.07			MPPED1	-1.99	1.22	-1.44	0.154	1	-4.59			OSBPL1A	-0.91	5.95	-1.71	0.0917
TPM3	0.281	7.09	2.73	0.00656	0.129	-3.45			SNORD47	-1.83	2.08	-1.69	0.0944	1	-4.59			ODC1	-0.907	4.06	-1.7	0.0921	1	-4.47			ATP6V1B1	-1.27	4.09	-2.77	0.00589	0.118	-2.63			TPT1-AS1	-1.26	2.69	-1.44	0.154	1	-4.59			SCN4B	-2.34	1	-1.71	0.0918
ETFB	-0.559	4.16	-2.73	0.00657	0.129	-2.84			FHIT	-1.73	2.14	-1.69	0.0945	1	-4.59			LMBRD1	0.47	6.38	1.7	0.0921	1	-4.33			THRSP	-1.56	2.14	-2.77	0.00592	0.118	-2.45			IFT52	0.494	5.23	1.44	0.154	1	-4.56			SARS2	-1.72	3.53	-1.71	0.0918
CENPH	-0.745	3.36	-2.73	0.00658	0.129	-2.67			NDUFB6	-0.822	5.83	-1.69	0.0947	1	-4.56			PANX2	-1.34	0.716	-1.7	0.0924	1	-4.55			ITGB8	-0.921	5.85	-2.77	0.00592	0.118	-3			PITHD1	0.316	6.13	1.44	0.154	1	-4.55			C19orf47	-1.32	3.79	-1.71	0.0919
PSTK	-1.15	1.64	-2.73	0.00659	0.129	-2.52			LAD1	0.718	7.05	1.69	0.0947	1	-4.54			KANK1	-0.971	4.16	-1.7	0.0924	1	-4.49			MYLIP	-0.578	6.01	-2.77	0.00598	0.119	-3.07			CAV1	-1.09	4.85	-1.44	0.154	1	-4.57			PRAF2	1.14	4.71	1.71	0.0919
GCSH	-0.987	1.68	-2.73	0.00659	0.129	-2.52			SP2	-1.3	3.95	-1.69	0.0948	1	-4.58			RABL5	-0.637	4.93	-1.7	0.0924	1	-4.43			PPCDC	-1.18	2.86	-2.77	0.006	0.119	-2.51			KCTD20	0.4	5.65	1.44	0.154	1	-4.55			TP63	-2.88	2.94	-1.71	0.0919
FAM198A	-1.09	2.42	-2.73	0.0066	0.129	-2.57			ADCY7	-1.13	5.94	-1.69	0.095	1	-4.56			MN1	1.18	3.3	1.7	0.0924	1	-4.52			GXYLT2	1.67	1.17	2.77	0.00601	0.119	-2.46			NDUFS8	-0.372	6.74	-1.43	0.155	1	-4.54			SFXN4	-1.57	3.6	-1.71	0.0921
CTF1	-1.1	2.28	-2.72	0.00663	0.129	-2.57			RPLP0P2	0.734	5.82	1.69	0.0951	1	-4.56			C22orf29	0.631	4.76	1.7	0.0924	1	-4.44			UNC79	-0.919	1.96	-2.77	0.00601	0.119	-2.45			BTBD7	0.392	5.8	1.43	0.155	1	-4.55			WNK1	0.573	7.32	1.71	0.0922
LINC00885	-0.948	1.5	-2.72	0.00665	0.129	-2.52			PLCD1	-1.41	3.31	-1.69	0.0951	1	-4.59			BRSK2	1.43	2.53	1.7	0.0925	1	-4.53			P4HA3	1.24	1.08	2.76	0.00606	0.12	-2.45			TAGLN	-1.04	7.9	-1.43	0.155	1	-4.53			RP1	-2.07	0.894	-1.71	0.0923
LYNX1	-0.877	2.94	-2.72	0.00667	0.13	-2.63			POMT1	-1.61	4.08	-1.69	0.0951	1	-4.58			DPM3	-0.472	6.11	-1.7	0.0925	1	-4.35			LIFR-AS1	-1.35	1.1	-2.76	0.00607	0.12	-2.43			ATAD3C	-1.01	3.17	-1.43	0.155	1	-4.59			SLC9A6	-1.89	2.88	-1.71	0.0925
EVL	0.418	7.99	2.72	0.00667	0.13	-3.61			PTPDC1	-2.22	2.72	-1.69	0.0951	1	-4.59			FBN2	1.36	2.97	1.7	0.093	1	-4.52			PLXND1	0.718	5.2	2.76	0.00608	0.12	-3.01			LFNG	-0.936	4.81	-1.43	0.155	1	-4.57			PRKCD	0.719	6.27	1.71	0.0925
CYP4B1	1.13	2.93	2.72	0.00671	0.13	-2.67			LRRC23	-1.81	1.78	-1.69	0.0952	1	-4.59			RPS17	-0.409	9.23	-1.7	0.0931	1	-4.22			EGFR	-1.32	0.824	-2.76	0.00609	0.12	-2.43			PTGES3	0.359	8.18	1.43	0.155	1	-4.53			NPLOC4	0.614	6.91	1.71	0.0927
GALNT14	-1.18	0.839	-2.72	0.00671	0.13	-2.51			QRICH1	-0.624	5.54	-1.69	0.0952	1	-4.56			GABRP	-1.7	1.69	-1.69	0.0934	1	-4.54			CISH	0.831	5.55	2.76	0.00617	0.121	-3.11			SYNPO	-1.04	5.01	-1.43	0.155	1	-4.57			SMIM22	0.687	8	1.71	0.0927
SCGB1D2	-1.56	3.7	-2.72	0.00675	0.131	-2.75			METAP1	-0.782	6.47	-1.69	0.0953	1	-4.55			MYO7A	1.4	0.675	1.69	0.0934	1	-4.55			RGAG4	-1.33	0.422	-2.76	0.00617	0.121	-2.43			TMEM45A	-1.31	3.3	-1.43	0.156	1	-4.59			TMPRSS2	-0.948	6.28	-1.71	0.0928
REEP2	-1.16	0.291	-2.72	0.00676	0.131	-2.5			ZNF44	1.01	3.68	1.69	0.0954	1	-4.58			AMZ2P1	-1.07	3.02	-1.69	0.0935	1	-4.52			PWAR5	-1.51	0.235	-2.76	0.00617	0.121	-2.43			MAP3K9	0.718	4.67	1.43	0.156	1	-4.57			CHI3L1	-3.26	1.63	-1.71	0.0929
TMX4	-0.585	4.64	-2.72	0.0068	0.131	-2.92			NUAK1	-1.84	3.62	-1.69	0.0954	1	-4.58			SAMD10	-1.12	3.39	-1.69	0.0935	1	-4.51			ARHGAP1	0.362	7.3	2.76	0.00618	0.121	-3.39			YAP1	0.715	5.48	1.43	0.156	1	-4.56			ATP1A1	-0.591	7.61	-1.71	0.0929
APBA1	-0.844	0.752	-2.71	0.00682	0.131	-2.52			LMLN	-1.31	4.01	-1.69	0.0956	1	-4.58			FNIP1	0.527	6.04	1.69	0.0936	1	-4.36			MRPS18C	-1.2	2.64	-2.76	0.00618	0.121	-2.51			SERTAD4	0.701	4.77	1.43	0.156	1	-4.57			C1orf27	0.753	5.75	1.71	0.0929
ZNF396	-0.991	2.52	-2.71	0.00682	0.131	-2.6			TOM1L2	0.983	4.99	1.69	0.0956	1	-4.56			CDC6	-1.26	4.23	-1.69	0.0939	1	-4.48			OSGIN1	-1.5	1.13	-2.76	0.00618	0.121	-2.45			SOWAHC	-0.663	4.62	-1.43	0.156	1	-4.57			HEATR5B	0.97	4.98	1.71	0.0931
ATG4D	-1.14	0.992	-2.71	0.00686	0.132	-2.53			GSTCD	-1.33	3.41	-1.69	0.0957	1	-4.58			PKN2	0.609	5.96	1.69	0.0939	1	-4.36			C14orf164	-1.17	1.17	-2.76	0.00619	0.121	-2.45			GPR137B	0.583	5.35	1.43	0.156	1	-4.56			POLR3D	-1.82	3.07	-1.71	0.0931
SLC20A1	0.371	6.44	2.71	0.00688	0.132	-3.39			KLHL18	-1.21	4.37	-1.69	0.0958	1	-4.58			CLCN3	-0.472	6.71	-1.69	0.0942	1	-4.32			RPL8	-0.29	10.6	-2.76	0.00619	0.121	-3.93			RLTPR	-1.7	1.1	-1.43	0.156	1	-4.59			SMIM4	-0.98	4.95	-1.7	0.0932
FBXO31	-0.667	4.23	-2.71	0.00692	0.133	-2.84			TMEM241	0.868	4.81	1.69	0.0959	1	-4.57			DDA1	-0.446	5.67	-1.69	0.0943	1	-4.39			WNT5B	-1.56	0.734	-2.76	0.0062	0.121	-2.44			PEX11G	-1.19	2.78	-1.43	0.157	1	-4.59			RAB3GAP1	0.667	6.33	1.7	0.0932
PPP1R1A	-1.33	1.36	-2.71	0.00693	0.133	-2.57			CCDC8	-1.89	1.35	-1.69	0.0961	1	-4.59			OBSCN	-0.988	4	-1.69	0.0943	1	-4.48			MXI1	-0.572	6.64	-2.76	0.0062	0.121	-3.21			SMU1	0.35	5.66	1.43	0.157	1	-4.56			KLHL31	-1.93	2.61	-1.7	0.0932
SPA17	-1.06	2.19	-2.71	0.00693	0.133	-2.6			PET112	-1.16	4.43	-1.68	0.0962	1	-4.58			RIPK4	-1.23	3.17	-1.69	0.0944	1	-4.52			RPL13	-0.414	9.95	-2.75	0.00624	0.122	-3.82			HAUS1	-0.797	5.07	-1.43	0.157	1	-4.57			PTCH1	-1.97	2.38	-1.7	0.0933
LOC102724554	-1.05	0.303	-2.71	0.00694	0.133	-2.52			RSU1	-0.73	7.75	-1.68	0.0963	1	-4.55			CARD6	1.65	0.995	1.69	0.0945	1	-4.55			SERPINI1	-1.28	3.23	-2.75	0.00628	0.122	-2.59			IGSF9	0.709	5.08	1.43	0.157	1	-4.57			PIK3C2B	0.753	5.45	1.7	0.0936
PPP4R4	-1	0.81	-2.71	0.00697	0.133	-2.54			VAMP2	0.775	6.04	1.68	0.0964	1	-4.56			FLJ37453	-1.26	2.59	-1.69	0.0946	1	-4.53			TNFAIP2	0.814	6.04	2.75	0.00628	0.122	-3.17			TUBE1	0.705	4.64	1.43	0.157	1	-4.57			C6orf136	-1.65	3.34	-1.7	0.0937
MRPL22	-0.386	5.19	-2.71	0.00697	0.133	-3.09			SIPA1L1	-1.08	5.28	-1.68	0.0965	1	-4.57			CEP97	0.772	4.29	1.69	0.0946	1	-4.47			LAMA1	-1.06	1.72	-2.75	0.00631	0.122	-2.49			CNIH4	0.379	6.78	1.43	0.157	1	-4.54			SPRYD7	-1.31	4.31	-1.7	0.0938
SRSF6	0.267	7.94	2.71	0.00698	0.133	-3.64			CTDSP2	0.615	6.48	1.68	0.0965	1	-4.55			OGFRL1	-0.693	5.57	-1.69	0.0946	1	-4.38			MICAL2	0.736	5.6	2.75	0.00632	0.122	-3.07			ZFAND6	0.445	5.81	1.42	0.158	1	-4.56			ORAI2	1.11	4.91	1.7	0.0939
SLC2A10	0.521	5.95	2.71	0.00698	0.133	-3.33			NUP54	-0.729	5.8	-1.68	0.0965	1	-4.56			CRLF1	-1.59	0.844	-1.69	0.0947	1	-4.55			NDRG2	-0.779	4.95	-2.75	0.00634	0.123	-2.89			CYP51A1	-0.46	5.65	-1.42	0.158	1	-4.56			DKK3	-1.5	5.29	-1.7	0.0941
CCNG1	-0.418	5.95	-2.71	0.00702	0.133	-3.28			DENND5A	-0.949	5.81	-1.68	0.0965	1	-4.56			CD248	1.57	4.03	1.69	0.0947	1	-4.5			OXCT1	-1.03	4.11	-2.75	0.00635	0.123	-2.7			SREBF2	-0.46	6.72	-1.42	0.158	1	-4.55			FAM173B	-1.26	3.48	-1.7	0.0943
EFNB3	-1.18	1.11	-2.7	0.00702	0.133	-2.56			GIT1	-0.782	6.25	-1.68	0.0966	1	-4.56			ZNF469	1.33	3.06	1.69	0.0948	1	-4.53			EMILIN1	1.21	3.99	2.75	0.00635	0.123	-2.8			SH3BP5-AS1	-1.1	3.57	-1.42	0.158	1	-4.58			TNN	-2.5	2.21	-1.7	0.0945
RPS6	-0.264	10.6	-2.7	0.00703	0.133	-4.11			CCM2	-0.972	5.53	-1.68	0.0967	1	-4.57			LOC100507507	-0.999	2.99	-1.69	0.0949	1	-4.53			C4orf19	-1.16	1.1	-2.75	0.00635	0.123	-2.47			HSPB1	-0.48	8.96	-1.42	0.158	1	-4.52			JAG2	-1.57	3.89	-1.7	0.0946
DLGAP1	-0.941	2.29	-2.7	0.00704	0.133	-2.6			ASB3	-1.24	3.6	-1.68	0.0971	1	-4.58			APOC1	1.36	5.35	1.69	0.0949	1	-4.43			AZIN1	0.372	7.34	2.75	0.00639	0.123	-3.43			SLC6A9	-0.885	3.93	-1.42	0.158	1	-4.58			CRISPLD1	-2.27	2.07	-1.7	0.095
RNF165	-0.918	2.21	-2.7	0.00706	0.133	-2.62			TMEM194A	-1.04	4.63	-1.68	0.0974	1	-4.57			HAPLN3	-1.53	2.51	-1.69	0.0952	1	-4.53			CDC37L1	-0.685	4.58	-2.74	0.00644	0.124	-2.83			ARVCF	-0.906	3.54	-1.42	0.158	1	-4.58			HMGCR	-1.05	7.23	-1.7	0.095
PACS1	0.381	6.13	2.7	0.00706	0.133	-3.34			DYRK3	-1.76	3.41	-1.68	0.0977	1	-4.59			BAG1	-0.608	5.65	-1.68	0.0952	1	-4.38			RPS18	-0.489	9.85	-2.74	0.00647	0.124	-3.83			BROX	0.363	7.11	1.42	0.158	1	-4.54			SMURF1	0.788	4.9	1.69	0.0953
PPP1R12B	-0.528	4.59	-2.7	0.00706	0.133	-2.97			MRPL30	0.782	5.26	1.68	0.0979	1	-4.56			TMEM199	-1.01	3.99	-1.68	0.0952	1	-4.48			CKAP4	0.39	7.39	2.74	0.00651	0.125	-3.43			PDGFD	-1.54	3.1	-1.42	0.159	1	-4.59			PPP1R7	0.631	5.99	1.69	0.0953
SLC16A11	-1.07	-0.304	-2.7	0.00708	0.133	-2.53			RAP1GAP2	0.801	4.49	1.68	0.0979	1	-4.57			FBXO7	-0.503	5.66	-1.68	0.0954	1	-4.38			LOC101928965	-1.33	0.94	-2.74	0.00653	0.125	-2.49			LPHN2	-1.29	4.85	-1.42	0.16	1	-4.58			HSD17B2	-2.37	0.701	-1.69	0.0954
SETD9	-0.869	3.53	-2.7	0.00709	0.133	-2.77			PEG3	-2.15	4.8	-1.68	0.098	1	-4.58			BCAT2	-0.695	4.38	-1.68	0.0954	1	-4.48			NELL2	1.33	2.81	2.74	0.00653	0.125	-2.6			KAL1	-1.04	5.18	-1.42	0.16	1	-4.57			NEURL1	2.2	0.866	1.69	0.0956
METTL21B	-0.874	2.97	-2.7	0.00711	0.134	-2.68			SOCS5	-1.08	5.37	-1.68	0.098	1	-4.57			KCNE4	1.33	1.64	1.68	0.0954	1	-4.54			NRL	-1.4	0.858	-2.74	0.00653	0.125	-2.49			TSEN15	0.434	5.79	1.42	0.16	1	-4.56			SYNDIG1	2.84	1.08	1.69	0.0957
MOB3B	-0.855	3.11	-2.7	0.00714	0.134	-2.72			COMP	-2.69	3.01	-1.67	0.0983	1	-4.58			CBWD1	-0.68	3.3	-1.68	0.0954	1	-4.51			SNORA12	-1.3	0.846	-2.74	0.00654	0.125	-2.48			JPH2	-1.58	0.882	-1.42	0.16	1	-4.59			ARPC5	0.542	8.1	1.69	0.0959
DDX51	-0.57	4.15	-2.7	0.00716	0.134	-2.85			CALCRL	-2.57	4.23	-1.67	0.0983	1	-4.57			TMEM30B	-0.679	4.96	-1.68	0.0956	1	-4.44			GRIA3	-1.18	1.5	-2.74	0.00656	0.125	-2.51			TPM2	-0.948	5.67	-1.42	0.16	1	-4.56			SIRT2	-0.768	5.62	-1.69	0.0959
LOC101929704	-1.21	1.1	-2.7	0.00719	0.135	-2.58			GTF3C3	-0.98	4.85	-1.67	0.0983	1	-4.57			TRAF4	-0.554	6.39	-1.68	0.0956	1	-4.34			PDIA6	-1.19	2.44	-2.73	0.00663	0.126	-2.57			ECI2	0.532	5.04	1.42	0.16	1	-4.57			ATP7A	-1.09	5.18	-1.69	0.0961
PVRL1	-0.535	5.33	-2.7	0.0072	0.135	-3.18			PPIB	-2.5	1.79	-1.67	0.0984	1	-4.59			LYST	0.542	6.13	1.68	0.0957	1	-4.35			FMN1	-0.779	4.56	-2.73	0.00667	0.127	-2.85			GPC6	1.63	0.583	1.42	0.16	1	-4.59			PPP2R1A	0.451	8.02	1.69	0.0962
KBTBD7	-0.71	3.36	-2.7	0.00722	0.135	-2.75			ROBO3	-2.32	0.931	-1.67	0.0985	1	-4.59			IMMP1L	-1.19	1.32	-1.68	0.0958	1	-4.55			LOC101928659	-1.54	0.00749	-2.73	0.00672	0.128	-2.49			PPP1R12B	-0.613	4.86	-1.42	0.16	1	-4.57			ZCCHC24	0.89	5.91	1.69	0.0963
TRABD	-0.952	2.88	-2.69	0.00725	0.135	-2.68			COL6A2	-2.37	6.95	-1.67	0.0986	1	-4.55			CCDC117	0.558	5.5	1.68	0.0963	1	-4.39			EPB41	-0.985	2.81	-2.73	0.00674	0.128	-2.61			RPS8	-0.264	9.92	-1.42	0.16	1	-4.51			CYTH2	0.49	6.12	1.69	0.0964
ZFAND2B	-0.664	3.92	-2.69	0.00725	0.135	-2.84			NCS1	-0.959	4.71	-1.67	0.0986	1	-4.58			RAD51C	-0.965	3.47	-1.68	0.0965	1	-4.51			PLAT	-1.18	7.74	-2.73	0.00674	0.128	-3.43			TYW3	-0.469	5.2	-1.41	0.16	1	-4.57			KCNAB1	-1.47	2.74	-1.69	0.0965
BEND5	-1.07	1.07	-2.69	0.00727	0.135	-2.59			QRICH2	-2.12	4.47	-1.67	0.0986	1	-4.58			SERPINA3	-1.22	6.07	-1.68	0.0965	1	-4.35			SLC6A14	-1.17	0.412	-2.73	0.00675	0.128	-2.51			CDK1	0.648	5.8	1.41	0.161	1	-4.56			PCSK1N	-2.6	1.51	-1.69	0.0968
ACADS	-0.945	2.85	-2.69	0.0073	0.136	-2.7			DKFZP434I0714	-1.67	3.23	-1.67	0.0987	1	-4.59			RPL8	-0.402	10.2	-1.68	0.0966	1	-4.22			SLC44A1	0.34	8.09	2.73	0.00676	0.128	-3.59			LOC100130285	-1.71	-0.00671	-1.41	0.161	1	-4.59			CTSD	0.616	10.5	1.69	0.0968
IFNLR1	-1.02	1.67	-2.69	0.00735	0.136	-2.61			ZNF671	-2.03	2.09	-1.67	0.0989	1	-4.59			TNFRSF14	0.777	5.81	1.68	0.0966	1	-4.37			RAB31	0.587	8.04	2.73	0.00676	0.128	-3.58			AHR	0.42	7.03	1.41	0.161	1	-4.54			PDGFB	1.37	5.15	1.69	0.0969
HOMER2	-0.539	5.01	-2.69	0.00738	0.137	-3.12			KCTD13	-1.63	3.23	-1.67	0.0989	1	-4.59			TMEM25	-0.505	5.51	-1.68	0.0967	1	-4.41			SPG20	-0.672	5.21	-2.73	0.00677	0.128	-3.02			CNOT6	0.457	6.2	1.41	0.161	1	-4.55			RCAN3	1.42	3.84	1.68	0.0972
EDARADD	-0.88	3.54	-2.69	0.00741	0.137	-2.81			CAPZA1	0.404	8.28	1.67	0.0989	1	-4.53			LOC102724615	1.44	3.33	1.68	0.0969	1	-4.51			CTSV	-1.19	1.27	-2.73	0.00679	0.128	-2.53			GPR6	1.69	-0.141	1.41	0.161	1	-4.59			LOC101928212	-1.72	2.41	-1.68	0.0973
PLCD4	-0.888	2.41	-2.69	0.00744	0.137	-2.67			AMZ2	0.798	5.14	1.67	0.0989	1	-4.56			LDB2	1.74	2.38	1.68	0.097	1	-4.54			FAXC	-0.953	3.22	-2.72	0.00681	0.128	-2.65			GTF2H1	0.451	5.1	1.41	0.161	1	-4.57			UGP2	0.66	6.6	1.68	0.0975
ENDOD1	-0.545	4.89	-2.68	0.00746	0.138	-3.11			RAB31	-1.81	6.17	-1.67	0.0989	1	-4.55			GRPEL1	-0.668	4.54	-1.68	0.097	1	-4.46			SLC2A1-AS1	-1.36	-0.0788	-2.72	0.00681	0.128	-2.5			ENPP1	0.534	6.85	1.41	0.161	1	-4.54			ARFGAP3	-0.988	5.83	-1.68	0.0975
C16orf89	-1.07	1.8	-2.68	0.00747	0.138	-2.63			TMEM255B	-3.1	1.29	-1.67	0.0992	1	-4.59			LOC101927929	-1.46	0.902	-1.67	0.0975	1	-4.55			LRIG3	-1.22	2.61	-2.72	0.00681	0.128	-2.6			GAMT	-0.56	6.45	-1.41	0.161	1	-4.55			PYGB	-0.841	8.37	-1.68	0.0975
SLC6A15	-0.938	1.57	-2.68	0.00748	0.138	-2.62			TYW3	-0.95	4.68	-1.67	0.0992	1	-4.58			TCTA	-0.646	5.03	-1.67	0.0975	1	-4.43			NRG1	-1.19	0.87	-2.72	0.00684	0.128	-2.54			TPRN	0.594	4.99	1.41	0.162	1	-4.57			VEGFB	0.552	7.24	1.68	0.0976
CARD10	-0.958	3.34	-2.68	0.0075	0.138	-2.77			PODN	-3.02	2.36	-1.67	0.0994	1	-4.59			CDH2	-1.82	3.33	-1.67	0.0976	1	-4.52			FKBP9	0.428	4.81	2.72	0.00685	0.128	-3			MAST4	-0.514	6.6	-1.41	0.162	1	-4.55			PRRX1	1.52	5.44	1.68	0.0977
SLAIN1	-1.04	0.722	-2.68	0.00752	0.138	-2.6			ZNF48	-1.58	3.26	-1.67	0.0995	1	-4.59			EIF1AX	-0.376	6.48	-1.67	0.0978	1	-4.34			RAB2B	0.529	5.72	2.72	0.00685	0.128	-3.19			TXLNG	-0.433	5.52	-1.41	0.162	1	-4.56			LCMT1	0.659	5.72	1.68	0.098
POP7	-0.412	5.37	-2.68	0.00755	0.139	-3.22			UBE2J2	-0.729	5.98	-1.67	0.0995	1	-4.56			RRNAD1	-0.481	5.1	-1.67	0.0979	1	-4.43			HEYL	1.49	1.38	2.72	0.00689	0.128	-2.56			ALDH18A1	0.416	6.71	1.41	0.162	1	-4.55			MMGT1	-1.41	3.94	-1.68	0.098
NR2F2	0.413	6.79	2.68	0.00757	0.139	-3.53			WDR45B	0.652	7.39	1.67	0.0996	1	-4.54			VCAN	1.37	7.17	1.67	0.098	1	-4.33			EGFL7	1.27	3.72	2.72	0.00689	0.128	-2.79			MLF1	0.561	5.45	1.41	0.162	1	-4.56			SULT1A1	-1.6	3.83	-1.68	0.098
PWARSN	-0.866	2.89	-2.68	0.00759	0.139	-2.73			RNF144B	0.887	6.17	1.67	0.0997	1	-4.55			RRP8	-0.997	2.85	-1.67	0.0981	1	-4.53			CASC2	-1.23	1.53	-2.72	0.0069	0.128	-2.56			RPL24	-0.316	8.7	-1.41	0.162	1	-4.53			RNF114	-0.528	7.38	-1.68	0.0981
TMEM69	-0.589	4.32	-2.68	0.00759	0.139	-2.98			IGFBP7	-1.96	6.72	-1.67	0.0997	1	-4.55			LRRC17	1.65	2.61	1.67	0.0982	1	-4.53			DHRS13	-1.05	3.53	-2.72	0.00691	0.128	-2.69			CCDC159	-0.911	3.89	-1.41	0.162	1	-4.58			NBPF1	0.785	4.7	1.68	0.0987
ZNF628	-0.954	2.3	-2.68	0.0076	0.139	-2.69			CUL7	-1.01	4.88	-1.67	0.0999	1	-4.58			RPS28	-0.526	7.08	-1.67	0.0983	1	-4.31			ANKS1A	-0.565	5.19	-2.72	0.00691	0.128	-3.01			MAPK15	1.19	3.14	1.41	0.163	1	-4.58			IPO9	0.586	6.78	1.68	0.0988
CHST8	-1.21	1.84	-2.68	0.00761	0.139	-2.66			PIF1	-2.74	2.68	-1.67	0.0999	1	-4.59			SMIM20	-0.974	4.01	-1.67	0.0987	1	-4.48			CCDC117	-0.555	6.04	-2.72	0.00692	0.128	-3.21			RBM43	-1.43	2.27	-1.41	0.163	1	-4.59			SPTBN2	-1.05	5.57	-1.68	0.0989
GNB5	-0.693	4.18	-2.68	0.00762	0.139	-2.95			SLC8B1	-1.38	4.2	-1.66	0.1	1	-4.58			YEATS4	-0.694	4.25	-1.67	0.0988	1	-4.48			SPTBN2	-0.887	4.15	-2.72	0.00694	0.129	-2.79			ATP6AP2	0.41	8.31	1.41	0.163	1	-4.53			KLK10	-2.47	1.27	-1.67	0.0991
PPIB	-1.15	1.73	-2.68	0.00762	0.139	-2.65			PHRF1	-1.27	4.04	-1.66	0.1	1	-4.58			KAT7	-0.748	4.1	-1.67	0.0988	1	-4.48			C6orf136	-0.962	3.43	-2.72	0.00696	0.129	-2.69			PQBP1	-0.407	5.37	-1.4	0.163	1	-4.57			CELF4	-1.63	3.39	-1.67	0.0991
FAM24B	-1.13	0.761	-2.68	0.00766	0.139	-2.61			ERBB4	1.76	3.33	1.66	0.101	1	-4.58			C6orf226	-1.3	3.03	-1.67	0.0989	1	-4.53			TNFRSF21	-1.25	3.15	-2.71	0.00703	0.13	-2.69			RAD21	0.368	8.83	1.4	0.164	1	-4.53			PRNP	-1.34	6.65	-1.67	0.0992
ARPC5	0.249	7.73	2.67	0.00771	0.14	-3.69			GMCL1	1.49	3.46	1.66	0.101	1	-4.58			ZNF296	-1.2	3.24	-1.67	0.099	1	-4.53			CLRN1	-1.31	0.0818	-2.71	0.00706	0.13	-2.53			SAMD12	0.455	5.88	1.4	0.164	1	-4.56			LPCAT2	-2.07	3.6	-1.67	0.0993
ALPL	-1.1	2.99	-2.67	0.00771	0.14	-2.73			IRF2BP2	0.48	9.1	1.66	0.101	1	-4.52			TFRC	-0.508	6.72	-1.66	0.0992	1	-4.33			TIE1	1.44	1.09	2.71	0.00708	0.131	-2.58			RSL1D1	-0.359	7.16	-1.4	0.164	1	-4.54			SCCPDH	2.25	4.28	1.67	0.0994
CUTA	-0.262	7.3	-2.67	0.0078	0.141	-3.62			CSRNP1	-1.48	3.43	-1.66	0.101	1	-4.58			METTL21A	-0.907	3.47	-1.66	0.0992	1	-4.51			SLC16A11	-1.42	0.173	-2.71	0.0071	0.131	-2.54			ALKBH8	-0.933	3.23	-1.4	0.164	1	-4.59			BCKDHB	-0.973	5.07	-1.67	0.0995
HOXC10	1.04	2.95	2.67	0.00781	0.141	-2.83			CTSK	-1.63	5.88	-1.66	0.101	1	-4.56			TMEM141	-0.489	6.28	-1.66	0.0993	1	-4.36			GNAL	-1.15	2.1	-2.71	0.00712	0.131	-2.62			SEMA3B-AS1	-1.5	0.768	-1.4	0.165	1	-4.59			CRIP1	1.43	6.98	1.67	0.0996
ELN	1.05	3.83	2.67	0.00782	0.141	-2.96			NAT14	0.935	5	1.66	0.101	1	-4.56			RAI2	-1.42	1.59	-1.66	0.0993	1	-4.54			LOC102724554	-1.28	0.0584	-2.71	0.00716	0.132	-2.55			RBM28	-0.581	4.19	-1.4	0.165	1	-4.58			RNF146	0.799	5.57	1.67	0.0999
HOMER1	-0.875	2.9	-2.67	0.00784	0.141	-2.76			SEMA3F	-1.62	3.78	-1.66	0.101	1	-4.58			NXT2	-0.9	3.77	-1.66	0.0994	1	-4.5			RP11-277P12.20	-1.16	-0.0326	-2.71	0.00716	0.132	-2.55			APLP2	-0.301	9.1	-1.4	0.165	1	-4.52			C15orf59	2.19	1.29	1.67	0.0999
DPCD	-0.594	4.3	-2.67	0.00785	0.141	-3			CHST9	1.93	3.2	1.66	0.101	1	-4.57			NACA	-0.385	8.34	-1.66	0.0996	1	-4.27			CEP192	0.668	4.55	2.71	0.00718	0.132	-2.99			NES	-1.2	4.79	-1.4	0.165	1	-4.57			AGA	-1.2	4.92	-1.67	0.1
TMEM45B	0.863	3.12	2.67	0.00785	0.141	-2.88			PGBD1	-1.97	2.27	-1.66	0.101	1	-4.59			CERS4	0.709	5.68	1.66	0.0999	1	-4.4			DTD1	-0.783	4.1	-2.71	0.00719	0.132	-2.82			MTIF3	-0.57	4.66	-1.4	0.165	1	-4.58			TMF1	0.684	6.21	1.67	0.1
ZNF469	0.967	2.9	2.67	0.00785	0.141	-2.77			PRR16	-2.47	0.395	-1.66	0.101	1	-4.59			BLVRB	-0.635	5.56	-1.66	0.1	1	-4.4			NT5C	-0.73	4.41	-2.7	0.00722	0.132	-2.89			PLEKHA2	0.606	5.14	1.4	0.165	1	-4.57			PPAP2B	-1.01	6.73	-1.67	0.1
LOC93622	-0.433	5.33	-2.67	0.00786	0.141	-3.23			CPE	-2.1	4.68	-1.66	0.101	1	-4.57			CACYBP	-0.424	6.19	-1.66	0.1	1	-4.37			PAIP2B	-0.977	2.45	-2.7	0.00725	0.133	-2.64			SLC17A9	-0.917	4.9	-1.4	0.165	1	-4.58			PTPN1	-0.694	4.83	-1.67	0.1
SCGN	-1.14	0.603	-2.67	0.0079	0.142	-2.63			ZNF32	-2.32	2.68	-1.66	0.101	1	-4.59			RNASEH1	-0.813	3.86	-1.66	0.1	1	-4.5			EFS	-0.761	5.15	-2.7	0.00727	0.133	-3.04			TGFBR1	0.857	5.74	1.4	0.166	1	-4.56			FAM214A	0.838	7.33	1.67	0.1
GAS2	-0.989	1.71	-2.66	0.00795	0.143	-2.68			STAG1	0.65	5.69	1.66	0.101	1	-4.56			AKR7A3	-1.21	3.74	-1.66	0.1	1	-4.51			NAIF1	-1.07	2.43	-2.7	0.00728	0.133	-2.65			ROBO2	1.32	3.39	1.4	0.166	1	-4.59			PON2	0.571	7.7	1.67	0.101
CPA4	-1.06	1.29	-2.66	0.00798	0.143	-2.67			AKR1B1	-2.21	3.2	-1.66	0.101	1	-4.58			NETO2	-1.11	3.6	-1.66	0.1	1	-4.5			LOC100506860	-1.4	1.23	-2.7	0.00729	0.133	-2.59			HEYL	-1.55	3.07	-1.4	0.166	1	-4.59			ESRRG	-1.12	5.68	-1.67	0.101
DIRAS1	-1	1.09	-2.66	0.00798	0.143	-2.66			ZKSCAN8	-1.54	4.12	-1.66	0.101	1	-4.58			PRAC2	-1.49	0.161	-1.66	0.1	1	-4.56			SMARCA1	-0.881	5.5	-2.7	0.00731	0.133	-3.13			CKB	0.955	4.64	1.39	0.166	1	-4.57			SRFBP1	-1.26	4.77	-1.67	0.101
FKBPL	-1.01	2.04	-2.66	0.00799	0.143	-2.7			C2orf76	-1.25	4.16	-1.66	0.101	1	-4.58			COX14	-0.678	5.62	-1.66	0.1	1	-4.39			APH1B	-0.711	4.88	-2.7	0.00731	0.133	-2.99			HDAC2	0.354	6.39	1.39	0.166	1	-4.55			CLMN	-0.697	6.43	-1.67	0.101
SPRY2	-1.09	3.09	-2.66	0.008	0.143	-2.82			DCP2	0.687	6	1.66	0.101	1	-4.55			STARD10	-0.489	8.84	-1.66	0.101	1	-4.26			TAT	-1.91	2.84	-2.7	0.00732	0.133	-2.68			PFN2	0.522	7.01	1.39	0.166	1	-4.55			KANSL1L	1.58	3.07	1.67	0.101
C10orf76	-0.539	4.53	-2.66	0.00801	0.143	-3.06			SH2D3A	-1.09	3.28	-1.66	0.101	1	-4.58			WLS	-0.761	5.33	-1.66	0.101	1	-4.43			DERL1	0.368	6.75	2.7	0.00733	0.133	-3.44			CHST8	-1.49	3.62	-1.39	0.167	1	-4.59			APCDD1	-2.41	2.04	-1.67	0.101
TFF1	-1.36	5.82	-2.66	0.00804	0.143	-3.35			COPS5	-0.708	6.89	-1.66	0.102	1	-4.55			ACACA	-0.645	5.32	-1.66	0.101	1	-4.41			TM4SF1	-0.678	8.45	-2.7	0.00734	0.133	-3.66			TMEM17	-1.2	1.93	-1.39	0.167	1	-4.59			IFNGR1	-0.718	6.73	-1.66	0.101
LOC101929289	-1.19	1.57	-2.66	0.00809	0.144	-2.69			IL1RAP	-1.47	3.91	-1.66	0.102	1	-4.58			FAM104A	-0.532	5.03	-1.66	0.101	1	-4.43			TUBA3D	-1.39	0.00697	-2.7	0.00734	0.133	-2.57			EIF3D	-0.411	6.26	-1.39	0.167	1	-4.56			B2M	0.871	10.3	1.66	0.101
RPL31	-0.278	9.63	-2.66	0.0081	0.144	-4.07			SNHG12	-1.47	4.06	-1.66	0.102	1	-4.58			FAM86C2P	-1.4	0.586	-1.66	0.101	1	-4.55			PDLIM4	-1.15	4.3	-2.7	0.00735	0.133	-2.91			AP2A1	-0.742	3.6	-1.39	0.167	1	-4.58			KBTBD7	-1.72	3.57	-1.66	0.101
THY1	0.999	5.4	2.66	0.00811	0.144	-3.29			IGFBP3	-2.79	5.64	-1.66	0.102	1	-4.56			PPAPDC1A	1.81	0.555	1.66	0.101	1	-4.55			ZFPM2	1.38	0.383	2.7	0.0074	0.133	-2.59			PLCH2	-1.86	1.27	-1.39	0.167	1	-4.59			ZNF26	1.25	4.87	1.66	0.101
LINC01116	0.978	2.83	2.66	0.00811	0.144	-2.84			RUVBL1	-0.637	6.24	-1.66	0.102	1	-4.56			ARSB	0.963	3.54	1.66	0.101	1	-4.51			GNG7	-1.22	2.42	-2.7	0.0074	0.133	-2.66			USP32P2	-1.31	2.35	-1.39	0.167	1	-4.59			RTN4IP1	-1.93	1.78	-1.66	0.101
CFL2	-0.811	3.7	-2.65	0.00815	0.144	-2.93			NDUFS6	-0.632	6.32	-1.66	0.102	1	-4.56			TMEM63B	0.528	5.43	1.66	0.101	1	-4.42			GSR	0.51	6.03	2.7	0.0074	0.133	-3.34			DLL1	-1.15	4.04	-1.39	0.167	1	-4.58			CHMP4A	0.669	5.99	1.66	0.101
SYNE4	-0.597	4.28	-2.65	0.00815	0.144	-3.01			CSPG4	-2.55	3.16	-1.66	0.102	1	-4.59			GKAP1	-1.1	3.44	-1.66	0.101	1	-4.52			RPH3AL	-0.97	3.58	-2.69	0.00745	0.134	-2.79			STAG1	-0.425	5.36	-1.39	0.167	1	-4.57			TANC2	0.798	5.9	1.66	0.101
CCDC43	-0.456	4.83	-2.65	0.00816	0.144	-3.14			PTGES	1.05	4.59	1.66	0.102	1	-4.57			BUD31	-1.57	1.17	-1.65	0.101	1	-4.55			ADORA2B	-1.38	0.472	-2.69	0.00749	0.135	-2.59			LRRFIP2	-0.389	5.73	-1.39	0.167	1	-4.56			C1orf172	-1.13	4.88	-1.66	0.101
ARSK	-0.909	2.74	-2.65	0.00818	0.144	-2.78			THBS2	-1.96	6.81	-1.65	0.102	1	-4.55			CLP1	-1.33	2.71	-1.65	0.101	1	-4.53			CABP4	-1.02	2.95	-2.69	0.0075	0.135	-2.71			GUF1	-0.591	4.81	-1.39	0.167	1	-4.58			TFPI	-1.87	4.02	-1.66	0.101
SLC7A4	-1.04	-0.586	-2.65	0.00822	0.144	-2.65			RIMS3	-1.39	4.03	-1.65	0.102	1	-4.58			C7orf55	-0.748	3.69	-1.65	0.101	1	-4.5			KIAA1462	1.31	2.41	2.69	0.00752	0.135	-2.72			TIMP2	0.641	7.43	1.39	0.167	1	-4.54			DYNC2H1	-1.42	3.25	-1.66	0.102
SIRPA	-0.839	4.23	-2.65	0.00823	0.144	-3.01			UQCRC2	-1.41	3.73	-1.65	0.102	1	-4.58			SHANK3	1.16	3.7	1.65	0.102	1	-4.51			SORBS2	-0.673	6.33	-2.69	0.00754	0.135	-3.35			PARD6B	0.539	7.24	1.39	0.168	1	-4.55			LNX2	1.2	4.73	1.66	0.102
LSM6	-0.595	4.52	-2.65	0.00824	0.144	-3.11			ZDHHC18	-0.72	5.4	-1.65	0.102	1	-4.57			TATDN3	-0.723	4.05	-1.65	0.102	1	-4.49			ZNF469	1.25	2.29	2.69	0.00759	0.136	-2.71			CYTH2	0.385	5.92	1.39	0.168	1	-4.56			SBDS	-0.869	5.29	-1.66	0.102
SNCG	-1.09	2.75	-2.65	0.00825	0.144	-2.79			ATRAID	0.66	6.79	1.65	0.102	1	-4.55			SNX24	-0.935	3.34	-1.65	0.102	1	-4.51			SBF2-AS1	-1.11	1.79	-2.69	0.0076	0.136	-2.65			GABRD	-1.69	2.38	-1.39	0.168	1	-4.59			MAOA	-1.74	3.39	-1.66	0.102
OVOS2	-0.936	0.573	-2.65	0.00826	0.144	-2.67			TOE1	-1.84	2.13	-1.65	0.103	1	-4.59			PRSS23	0.927	5.68	1.65	0.102	1	-4.4			LOC101928891	-1.58	0.616	-2.68	0.00765	0.136	-2.61			STIM1	-0.445	5.29	-1.39	0.168	1	-4.57			ACTB	0.46	11.7	1.66	0.102
ERVMER34-1	-1.12	1.18	-2.65	0.00828	0.144	-2.69			GJA1	-2.74	3.98	-1.65	0.103	1	-4.57			DUSP1	0.776	5.28	1.65	0.102	1	-4.41			GLYATL2	-1.69	0.307	-2.68	0.00768	0.137	-2.62			DNAH10	1.15	1.36	1.39	0.168	1	-4.59			BARD1	1.19	4.55	1.66	0.102
RP5-1125A11.1	-1.1	1.62	-2.65	0.00828	0.144	-2.71			SLC41A1	-0.819	4.55	-1.65	0.103	1	-4.58			FAM213A	-0.753	6.36	-1.65	0.102	1	-4.36			RAB5C	0.438	5.77	2.68	0.00769	0.137	-3.31			GOLGA7B	-1.47	2.84	-1.39	0.168	1	-4.59			PHF3	-0.768	5.46	-1.66	0.102
SOX11	-0.707	3.97	-2.65	0.00828	0.144	-2.95			TRNP1	-1.78	3.31	-1.65	0.103	1	-4.59			PDSS2	-0.909	3.26	-1.65	0.102	1	-4.52			TMTC1	-1.28	2.59	-2.68	0.0077	0.137	-2.71			C7orf73	0.349	7.42	1.39	0.168	1	-4.54			ARSK	-2.16	2.61	-1.66	0.102
EOGT	-0.704	4.31	-2.65	0.00829	0.144	-3.05			TMEM194B	-1.75	2.36	-1.65	0.103	1	-4.59			HSP90B1	0.269	8.17	1.65	0.102	1	-4.29			RP11-135J2.4	-1.23	0.103	-2.68	0.0077	0.137	-2.61			CD164	0.348	8.85	1.39	0.168	1	-4.53			TNFSF13B	1.26	3.83	1.66	0.102
HDDC3	-0.717	3.88	-2.65	0.00829	0.144	-2.94			TFDP2	0.67	5.59	1.65	0.103	1	-4.56			SEPT3	-1.49	0.963	-1.65	0.103	1	-4.55			ZNF441	-0.943	3.17	-2.68	0.00771	0.137	-2.76			APLNR	-1.71	3.08	-1.39	0.168	1	-4.59			CADM2	-1.8	2.44	-1.66	0.102
HEXIM2	-0.704	3.57	-2.65	0.00833	0.145	-2.91			ADAMTS13	-2.23	2.3	-1.65	0.103	1	-4.59			ETV4	-1.46	2.54	-1.65	0.103	1	-4.54			ZBTB3	-1.12	1.57	-2.68	0.00775	0.137	-2.65			GOSR2	-0.46	5.45	-1.39	0.168	1	-4.57			FAM208A	0.622	6.44	1.66	0.102
AK1	-0.413	5.2	-2.65	0.00834	0.145	-3.23			FKBP9	-0.753	4.77	-1.65	0.103	1	-4.57			CENPU	-0.918	4.26	-1.65	0.103	1	-4.49			GRAMD3	-0.863	4.51	-2.68	0.00775	0.137	-3			HIST1H2BK	-0.654	5.64	-1.39	0.168	1	-4.56			COL4A5	0.995	6.24	1.66	0.102
CADM2	-0.848	3.12	-2.65	0.00835	0.145	-2.83			ZNF704	0.88	6.55	1.65	0.103	1	-4.55			PNISR	0.539	7.42	1.65	0.103	1	-4.32			MPST	-0.59	5.24	-2.68	0.00776	0.137	-3.16			RGS5	-1.36	6.65	-1.39	0.169	1	-4.56			MEF2D	0.676	6.14	1.66	0.102
MIR210HG	-1.08	1.64	-2.65	0.00836	0.145	-2.72			BDKRB2	-3.03	1.74	-1.65	0.104	1	-4.59			IKZF4	0.74	4.5	1.65	0.103	1	-4.47			ITGA3	-0.521	6.59	-2.68	0.00779	0.137	-3.44			LOC101928825	-1.42	-0.0178	-1.39	0.169	1	-4.59			UBE2Q2	0.721	6.42	1.66	0.103
NXPH3	-0.969	1.25	-2.65	0.00836	0.145	-2.7			DSC3	-2.38	3.51	-1.65	0.104	1	-4.59			ATP6V0E1	0.313	7.95	1.65	0.103	1	-4.3			FAM185A	-1.02	2.77	-2.68	0.00781	0.138	-2.73			PFAS	0.554	4.98	1.39	0.169	1	-4.57			VASH1	1.14	4.46	1.66	0.103
EPHB1	-1.04	0.818	-2.65	0.00837	0.145	-2.69			CC2D1A	0.665	5.52	1.65	0.104	1	-4.56			CLIC5	1.33	1.08	1.65	0.103	1	-4.55			TMEM204	1.47	2.19	2.68	0.00781	0.138	-2.74			EDARADD	1.06	3.94	1.39	0.169	1	-4.58			RBM41	-1.1	5.92	-1.66	0.103
C9orf9	-0.795	3.15	-2.64	0.00839	0.145	-2.84			LONP2	0.734	5.78	1.65	0.104	1	-4.56			SLC2A13	1.07	3.34	1.65	0.103	1	-4.52			STXBP5-AS1	-1.3	0.609	-2.68	0.00785	0.138	-2.63			RP11-7F17.5	-1.18	0.969	-1.38	0.169	1	-4.59			TFPI2	2.41	1.28	1.66	0.103
NOL7	-0.369	5.37	-2.64	0.0084	0.145	-3.29			JAM3	-1.74	2.89	-1.65	0.104	1	-4.58			NOTCH1	-0.882	4.22	-1.64	0.103	1	-4.49			ALDH5A1	-0.934	3.77	-2.67	0.00788	0.139	-2.85			LUZP1	-0.913	4.21	-1.38	0.169	1	-4.58			ARPC1A	0.613	6.85	1.65	0.103
NRG2	-0.89	1.13	-2.64	0.0084	0.145	-2.71			LOC101927151	1.06	3.41	1.65	0.104	1	-4.58			CDK15	1.16	1.81	1.64	0.103	1	-4.54			RECK	1.37	1.69	2.67	0.00789	0.139	-2.71			PRKCD	0.407	6.69	1.38	0.169	1	-4.55			LIMD1	-1.03	4.62	-1.65	0.103
CPLX1	-0.964	2.77	-2.64	0.00843	0.145	-2.81			C6orf132	0.918	4.98	1.64	0.104	1	-4.56			SETD1A	0.617	5.1	1.64	0.104	1	-4.44			CD74	0.901	8.94	2.67	0.00791	0.139	-3.92			IRF5	-1.02	3.15	-1.38	0.17	1	-4.59			TUBB3	1.83	3.71	1.65	0.103
GAMT	-0.589	5.76	-2.64	0.00843	0.145	-3.37			CTTNBP2NL	-0.947	5.26	-1.64	0.104	1	-4.57			KDM4C	-0.708	4.96	-1.64	0.104	1	-4.46			MARS2	-1.16	2.96	-2.67	0.00791	0.139	-2.76			CUEDC2	-0.431	5.81	-1.38	0.17	1	-4.56			SLC41A1	2.71	3.37	1.65	0.104
PRSS50	-1.21	-0.124	-2.64	0.00846	0.145	-2.68			SMIM8	-1.41	3.21	-1.64	0.104	1	-4.59			ZFAS1	-0.528	8.05	-1.64	0.104	1	-4.29			RRP1	-0.775	3.67	-2.67	0.00793	0.139	-2.85			UBE2D1	0.544	5.56	1.38	0.17	1	-4.56			MYBPC1	-2.06	4.3	-1.65	0.104
DUSP14	-0.59	4.45	-2.64	0.00848	0.146	-3.08			HNRNPDL	-0.568	7.73	-1.64	0.105	1	-4.55			CCDC57	-0.908	5.27	-1.64	0.104	1	-4.42			CILP2	1.38	0.0619	2.67	0.00794	0.139	-2.64			FAM198A	-1.88	1.3	-1.38	0.171	1	-4.59			CAPN15	0.741	5.84	1.65	0.104
C1S	0.816	5.85	2.64	0.00849	0.146	-3.48			SOX15	2.38	0.0666	1.64	0.105	1	-4.59			HIST1H2BD	-0.968	4.15	-1.64	0.104	1	-4.5			PRDM11	-1.02	2.76	-2.67	0.00794	0.139	-2.74			RAB31	0.647	7.32	1.38	0.171	1	-4.54			FOXM1	-1.75	2.55	-1.65	0.104
ZDHHC2	-0.886	3.46	-2.64	0.00853	0.146	-2.93			PLAUR	-1.23	5.11	-1.64	0.105	1	-4.57			KIF13B	0.647	5.34	1.64	0.104	1	-4.42			TMPRSS2	-1.11	3.46	-2.67	0.00797	0.139	-2.82			MRPS35	0.401	6.13	1.38	0.171	1	-4.56			PDCD7	0.905	4.47	1.65	0.104
CCT6B	-1.01	1.46	-2.64	0.00854	0.146	-2.73			ZC3H7B	0.719	5.03	1.64	0.105	1	-4.57			LOC101930071	-0.887	1.89	-1.64	0.104	1	-4.54			AFAP1	0.647	5.17	2.67	0.00798	0.139	-3.24			C9orf142	-0.489	5.63	-1.38	0.171	1	-4.56			ABHD2	0.762	6.44	1.65	0.104
CD44	-0.461	8.18	-2.64	0.00855	0.146	-3.86			SLC2A9	-2.18	1.6	-1.64	0.105	1	-4.59			FHL2	-0.874	4.97	-1.64	0.104	1	-4.45			NEB	-0.765	3.59	-2.67	0.00799	0.139	-2.85			PTPRO	1.24	0.653	1.38	0.171	1	-4.59			ATG13	0.675	6.12	1.65	0.104
COL15A1	0.923	4.59	2.64	0.00857	0.146	-3.18			KITLG	-2.01	3.29	-1.64	0.105	1	-4.58			PPP1R14C	-1.28	1.51	-1.64	0.104	1	-4.55			TSPAN5	-1.02	5.38	-2.67	0.00801	0.139	-3.15			ALDH2	1.02	5.27	1.38	0.171	1	-4.56			MEG3	2.06	2.71	1.65	0.104
FASTKD5	-0.645	3.42	-2.64	0.00858	0.146	-2.91			WDR18	-1.05	4.77	-1.64	0.105	1	-4.57			CHFR	0.72	5.16	1.64	0.104	1	-4.43			SH3PXD2A	0.546	5.75	2.67	0.00802	0.139	-3.34			LAMB3	-2.02	2.68	-1.38	0.172	1	-4.59			SSH3	0.638	5.89	1.65	0.104
SNHG19	-0.562	4.85	-2.64	0.00859	0.146	-3.2			ERMARD	-0.974	4.42	-1.64	0.105	1	-4.58			RPF1	-0.732	4.5	-1.64	0.105	1	-4.48			KIAA2022	-1.11	1.63	-2.67	0.00804	0.139	-2.69			DHX34	0.704	4.72	1.38	0.172	1	-4.57			RRAS	1.1	5.65	1.65	0.105
RPL29	-0.303	8.83	-2.63	0.00866	0.147	-3.98			ZC3H12A	-1.17	4.17	-1.64	0.105	1	-4.58			FOCAD	-0.634	5.12	-1.64	0.105	1	-4.45			NANOS3	-1.39	-0.312	-2.67	0.00806	0.139	-2.64			TNK2	-0.459	7.15	-1.38	0.172	1	-4.55			OSMR	1.02	5.56	1.65	0.105
USP25	-0.465	5.47	-2.63	0.00867	0.147	-3.33			ATF6B	1.38	2.73	1.64	0.105	1	-4.59			LRRC8A	-0.787	5.33	-1.64	0.105	1	-4.43			PARP1	0.336	6.98	2.67	0.00807	0.139	-3.58			NUDT16	-0.43	5.29	-1.38	0.172	1	-4.57			CLDN11	-1.06	4.64	-1.65	0.105
FILIP1L	0.948	3.06	2.63	0.00867	0.147	-2.92			STX5	0.6	5.09	1.64	0.105	1	-4.56			GAS6	-1.36	5.45	-1.64	0.105	1	-4.43			STMN1	0.627	6.37	2.67	0.00807	0.139	-3.45			LOC115110	-1.57	0.915	-1.38	0.172	1	-4.59			PSME1	0.628	6.07	1.64	0.105
TECR	-0.856	2.69	-2.63	0.00868	0.147	-2.84			RP11-160O5.1	-1.98	1.98	-1.64	0.105	1	-4.59			CXCL12	1.43	5.11	1.64	0.105	1	-4.45			SLC16A4	-0.868	4.12	-2.67	0.00808	0.139	-2.93			RFTN1	0.911	4.42	1.38	0.172	1	-4.58			HLA-F	1.21	4.53	1.64	0.105
TTYH3	0.417	5.86	2.63	0.00869	0.147	-3.48			THBS1	-1.25	8.35	-1.64	0.105	1	-4.54			CDS2	0.46	5.81	1.64	0.105	1	-4.4			SARS	-0.392	6.26	-2.67	0.0081	0.14	-3.42			LOC101926896	-1.32	0.382	-1.38	0.172	1	-4.59			DDX60	1.57	3.98	1.64	0.105
JRKL	-0.875	3.19	-2.63	0.00874	0.148	-2.9			KCNK5	-1.77	4.77	-1.64	0.105	1	-4.58			LRRC19	1.22	1.35	1.64	0.105	1	-4.55			RAPH1	0.425	6.51	2.66	0.00811	0.14	-3.49			RAB40B	-0.763	4.14	-1.37	0.172	1	-4.58			AUH	-1.38	3.79	-1.64	0.105
TMEM71	-1	0.922	-2.63	0.00878	0.148	-2.73			EPN3	1.08	3.95	1.64	0.105	1	-4.58			SDE2	-0.703	5.26	-1.64	0.105	1	-4.44			BCL11B	-1.08	2.61	-2.66	0.00813	0.14	-2.75			ABHD14B	-0.406	6.74	-1.37	0.173	1	-4.55			SNRPF	-0.541	5.71	-1.64	0.105
RPL5	-0.22	9.44	-2.63	0.00879	0.148	-4.1			FAM212A	-3.07	0.233	-1.64	0.106	1	-4.59			COX8A	-0.452	8.21	-1.63	0.106	1	-4.3			SLAIN1	-1.31	0.989	-2.66	0.00816	0.14	-2.68			HIST1H3D	-1.61	0.628	-1.37	0.173	1	-4.59			CPA4	-2.11	2.47	-1.64	0.105
WSB1	0.343	7.68	2.63	0.00882	0.149	-3.81			MICA	-1.58	2.9	-1.64	0.106	1	-4.59			MYO3B	1.22	1.59	1.63	0.106	1	-4.55			SLC25A26	-0.872	3.59	-2.66	0.00816	0.14	-2.87			PPFIA3	-0.685	4.23	-1.37	0.173	1	-4.58			ZDHHC21	0.991	5.57	1.64	0.105
IRF9	0.392	6.3	2.63	0.00885	0.149	-3.57			ADSS	0.469	7.1	1.64	0.106	1	-4.55			FAM35A	0.505	4.75	1.63	0.106	1	-4.46			TMEM160	-0.496	6.16	-2.66	0.00822	0.141	-3.39			EEF2	-0.274	9.64	-1.37	0.173	1	-4.52			MREG	0.772	5.91	1.64	0.106
RPS18	-0.383	9.71	-2.63	0.00885	0.149	-4.15			SMEK2	0.687	6.46	1.64	0.106	1	-4.55			THAP9-AS1	-0.627	5.56	-1.63	0.106	1	-4.42			PGK1	0.383	7.25	2.66	0.00823	0.141	-3.63			RPL12	-0.311	9.08	-1.37	0.173	1	-4.53			PRRG4	0.69	6.06	1.64	0.106
APOPT1	-0.405	5.22	-2.63	0.00886	0.149	-3.33			PECAM1	-2.64	4.37	-1.64	0.106	1	-4.57			TMEM198	-1.42	0.613	-1.63	0.106	1	-4.56			TMA7	-0.381	7	-2.66	0.00824	0.141	-3.56			VOPP1	0.44	5.34	1.37	0.173	1	-4.57			WDR44	-1.29	3.77	-1.64	0.106
TSR1	-0.595	3.25	-2.63	0.00888	0.149	-2.92			BANF1	0.712	6.29	1.63	0.106	1	-4.55			C9orf152	-0.611	4.77	-1.63	0.106	1	-4.46			PHF10	-1.3	0.77	-2.66	0.00826	0.141	-2.68			HIST1H4J	-0.767	2.18	-1.37	0.173	1	-4.59			NRXN3	-1.27	4.33	-1.64	0.106
RPS18P9	-0.381	4.38	-2.63	0.00888	0.149	-3.15			RBPJ	0.539	6.92	1.63	0.106	1	-4.55			CAB39L	-1.03	3.63	-1.63	0.106	1	-4.51			C5orf55	-1.24	1.86	-2.66	0.00829	0.141	-2.72			RPL21P44	-1.52	1.32	-1.37	0.173	1	-4.59			TCEA3	2.03	3.67	1.64	0.106
BCAT2	-0.395	5.47	-2.62	0.00891	0.149	-3.37			ROCK2	0.53	7.55	1.63	0.106	1	-4.54			KIAA1586	-1.26	1.64	-1.63	0.106	1	-4.55			HERC6	-1.09	3.59	-2.66	0.00829	0.141	-2.89			PANX2	-1.25	2.62	-1.37	0.173	1	-4.59			MYD88	0.895	5.52	1.64	0.106
ZEB1	0.928	3.56	2.62	0.00893	0.15	-3.02			SUSD5	-2.18	0.39	-1.63	0.107	1	-4.59			BIK	0.544	5.84	1.63	0.106	1	-4.39			WIPF1	1.18	3.62	2.66	0.0083	0.141	-2.97			BMS1	-0.479	4.83	-1.37	0.173	1	-4.57			ANKLE2	0.738	5.79	1.64	0.106
TIGD2	-0.997	2.58	-2.62	0.00895	0.15	-2.83			C2orf81	-1.93	1.48	-1.63	0.107	1	-4.59			G6PC3	-0.579	5.88	-1.63	0.106	1	-4.4			CA13	-1.15	2.4	-2.66	0.00832	0.141	-2.77			CKAP4	0.468	7.19	1.37	0.173	1	-4.55			CEP95	-1	5.17	-1.64	0.107
WNT3	-0.851	2.58	-2.62	0.00896	0.15	-2.84			MN1	-1.65	2.49	-1.63	0.107	1	-4.59			ASF1B	-0.966	4.34	-1.63	0.106	1	-4.48			DBNL	0.408	6.11	2.66	0.00832	0.141	-3.44			TRIP13	0.639	4.6	1.37	0.173	1	-4.58			TRAPPC8	-0.837	5.79	-1.64	0.107
LOC101929243	-0.659	3.85	-2.62	0.00897	0.15	-3.04			FAM171B	-1.07	5.74	-1.63	0.107	1	-4.57			RAPGEF5	0.67	5.08	1.63	0.106	1	-4.44			OTOGL	-1.04	1.96	-2.65	0.00838	0.142	-2.74			SPTBN5	-1.32	2.41	-1.37	0.173	1	-4.59			DNTTIP2	-1.07	4.64	-1.64	0.107
LSP1	0.915	3.45	2.62	0.00897	0.15	-3.02			SLC38A6	-1.87	2.56	-1.63	0.107	1	-4.59			MMP14	1.25	2.74	1.63	0.107	1	-4.54			C6orf57	-1.48	0.52	-2.65	0.00841	0.142	-2.69			IL32	-1.49	3.96	-1.37	0.173	1	-4.58			FAM46B	-1.49	3.59	-1.64	0.107
SEPT2	0.185	8.46	2.62	0.00899	0.15	-3.96			CHCHD5	-1.03	4.89	-1.63	0.107	1	-4.58			LINC00493	-0.445	5.99	-1.63	0.107	1	-4.39			PDZD8	-1.21	3.13	-2.65	0.00842	0.142	-2.83			SNX14	0.437	6.3	1.37	0.174	1	-4.56			LINC00346	-1.87	1.83	-1.63	0.107
ARMC7	-0.71	3.09	-2.62	0.00901	0.15	-2.9			TSIX	1.58	1.94	1.63	0.108	1	-4.59			HMGN5	-0.909	3.91	-1.63	0.107	1	-4.5			URB2	-0.832	3.62	-2.65	0.00842	0.142	-2.89			PHF23	0.579	4.9	1.37	0.174	1	-4.57			MYC	-1.04	4.88	-1.63	0.107
PWAR5	-1.15	0.28	-2.62	0.00902	0.15	-2.74			CACFD1	0.729	5.12	1.63	0.108	1	-4.57			DSCAM-AS1	-1.4	2.7	-1.63	0.107	1	-4.54			TUFT1	0.527	5.62	2.65	0.00844	0.142	-3.37			BACE2	0.91	6.57	1.37	0.174	1	-4.55			SLC35E3	-1.61	2.85	-1.63	0.107
UTP14A	-0.611	3.72	-2.62	0.00905	0.15	-3			FASTKD5	-1.23	3.92	-1.63	0.108	1	-4.58			LINC00478	-1.24	2.09	-1.63	0.107	1	-4.55			LINC00324	-1.32	1.58	-2.65	0.00845	0.142	-2.72			AKR7L	-1.27	2.1	-1.37	0.174	1	-4.59			PAICS	-0.552	6.3	-1.63	0.107
TTC5	-0.673	3.59	-2.62	0.00905	0.15	-2.98			GSK3B	0.529	7.19	1.63	0.108	1	-4.55			ABCA8	0.417	6.4	1.63	0.107	1	-4.37			NUDT16P1	-1.36	1.68	-2.65	0.00845	0.142	-2.72			UAP1L1	-0.881	4.05	-1.37	0.174	1	-4.58			CHST15	0.96	5.6	1.63	0.108
ANPEP	-1.12	3.86	-2.62	0.00913	0.151	-3.05			PLOD1	-0.952	7.88	-1.63	0.108	1	-4.55			EIF5A2	1.13	2.82	1.63	0.107	1	-4.53			EBF1	0.882	4.1	2.65	0.00845	0.142	-3.04			LIN54	-0.926	3.84	-1.37	0.174	1	-4.58			PANK3	1.07	5.63	1.63	0.108
LOC102723775	-1.08	1.66	-2.62	0.00913	0.151	-2.79			GUCY1A2	-2.03	3.21	-1.63	0.108	1	-4.58			JAK2	0.829	4.34	1.63	0.107	1	-4.48			TAP1	0.648	4.42	2.65	0.00847	0.143	-3.13			GNB5	-0.905	4.4	-1.37	0.174	1	-4.58			CSTF1	-1.51	4.49	-1.63	0.108
VEZT	0.335	6.09	2.61	0.00915	0.151	-3.58			CYB5B	0.562	6.07	1.63	0.108	1	-4.56			P2RX7	1.33	0.946	1.63	0.107	1	-4.55			VMAC	-1.12	2.42	-2.65	0.00848	0.143	-2.78			BIK	0.536	5.45	1.37	0.175	1	-4.57			EGFLAM	-2.13	1.56	-1.63	0.108
RNF185	-0.629	3.78	-2.61	0.0092	0.151	-3.03			RSF1	0.694	6.37	1.62	0.108	1	-4.55			RCE1	-1.04	4.03	-1.63	0.107	1	-4.5			LOC100506100	-1.5	1.59	-2.65	0.00853	0.143	-2.73			TFCP2	-0.602	4.6	-1.37	0.175	1	-4.58			SH3GL1	0.538	6.45	1.63	0.108
PER2	-0.441	5.53	-2.61	0.00921	0.151	-3.43			FUT4	1.49	2.57	1.62	0.109	1	-4.58			P4HA3	1.5	1.22	1.63	0.107	1	-4.55			HDGF	0.259	8.03	2.64	0.00859	0.144	-3.8			HNRNPH1	0.315	8.53	1.37	0.175	1	-4.54			RASSF6	-1.87	3.26	-1.63	0.108
RP11-160O5.1	-1.23	1.12	-2.61	0.00921	0.151	-2.78			EPHB2	-2.49	2.38	-1.62	0.109	1	-4.59			MCM10	-1.03	3.35	-1.63	0.107	1	-4.52			KHDRBS2	-1.08	1.96	-2.64	0.00863	0.145	-2.76			SAE1	0.465	5.19	1.37	0.175	1	-4.57			BRPF3	0.802	5.66	1.63	0.108
RPS14P3	-0.288	6.53	-2.61	0.00921	0.151	-3.66			HOXC10	2.16	0.642	1.62	0.109	1	-4.59			GALNT1	0.473	6.92	1.62	0.107	1	-4.35			ENTPD3-AS1	-1	1.17	-2.64	0.00866	0.145	-2.74			LINC00950	-1.15	2.35	-1.37	0.175	1	-4.59			NRTN	-2.34	0.523	-1.63	0.108
MIR4697HG	-1	1.34	-2.61	0.00922	0.151	-2.8			ZBED3	1.06	4.78	1.62	0.109	1	-4.57			TMUB1	-0.57	5.89	-1.62	0.108	1	-4.4			RP5-968D22.1	-1.16	0.914	-2.64	0.00867	0.145	-2.73			CYP2D7P	-1.58	1.01	-1.37	0.175	1	-4.59			GABRE	-2.02	3.63	-1.63	0.108
FOXI1	-1.22	0.56	-2.61	0.00924	0.151	-2.78			KHSRP	0.548	7.18	1.62	0.109	1	-4.55			UBL5	-0.324	7.9	-1.62	0.108	1	-4.31			ST3GAL2	0.916	2.86	2.64	0.00868	0.145	-2.87			PCSK7	0.509	5.5	1.37	0.175	1	-4.56			PRRG3	-0.849	6.47	-1.63	0.108
CSPG4	-0.987	2.91	-2.61	0.00924	0.151	-2.89			KANK2	-1.87	3.61	-1.62	0.109	1	-4.58			POLR3E	-0.786	4.85	-1.62	0.108	1	-4.47			S100A1	-1.1	0.252	-2.64	0.00869	0.145	-2.72			COPE	-0.334	7.08	-1.37	0.175	1	-4.55			ARHGDIA	0.561	7.69	1.63	0.108
TBC1D16	0.322	6.42	2.61	0.00925	0.151	-3.64			C1orf109	-0.776	5.45	-1.62	0.109	1	-4.57			MFN2	-0.398	6.04	-1.62	0.108	1	-4.4			MAPK8IP2	-0.818	4.65	-2.64	0.00873	0.146	-3.12			INADL	0.443	6.51	1.37	0.175	1	-4.55			CHEK2	-2.19	1.58	-1.63	0.108
ZNF511	-0.565	4.3	-2.61	0.00926	0.152	-3.16			USP44	1.8	2.19	1.62	0.11	1	-4.59			SYTL5	-1.37	2.18	-1.62	0.108	1	-4.54			CBX7	-0.784	4.27	-2.64	0.00875	0.146	-3.03			SYTL4	0.607	4.98	1.37	0.175	1	-4.57			TGS1	-1.28	4.39	-1.63	0.108
CLIC3	-1.19	1.89	-2.61	0.00929	0.152	-2.81			PTCH1	1.6	3.74	1.62	0.11	1	-4.58			COX6A1	-0.36	7.57	-1.62	0.108	1	-4.32			ATP2B4	0.539	6.24	2.64	0.00875	0.146	-3.55			CDC20	0.732	4.06	1.37	0.175	1	-4.58			EDN2	2.64	1.98	1.63	0.108
POLR3D	-0.712	3.18	-2.61	0.0093	0.152	-2.96			LRR1	-1.1	3.55	-1.62	0.11	1	-4.58			NBPF25P	1	0.649	1.62	0.108	1	-4.56			GID4	-1.23	2.97	-2.64	0.00881	0.146	-2.85			SORL1	0.523	6.03	1.37	0.175	1	-4.56			TDG	-1.11	4.07	-1.63	0.108
DAAM1	0.262	7.09	2.61	0.00931	0.152	-3.76			SIPA1L2	-0.73	5.67	-1.62	0.11	1	-4.57			GNPTAB	0.42	6.03	1.62	0.109	1	-4.39			ZBED5-AS1	-0.821	4.6	-2.63	0.00887	0.147	-3.11			UBE4A	0.359	6.31	1.37	0.175	1	-4.56			LOC102723521	0.546	6.55	1.63	0.108
ZNF708	-0.648	3.3	-2.61	0.00932	0.152	-2.97			TMEM141	0.673	5.53	1.62	0.11	1	-4.56			TMEM209	-0.622	5.1	-1.62	0.109	1	-4.44			TMEM178B	-1.14	1.77	-2.63	0.00887	0.147	-2.78			XRN1	-0.431	5.96	-1.37	0.175	1	-4.56			SOX9	-0.638	8.22	-1.63	0.108
KLF2	0.64	4.68	2.61	0.00932	0.152	-3.3			NUP35	-1.17	4.26	-1.62	0.11	1	-4.58			FBP1	-0.783	5.6	-1.62	0.109	1	-4.43			ZBTB44	-0.399	6.95	-2.63	0.00887	0.147	-3.61			TRPA1	1.35	2.16	1.37	0.175	1	-4.59			GFPT1	0.73	6.86	1.63	0.109
LAMC1	0.521	6.12	2.61	0.00935	0.152	-3.59			SEP15	0.487	7.87	1.62	0.11	1	-4.54			DENND1A	-0.772	3.92	-1.62	0.109	1	-4.51			ACYP2	-1	4.22	-2.63	0.00889	0.147	-3.02			CD59	-0.411	8	-1.37	0.175	1	-4.54			EPAS1	-0.922	6.84	-1.63	0.109
COG8	-1.13	0.909	-2.61	0.00935	0.152	-2.79			DDX58	1.03	5.39	1.62	0.11	1	-4.56			MRPL49	-0.794	5.07	-1.62	0.109	1	-4.45			ZNF154	-0.997	3.03	-2.63	0.00891	0.147	-2.87			POTEKP	-1.5	0.272	-1.36	0.175	1	-4.59			GAS2L1	-0.795	5.69	-1.63	0.109
FAM60A	-0.426	4.59	-2.61	0.00936	0.152	-3.22			FAM150B	-2.51	4.3	-1.61	0.111	1	-4.59			NAPG	-0.494	5.26	-1.62	0.109	1	-4.44			PNRC1	-0.469	7.17	-2.63	0.00891	0.147	-3.66			ANKRD36B	-1.16	3.32	-1.36	0.176	1	-4.59			UTP14A	-1.35	3.55	-1.63	0.109
STON2	-0.593	4.88	-2.61	0.00938	0.152	-3.3			MDC1	-0.898	4.91	-1.61	0.111	1	-4.57			CNOT8	0.486	6.41	1.62	0.109	1	-4.37			ZNF229	-1.25	2.01	-2.63	0.00892	0.147	-2.79			ADAMTS4	1.01	4.5	1.36	0.176	1	-4.58			KIT	-2.62	3.53	-1.63	0.109
CLPP	-0.392	5.35	-2.61	0.00938	0.152	-3.4			CFI	-2.42	1.71	-1.61	0.111	1	-4.59			GRHPR	-0.581	4.99	-1.62	0.109	1	-4.45			MCAT	-0.789	3.97	-2.63	0.00892	0.147	-2.99			STARD13	-0.891	4.62	-1.36	0.176	1	-4.58			ASB11	-2.06	1.16	-1.63	0.109
BEX4	-0.468	5.66	-2.61	0.00941	0.152	-3.48			DNAJC19	0.666	5.72	1.61	0.111	1	-4.57			PFKFB4	-1.38	1.53	-1.62	0.109	1	-4.55			LINC01152	-1.33	1.09	-2.63	0.00893	0.147	-2.76			MDK	-0.502	7.57	-1.36	0.176	1	-4.55			VPS54	1.06	4.72	1.63	0.109
SDF2L1	-0.443	5.06	-2.61	0.00941	0.152	-3.32			GAL3ST4	-2.19	3.52	-1.61	0.111	1	-4.59			UQCR11	-0.496	8.51	-1.62	0.109	1	-4.3			CD59	-0.46	9.14	-2.63	0.00893	0.147	-3.99			SEPT4	-1.33	2.67	-1.36	0.176	1	-4.59			SLC27A4	0.753	5.67	1.62	0.109
MMP25	-1.06	1.38	-2.6	0.00942	0.152	-2.81			RAB24	-1.02	4.18	-1.61	0.111	1	-4.58			TMTC1	-1.45	2.98	-1.62	0.109	1	-4.53			TSGA10	-1.05	2.85	-2.63	0.00895	0.147	-2.86			MVD	-0.6	4.34	-1.36	0.176	1	-4.58			SEC24B	-0.724	5.42	-1.62	0.109
MEF2D	0.289	6.03	2.6	0.00943	0.152	-3.57			MR1	1.02	4.16	1.61	0.111	1	-4.58			SNW1	-0.542	4.8	-1.62	0.109	1	-4.46			LOC102723665	-1.32	0.159	-2.63	0.00897	0.147	-2.74			E2F4	-0.504	5.72	-1.36	0.176	1	-4.57			DIO2	-1.42	4.94	-1.62	0.109
GEMIN4	-0.67	3.28	-2.6	0.00945	0.152	-2.98			PDCD2	-0.526	6.56	-1.61	0.111	1	-4.56			KIF15	-0.997	2.79	-1.61	0.11	1	-4.53			ALKBH7	-0.428	6.58	-2.63	0.00906	0.148	-3.56			KMT2E	-0.422	5.96	-1.36	0.177	1	-4.56			MAF	-1.42	5.53	-1.62	0.11
RASA4CP	-0.906	0.751	-2.6	0.00947	0.152	-2.79			KIF2A	0.813	5.07	1.61	0.111	1	-4.57			RN7SL1	0.66	4.27	1.61	0.11	1	-4.49			ARF6	0.365	6.97	2.63	0.00907	0.148	-3.67			ASPH	-0.676	8.21	-1.36	0.177	1	-4.54			SLC26A4	-2.28	2.09	-1.62	0.11
MGST2	-0.406	5.15	-2.6	0.00948	0.152	-3.39			ENPEP	-1.94	3.05	-1.61	0.111	1	-4.59			TMA7	-0.415	6.58	-1.61	0.11	1	-4.37			LHX9	-1.26	1.44	-2.63	0.00909	0.149	-2.79			ZCCHC8	0.626	5.24	1.36	0.177	1	-4.57			APOL1	1.5	3.9	1.62	0.11
ZBTB3	-0.847	1.44	-2.6	0.00949	0.152	-2.82			UBE2E1	-0.569	6.13	-1.61	0.111	1	-4.56			ZNF436	-0.674	4.99	-1.61	0.11	1	-4.46			SMARCD1	0.519	5.05	2.62	0.00915	0.149	-3.31			LRRC1	0.695	5.53	1.36	0.177	1	-4.57			RNF138	-0.843	5.23	-1.62	0.11
MEG3	0.875	2.29	2.6	0.00953	0.153	-2.9			CCAR1	0.609	6.66	1.61	0.111	1	-4.55			CCDC91	-0.824	4.2	-1.61	0.11	1	-4.49			LOXL2	0.991	3.53	2.62	0.00916	0.149	-3.02			ZMPSTE24	0.361	6.86	1.36	0.177	1	-4.55			PSMB8	0.872	5.65	1.62	0.11
ZCCHC24	0.56	5	2.6	0.00954	0.153	-3.41			IRX3	0.882	7.32	1.61	0.111	1	-4.55			MARS2	-1.26	2.68	-1.61	0.11	1	-4.54			ENC1	0.822	5.13	2.62	0.00916	0.149	-3.36			NOXO1	-1.4	1.54	-1.36	0.177	1	-4.59			HLF	-2.47	0.921	-1.62	0.11
PPAP2B	-0.525	6.21	-2.6	0.00958	0.153	-3.63			LIN7C	0.6	6.51	1.61	0.111	1	-4.55			SIDT2	-1.1	1.88	-1.61	0.11	1	-4.55			ZNF628	-1.18	2.07	-2.62	0.00924	0.15	-2.83			PCDHB4	-1.52	2.26	-1.36	0.178	1	-4.59			DNAJC8	0.583	6.39	1.62	0.11
C17orf103	-0.84	2.67	-2.6	0.00969	0.155	-2.93			NKAP	-1.28	3.35	-1.61	0.112	1	-4.59			MRPS2	-0.531	5.03	-1.61	0.11	1	-4.45			ULK4	-0.997	2.76	-2.62	0.00926	0.15	-2.88			TMCC3	-1.14	3.02	-1.36	0.178	1	-4.59			WDR45	0.712	5.34	1.62	0.11
GLDN	-0.836	1.79	-2.59	0.00971	0.155	-2.86			C6orf62	0.538	7.69	1.61	0.112	1	-4.54			HMGN2	-0.675	3.56	-1.61	0.11	1	-4.52			RP11-60I3.5	-1.5	0.987	-2.62	0.00926	0.15	-2.78			DLX2	1.98	0.826	1.36	0.178	1	-4.59			TSHZ2	-1.1	4.47	-1.62	0.11
KDELR2	0.239	8.35	2.59	0.00973	0.155	-4.01			PPIH	-0.864	4.69	-1.61	0.112	1	-4.57			DCAF10	-0.636	6.65	-1.61	0.11	1	-4.37			HN1	0.515	6.15	2.62	0.00927	0.15	-3.56			EXPH5	0.806	4.24	1.36	0.178	1	-4.58			SLC15A4	-0.859	5.06	-1.62	0.11
SP4	-0.596	4.36	-2.59	0.00979	0.156	-3.2			FAM46A	0.937	5.21	1.61	0.112	1	-4.57			ZDHHC2	-1.36	2.19	-1.61	0.11	1	-4.54			LGR4	-0.962	4.64	-2.62	0.00927	0.15	-3.16			AKR7A3	-1.16	4.22	-1.36	0.178	1	-4.59			ITGAV	0.656	7.24	1.62	0.111
AKR7L	-0.933	2.11	-2.59	0.00986	0.157	-2.88			MYO1G	-2.71	1.32	-1.61	0.112	1	-4.59			CEP55	-1.02	4	-1.61	0.11	1	-4.5			RHOB	0.394	8.86	2.62	0.00928	0.15	-4			CD9	0.596	8.11	1.36	0.178	1	-4.54			ADAMTS4	2.13	2.76	1.62	0.111
PAIP2B	-0.755	2.28	-2.59	0.00987	0.157	-2.9			CYB561D1	0.776	4.49	1.61	0.112	1	-4.57			DPP9	0.515	6.43	1.61	0.11	1	-4.38			CBX3	0.284	8.45	2.62	0.00931	0.151	-3.93			ITM2A	-1.69	3.28	-1.36	0.178	1	-4.59			XAF1	1.54	5.23	1.62	0.111
JUN	0.41	6.36	2.59	0.00993	0.158	-3.7			MRPL19	0.53	6.44	1.61	0.112	1	-4.55			PROSC	-0.599	5.61	-1.61	0.11	1	-4.43			LRRTM4	-1.17	1.46	-2.62	0.00932	0.151	-2.8			TRMT1	-0.815	3.53	-1.36	0.178	1	-4.59			SH3BGRL3	0.494	8.69	1.62	0.111
LOC100507316	-0.798	3.4	-2.59	0.00994	0.158	-3.02			OSTM1	-0.874	5.14	-1.61	0.112	1	-4.57			IGFBP5	-0.986	8.55	-1.61	0.111	1	-4.31			HELZ	0.346	6.68	2.62	0.00933	0.151	-3.65			LINGO1	-1.1	5.29	-1.36	0.178	1	-4.57			TMEM127	0.619	6.63	1.62	0.111
LOC101926959	-1.15	2.29	-2.58	0.00999	0.158	-2.91			PLEKHG4B	1.43	3.9	1.61	0.112	1	-4.58			SPSB1	0.763	4.77	1.61	0.111	1	-4.47			SLC44A5	-1.24	2.23	-2.61	0.00936	0.151	-2.84			ALG6	0.714	4.58	1.36	0.178	1	-4.58			PHKB	-0.676	6.35	-1.62	0.111
ZFPM2	1.07	0.664	2.58	0.01	0.159	-2.85			MECP2	0.616	5.78	1.61	0.112	1	-4.56			MAFG	0.778	4.42	1.61	0.111	1	-4.48			LOC100506023	-1.08	1.35	-2.61	0.00937	0.151	-2.81			MAPK1IP1L	0.347	6.88	1.35	0.179	1	-4.55			TPST2	1.38	4.66	1.62	0.111
FAM178B	-0.942	0.977	-2.58	0.0101	0.16	-2.85			ITGAX	-2.13	4.06	-1.61	0.112	1	-4.58			BHMT2	1.6	0.796	1.61	0.111	1	-4.56			JADE3	0.626	5.24	2.61	0.00939	0.151	-3.39			SLC12A4	-1.04	3.69	-1.35	0.179	1	-4.58			MCC	1.12	4.33	1.62	0.111
CELF1	0.192	7.62	2.58	0.0101	0.16	-3.92			FOXO3	0.621	6.22	1.61	0.112	1	-4.56			ZNF670	-0.854	3.46	-1.61	0.111	1	-4.52			STX2	0.972	3.4	2.61	0.0094	0.151	-3.01			LINC00094	0.611	4.57	1.35	0.179	1	-4.58			HCFC1R1	0.742	6.9	1.62	0.111
PPP3CC	-0.758	3.15	-2.58	0.0102	0.161	-3.04			CYYR1	-2.09	4	-1.61	0.113	1	-4.58			SPATA2	-0.692	4.26	-1.61	0.111	1	-4.49			LINC00984	-0.967	4.03	-2.61	0.0094	0.151	-3.05			CDK5RAP2	0.487	4.89	1.35	0.179	1	-4.57			BLNK	1.51	3.71	1.62	0.111
ANGPTL2	1.06	2.85	2.58	0.0102	0.161	-3.02			COPS8	-0.801	5.29	-1.6	0.113	1	-4.57			CCBL2	-0.78	4.37	-1.61	0.111	1	-4.49			WNT2	1.44	-0.259	2.61	0.00942	0.151	-2.78			TRIM29	-2.47	1.62	-1.35	0.179	1	-4.59			JADE1	-0.878	5.36	-1.61	0.112
SPP1	-1.24	5.27	-2.58	0.0102	0.161	-3.4			SUFU	1.01	4.5	1.6	0.113	1	-4.58			RP5-1125A11.1	-1.3	2.04	-1.61	0.111	1	-4.54			ARPC2	0.337	7.49	2.61	0.00942	0.151	-3.79			DHPS	-0.708	4.12	-1.35	0.179	1	-4.58			MGST3	0.704	6.8	1.61	0.112
URB2	-0.578	3.98	-2.58	0.0102	0.161	-3.14			NXT2	1.03	4.47	1.6	0.113	1	-4.57			KIAA1244	0.373	8.05	1.61	0.111	1	-4.32			PLK1S1	-0.927	3.31	-2.61	0.00944	0.151	-2.94			AMPD2	-0.798	4.99	-1.35	0.179	1	-4.57			SDHAF1	-1.34	3.9	-1.61	0.112
LOC101927413	-1.04	0.000554	-2.58	0.0102	0.161	-2.83			WDR11	-0.858	5.37	-1.6	0.114	1	-4.57			RTN4IP1	-1.03	2.49	-1.61	0.112	1	-4.54			ETFDH	-0.88	3.69	-2.61	0.00946	0.151	-2.99			TMEM66	0.343	8.33	1.35	0.179	1	-4.54			PART1	-1.58	4.33	-1.61	0.112
TMSB10	0.317	10.9	2.57	0.0103	0.162	-4.53			FLJ46906	-2.02	2.69	-1.6	0.114	1	-4.59			SEMA3C	-0.691	6.68	-1.6	0.112	1	-4.36			ANXA1	-1.18	5.33	-2.61	0.00946	0.151	-3.35			GSTM3	-0.54	7.65	-1.35	0.179	1	-4.55			ZNF3	-0.933	5.47	-1.61	0.112
FKBP14	0.514	4.53	2.57	0.0103	0.162	-3.36			RHOJ	-1.89	2.74	-1.6	0.114	1	-4.59			TOB2	0.389	6.06	1.6	0.112	1	-4.39			ZNF649	-1.14	3.23	-2.61	0.00947	0.151	-2.94			CTNNA1	0.268	8.12	1.35	0.18	1	-4.54			TNFRSF10B	-1.72	4.75	-1.61	0.112
ARL6IP6	-0.483	5.32	-2.57	0.0103	0.162	-3.48			DCN	-2.52	5.87	-1.6	0.114	1	-4.56			ROMO1	-0.363	7.81	-1.6	0.112	1	-4.33			IGSF21	-1.51	3.27	-2.61	0.00952	0.152	-2.92			WASF3	-1.12	2.5	-1.35	0.18	1	-4.59			LOC102724570	-2.26	1.4	-1.61	0.112
GBP2	-0.727	5.14	-2.57	0.0104	0.162	-3.49			HSPA2	-1.59	3.4	-1.6	0.114	1	-4.59			OLR1	1.73	1.8	1.6	0.112	1	-4.55			TRIM44	0.371	7.03	2.61	0.00954	0.152	-3.71			TMEM144	-0.636	5.29	-1.35	0.18	1	-4.57			C1orf131	0.877	4.78	1.61	0.113
RPS23	-0.267	8.93	-2.57	0.0104	0.162	-4.16			TCF7L1	0.731	6.25	1.6	0.114	1	-4.56			PRLR	-0.39	7.45	-1.6	0.112	1	-4.34			LOC101929562	-1.32	0.0382	-2.61	0.00955	0.152	-2.79			CEACAM5	-1.67	1.57	-1.35	0.18	1	-4.59			C12orf75	1.1	6.23	1.61	0.113
PDZD8	-0.899	3.17	-2.57	0.0104	0.162	-3.04			LRRC27	1.33	3.29	1.6	0.114	1	-4.58			C8orf59	-0.508	6.47	-1.6	0.112	1	-4.37			MRPL2	-0.61	3.84	-2.61	0.00957	0.152	-3.06			SFPQ	0.255	7.99	1.35	0.18	1	-4.54			CCR6	2.48	1.92	1.61	0.113
NOVA1	-0.865	4.09	-2.57	0.0104	0.162	-3.16			CALD1	-0.824	8.63	-1.6	0.114	1	-4.54			MOCOS	-1.33	0.802	-1.6	0.112	1	-4.55			SNHG17	-0.771	4.59	-2.61	0.00958	0.152	-3.18			SNAP47	0.415	5.7	1.35	0.18	1	-4.56			CX3CL1	-2.17	4.47	-1.61	0.113
GULP1	-0.975	3.22	-2.57	0.0105	0.163	-3.04			STXBP3	-0.583	6.27	-1.6	0.114	1	-4.56			SLC12A7	0.515	6.49	1.6	0.112	1	-4.38			SP4	-0.782	4.54	-2.61	0.0096	0.152	-3.17			PSMD1	0.324	5.79	1.35	0.18	1	-4.56			RBM3	0.367	7.99	1.61	0.113
IFRD2	-1.14	1.57	-2.57	0.0105	0.163	-2.91			ERCC6	1.09	4.07	1.6	0.114	1	-4.58			PIP5K1B	-1.33	1.84	-1.6	0.113	1	-4.55			SH3GL1	0.373	6.17	2.61	0.00962	0.152	-3.58			CAPZA2	0.291	7.31	1.35	0.18	1	-4.55			ZNF506	-1.28	4.19	-1.61	0.113
MIA3	0.288	6.64	2.57	0.0105	0.163	-3.79			MRPL3	0.468	7.11	1.6	0.114	1	-4.55			PLEKHG6	-1.14	2.59	-1.6	0.113	1	-4.54			TMEM229A	-1.23	0.233	-2.6	0.00964	0.153	-2.8			TRIP6	0.618	4.77	1.35	0.181	1	-4.57			FAM118A	-1.14	4.03	-1.61	0.113
MTAP	-0.504	4.88	-2.57	0.0105	0.163	-3.4			YBX2	-2.22	0.911	-1.6	0.114	1	-4.59			IDI1	-1.52	0.691	-1.6	0.113	1	-4.56			ZC3H11A	0.323	7.19	2.6	0.00965	0.153	-3.77			KCTD12	-1.21	4.9	-1.35	0.181	1	-4.57			PHPT1	0.543	7.38	1.61	0.113
FAM49B	0.392	6.21	2.57	0.0105	0.163	-3.71			IMPA2	-1.3	5.51	-1.6	0.114	1	-4.58			IL17RC	0.646	5.2	1.6	0.113	1	-4.45			TRIM7	-0.955	2.51	-2.6	0.00968	0.153	-2.91			SLC29A1	-0.417	6.18	-1.35	0.181	1	-4.56			STIM2	-1.05	4.15	-1.61	0.113
GNG7	-0.934	2	-2.56	0.0106	0.164	-2.96			TRIB2	-1.12	6.21	-1.6	0.114	1	-4.57			TACSTD2	-0.47	8.99	-1.6	0.113	1	-4.31			C1orf226	-0.892	5.01	-2.6	0.00969	0.153	-3.25			LMOD1	-1.36	3.26	-1.35	0.181	1	-4.59			BBS1	0.803	5.3	1.61	0.113
LOC101928965	-1.03	0.115	-2.56	0.0106	0.164	-2.87			RNFT1	-1.31	4.2	-1.6	0.114	1	-4.58			RP4-640H8.2	0.781	5.82	1.6	0.113	1	-4.41			STAT1	0.507	6.77	2.6	0.00975	0.154	-3.72			TG	0.979	1.47	1.35	0.181	1	-4.59			RALGAPA1	0.832	4.79	1.61	0.114
SLC26A3	-0.962	1.18	-2.56	0.0106	0.164	-2.9			LEF1	-2.16	3.71	-1.6	0.114	1	-4.58			TBC1D4	-0.802	4.77	-1.6	0.113	1	-4.47			ACD	-1.21	2.44	-2.6	0.00977	0.154	-2.89			TM7SF3	0.349	6.11	1.35	0.181	1	-4.56			NACC2	-0.892	4.94	-1.6	0.114
SLC25A21-AS1	-1.17	1.06	-2.56	0.0106	0.164	-2.9			HES4	-1.26	7.14	-1.6	0.114	1	-4.56			PEMT	-0.889	4.08	-1.6	0.113	1	-4.5			DYNLRB2	-1.2	2.45	-2.6	0.00977	0.154	-2.9			BRPF3	0.476	5.18	1.35	0.181	1	-4.57			WBP2	0.547	6.78	1.6	0.114
SRBD1	-0.619	4.04	-2.56	0.0106	0.164	-3.2			NIM1K	2.33	0.0947	1.6	0.115	1	-4.59			ZNF696	-0.748	3.69	-1.6	0.113	1	-4.52			NPC2	-0.536	7.28	-2.6	0.00978	0.154	-3.76			HSD3B7	-0.497	5.6	-1.35	0.181	1	-4.57			SRC	1.18	5.52	1.6	0.114
LOC100996664	-1.03	1.13	-2.56	0.0106	0.164	-2.91			NLN	-0.802	5.85	-1.6	0.115	1	-4.57			SPARC	1.07	9.46	1.6	0.113	1	-4.3			MTMR10	-0.664	4.73	-2.6	0.00982	0.154	-3.21			C12orf10	-0.554	4.98	-1.35	0.181	1	-4.58			GMFB	0.757	6.18	1.6	0.114
KIAA1671	-0.397	5.51	-2.56	0.0106	0.164	-3.56			SPRTN	-0.901	4.77	-1.6	0.115	1	-4.57			UNG	-0.557	5.8	-1.6	0.113	1	-4.42			ITGA11	1.09	2.73	2.6	0.00983	0.154	-2.98			TFB2M	0.584	4.52	1.35	0.181	1	-4.58			FOSL2	0.805	6.23	1.6	0.114
LINC00909	-0.663	3.4	-2.56	0.0107	0.165	-3.09			ZNF506	-0.832	4.41	-1.6	0.115	1	-4.58			SYNE4	-1.04	4.06	-1.6	0.114	1	-4.51			CXCL2	-1.57	0.312	-2.6	0.00984	0.154	-2.82			LOC100131564	-0.975	3.81	-1.35	0.181	1	-4.59			CAV1	-1.65	5.02	-1.6	0.114
GID4	-0.889	2.9	-2.56	0.0107	0.165	-3.02			MT1X	-0.733	7.06	-1.6	0.115	1	-4.56			ZNF175	-1.34	2.17	-1.6	0.114	1	-4.55			FAM198A	-1.21	2.98	-2.6	0.00985	0.154	-2.95			SH3BGRL3	0.282	8.92	1.35	0.181	1	-4.54			BAZ2B	0.901	5.85	1.6	0.114
OCIAD2	-0.391	5.84	-2.56	0.0107	0.165	-3.64			LIX1L	-1.23	4.66	-1.6	0.115	1	-4.58			CXCR4	0.79	5.25	1.6	0.114	1	-4.46			RNF149	0.365	6.48	2.6	0.0099	0.155	-3.66			STIM2	-0.922	4.36	-1.35	0.181	1	-4.58			C1orf35	-0.985	5.04	-1.6	0.114
AVPI1	-0.965	2.31	-2.56	0.0108	0.165	-2.98			DDIT4L	-2.65	0.251	-1.6	0.115	1	-4.59			CALU	0.347	8.05	1.6	0.114	1	-4.33			DTD2	-0.742	4.3	-2.59	0.00991	0.155	-3.15			RFWD2	0.355	6.19	1.35	0.181	1	-4.56			KIAA0907	0.639	6.61	1.6	0.114
ARHGAP1	0.251	7.31	2.56	0.0108	0.165	-3.93			SCCPDH	-1.37	4.22	-1.6	0.115	1	-4.58			ADAMTS14	1.76	1.67	1.6	0.114	1	-4.55			RPL11	-0.298	9.88	-2.59	0.00994	0.155	-4.22			MMP10	-2.83	0.883	-1.35	0.182	1	-4.59			KIAA1549	-1.28	4.24	-1.6	0.114
ZNF879	-1.02	1.57	-2.56	0.0108	0.165	-2.93			STXBP1	-2.53	1.03	-1.6	0.115	1	-4.59			NUP188	-0.689	5.32	-1.6	0.114	1	-4.45			CDON	-0.839	5.24	-2.59	0.00996	0.155	-3.31			MPPED2	-1.17	2.64	-1.35	0.182	1	-4.59			ARID1A	0.574	7.19	1.6	0.114
CSNK2A2	-0.779	3.04	-2.56	0.0108	0.165	-3.05			LOC100129637	-1.36	3.29	-1.59	0.115	1	-4.59			ERCC3	-0.769	4.81	-1.59	0.114	1	-4.47			EXOC1	0.549	5.57	2.59	0.00998	0.155	-3.49			TPD52L1	0.6	6.26	1.34	0.182	1	-4.56			SMIM13	-1.3	4.09	-1.6	0.114
PDPK1	0.263	6.37	2.56	0.0108	0.165	-3.77			CSRNP3	-1.92	1.86	-1.59	0.115	1	-4.59			SNRPG	-0.511	5.03	-1.59	0.114	1	-4.45			IFITM3	0.538	8.31	2.59	0.01	0.156	-4			UBE2Q2P1	-1.34	0.276	-1.34	0.182	1	-4.59			DENND5A	0.949	5.15	1.6	0.114
RPL13AP5	-0.363	5.05	-2.55	0.0109	0.166	-3.51			ARL16	0.57	5.64	1.59	0.115	1	-4.56			IAH1	-0.682	4.54	-1.59	0.114	1	-4.48			PTMS	0.374	8.16	2.59	0.01	0.156	-3.95			PLA2G4C	-1.14	2.52	-1.34	0.182	1	-4.59			OSBP2	-2.21	1.76	-1.6	0.115
UBXN7	-0.492	4.33	-2.55	0.0109	0.167	-3.28			LOC102724002	-2.01	3.07	-1.59	0.115	1	-4.59			NELFB	-0.491	5.43	-1.59	0.114	1	-4.44			ARHGEF28	-0.853	3.56	-2.59	0.01	0.156	-3.06			PPP1R3D	-0.767	4.13	-1.34	0.182	1	-4.58			SELM	0.854	7.3	1.6	0.115
COL14A1	0.878	4.03	2.55	0.0109	0.167	-3.32			DMD	0.856	4.89	1.59	0.115	1	-4.57			PPFIBP2	0.659	5.16	1.59	0.114	1	-4.45			CACNA2D2	-0.866	3.69	-2.59	0.0101	0.156	-3.03			S100A4	-1.27	4.27	-1.34	0.182	1	-4.58			BTBD3	-0.938	5.11	-1.6	0.115
SLC25A23	-0.516	3.7	-2.55	0.011	0.167	-3.17			PLEK	-2.57	3.5	-1.59	0.115	1	-4.58			ST8SIA6	1.23	2.29	1.59	0.114	1	-4.54			NOTCH3	0.539	7.15	2.59	0.0101	0.156	-3.8			RP6-109B7.3	-0.466	5.24	-1.34	0.182	1	-4.57			KIAA0040	0.889	5.72	1.6	0.115
ACP6	-0.776	3.01	-2.55	0.011	0.168	-3.09			DDX19B	-0.908	3.72	-1.59	0.115	1	-4.58			VWA1	0.579	6.69	1.59	0.115	1	-4.38			UBXN7	-0.651	4.32	-2.59	0.0101	0.156	-3.17			PTPN13	-0.754	5.36	-1.34	0.182	1	-4.57			RNF8	-1.08	4.78	-1.6	0.115
CDC26	-0.929	-0.285	-2.55	0.011	0.168	-2.89			NT5C2	0.516	6.18	1.59	0.116	1	-4.56			ANTXR2	0.988	3.97	1.59	0.115	1	-4.5			NRN1	1.37	0.388	2.59	0.0101	0.156	-2.86			CUL3	0.383	5.76	1.34	0.182	1	-4.57			NRP1	-1.23	5.31	-1.6	0.115
BTN3A2	0.656	3.62	2.55	0.011	0.168	-3.21			NOTCH4	-2.07	3.38	-1.59	0.116	1	-4.58			CKB	-1.52	3.99	-1.59	0.115	1	-4.52			WDR26	0.324	7.44	2.59	0.0102	0.157	-3.86			SCAMP4	-0.526	5.67	-1.34	0.182	1	-4.57			SLC20A1	0.72	6.75	1.6	0.115
GPM6B	-0.633	4.13	-2.55	0.0111	0.168	-3.26			NOP9	0.741	4.7	1.59	0.116	1	-4.57			ATG2B	0.62	4.77	1.59	0.115	1	-4.47			DMKN	-0.916	5.19	-2.59	0.0102	0.157	-3.37			LOC101927752	-1.38	3.63	-1.34	0.183	1	-4.59			BAZ2A	0.693	6.27	1.6	0.115
TMC5	0.801	4.13	2.55	0.0111	0.168	-3.36			FADS3	-1.1	4.06	-1.59	0.116	1	-4.58			CHST14	-0.804	4.19	-1.59	0.115	1	-4.5			COG8	-1.42	0.874	-2.59	0.0102	0.157	-2.86			ANO1	-0.541	7.45	-1.34	0.183	1	-4.55			COL11A1	2.36	4.85	1.6	0.115
TMEM30B	-0.435	5.84	-2.55	0.0111	0.168	-3.67			RGS3	-1.46	4.07	-1.59	0.116	1	-4.58			RP11-620J15.3	-1.08	3.01	-1.59	0.115	1	-4.53			RNLS	-1.18	2.34	-2.58	0.0102	0.157	-2.92			ZNF202	0.853	3.84	1.34	0.183	1	-4.58			RDH10	-1.43	4.96	-1.6	0.115
FXN	-0.609	3.59	-2.55	0.0111	0.168	-3.17			KIAA0355	-0.833	4.92	-1.59	0.116	1	-4.57			LIF	-1.52	0.376	-1.59	0.115	1	-4.56			C12orf65	-0.891	3.55	-2.58	0.0102	0.157	-3.04			SLC37A2	1.24	2.65	1.34	0.183	1	-4.59			IL1R1	0.86	5.82	1.6	0.116
CYS1	1.17	0.142	2.55	0.0111	0.168	-2.92			BCAS2	0.639	5.49	1.59	0.116	1	-4.56			LRP3	0.567	5.58	1.59	0.115	1	-4.43			HSPB2	-1.59	0.42	-2.58	0.0102	0.157	-2.85			VGF	-1.51	1.67	-1.34	0.183	1	-4.59			ZMYND19	-1.3	4.95	-1.6	0.116
RNLS	-0.956	1.91	-2.55	0.0112	0.169	-2.98			CDR1	2.75	3.31	1.59	0.116	1	-4.58			SLC38A10	0.479	6.35	1.59	0.115	1	-4.39			EEF1G	-0.32	9.08	-2.58	0.0103	0.157	-4.1			PPAPDC1A	2.03	0.686	1.34	0.183	1	-4.59			LOC102724615	2.6	1.18	1.59	0.116
CTU1	-0.867	2.99	-2.54	0.0112	0.169	-3.08			SLC5A3	0.649	7.31	1.59	0.116	1	-4.55			MRPL34	-0.461	5.93	-1.59	0.115	1	-4.41			OVCH1	-1.08	0.582	-2.58	0.0103	0.157	-2.86			LOC102724307	-1.52	0.673	-1.34	0.183	1	-4.59			MAGI3	-0.969	5.13	-1.59	0.116
JADE1	-0.37	5.64	-2.54	0.0112	0.169	-3.62			NOL6	-0.738	5.54	-1.59	0.116	1	-4.57			MYPOP	-0.878	2.8	-1.59	0.115	1	-4.54			CCDC77	-1.1	2.21	-2.58	0.0103	0.157	-2.92			HSPA2	-1.04	4.37	-1.34	0.183	1	-4.58			VEZT	0.828	5.45	1.59	0.116
RP11-277P12.20	-0.892	-0.00849	-2.54	0.0112	0.169	-2.92			GABPB1-AS1	1.87	3.53	1.59	0.116	1	-4.59			PRICKLE1	1.16	3.7	1.59	0.115	1	-4.52			RBM46	-1.15	1.96	-2.58	0.0103	0.157	-2.91			DRAP1	-0.317	6.65	-1.34	0.183	1	-4.56			LRP5	-1.21	3.64	-1.59	0.116
CCDC101	-0.602	3.76	-2.54	0.0112	0.169	-3.19			TIE1	-2.8	2.37	-1.59	0.116	1	-4.59			CHCHD5	-0.588	5.37	-1.59	0.116	1	-4.43			NPAS1	-1.26	1.74	-2.58	0.0103	0.157	-2.89			GPBP1L1	0.289	7.11	1.34	0.183	1	-4.55			SERPINB13	-2.27	0.423	-1.59	0.116
TUBA1B	0.269	8.62	2.54	0.0112	0.169	-4.18			RAB8A	0.542	6.49	1.59	0.116	1	-4.56			RHOV	-0.673	4.84	-1.59	0.116	1	-4.47			ITPR1	-0.476	6.68	-2.58	0.0103	0.158	-3.69			EFCAB2	0.857	3.3	1.34	0.183	1	-4.59			EFCAB1	-2.47	0.637	-1.59	0.116
THAP3	-0.697	3.39	-2.54	0.0112	0.169	-3.13			LOC102723983	-2.31	1.34	-1.59	0.116	1	-4.59			FAIM	-0.798	3.61	-1.59	0.116	1	-4.52			HOPX	1.24	3.02	2.58	0.0103	0.158	-3.06			LINC00865	1.57	-0.095	1.34	0.184	1	-4.59			ROR2	2.27	2.36	1.59	0.117
SASH1	0.594	5.2	2.54	0.0112	0.169	-3.6			SHCBP1	-1.79	3.96	-1.59	0.117	1	-4.59			TAF1C	0.724	5.39	1.59	0.116	1	-4.44			RABGGTA	-0.799	4.28	-2.58	0.0104	0.158	-3.15			MAPKAPK2	0.448	7.4	1.34	0.184	1	-4.55			FBLIM1	-1.15	5.04	-1.59	0.117
ZNF154	-0.765	3.04	-2.54	0.0113	0.169	-3.09			LINC00885	-1.75	2.78	-1.59	0.117	1	-4.59			RNF19A	0.501	7.69	1.59	0.116	1	-4.35			SLC43A2	0.71	4.56	2.58	0.0104	0.158	-3.34			NT5C	-0.67	4.64	-1.34	0.184	1	-4.58			HIGD1A	1.07	6	1.59	0.117
PTPMT1	-0.432	5.44	-2.54	0.0113	0.169	-3.58			LOC100128361	-2.37	-0.0436	-1.59	0.117	1	-4.59			PCDH1	0.834	4.34	1.59	0.116	1	-4.5			PAK2	0.327	7.05	2.58	0.0104	0.158	-3.81			AC007246.3	-0.946	2.96	-1.34	0.184	1	-4.59			P4HA1	-1.14	6.36	-1.59	0.117
ZBTB44	-0.295	6.83	-2.54	0.0113	0.169	-3.86			RMDN3	-0.862	5.14	-1.59	0.117	1	-4.58			SAV1	-0.543	6.2	-1.58	0.117	1	-4.4			RPS9	-0.336	8.84	-2.58	0.0104	0.158	-4.08			C9orf64	-0.541	4.25	-1.34	0.184	1	-4.58			UTP20	-1.03	4.26	-1.59	0.117
RPL12	-0.271	9.19	-2.54	0.0114	0.17	-4.29			ATP2B1	-1.12	5.51	-1.59	0.117	1	-4.57			DPCD	-0.643	4.61	-1.58	0.117	1	-4.48			WDR64	-0.952	1.19	-2.58	0.0104	0.158	-2.89			SNHG16	-0.398	6.61	-1.34	0.184	1	-4.56			FAM129A	-0.909	6.62	-1.59	0.117
PPL	-0.484	5.11	-2.54	0.0114	0.17	-3.53			PIM1	-0.935	5.19	-1.59	0.117	1	-4.58			WDR48	-0.586	4.84	-1.58	0.117	1	-4.47			CUTA	-0.331	7.38	-2.58	0.0104	0.158	-3.83			RALBP1	-0.426	6.12	-1.34	0.184	1	-4.56			MARCKSL1	-0.514	9.23	-1.59	0.117
AIP	-0.45	5.03	-2.54	0.0114	0.17	-3.48			SLC35A2	0.674	5.69	1.59	0.117	1	-4.56			STX17	-0.534	5.31	-1.58	0.117	1	-4.45			AP3B2	-1.3	1.29	-2.58	0.0105	0.158	-2.89			CD82	0.828	3.97	1.34	0.184	1	-4.58			PAPOLA	-0.604	7.1	-1.59	0.117
SLC44A1	0.26	7.83	2.54	0.0114	0.17	-4.06			PPP1R15B	-0.511	6.57	-1.59	0.117	1	-4.56			SFT2D3	-0.694	4.77	-1.58	0.117	1	-4.48			ARHGEF38	0.744	4.99	2.58	0.0105	0.158	-3.45			MPP2	0.951	4.07	1.34	0.184	1	-4.58			PLOD3	-0.88	5.61	-1.59	0.117
RPLP1	-0.268	11.5	-2.54	0.0115	0.17	-4.72			AXL	-1.68	4.67	-1.58	0.117	1	-4.57			CDCA4	-1.07	4.49	-1.58	0.117	1	-4.48			ZNF653	-1.05	0.893	-2.58	0.0105	0.158	-2.88			QKI	0.659	6.17	1.34	0.184	1	-4.56			LBR	-0.864	5.67	-1.59	0.117
NEK8	-0.757	2.32	-2.54	0.0115	0.17	-3.03			ARRB2	-0.726	5.17	-1.58	0.117	1	-4.57			CHD3	0.491	6.31	1.58	0.117	1	-4.4			VTI1B	-1.09	3.04	-2.58	0.0105	0.158	-3.01			CSNK1E	-0.268	7.73	-1.34	0.184	1	-4.55			RGL2	0.642	8.12	1.59	0.117
MAP3K2	0.239	7.06	2.53	0.0115	0.171	-3.94			DNAH3	1.72	0.96	1.58	0.117	1	-4.59			PET112	-1.01	2.92	-1.58	0.117	1	-4.54			LSM6	-0.756	4.65	-2.58	0.0105	0.158	-3.27			ADIRF	-0.625	8.49	-1.34	0.184	1	-4.55			CCDC25	-0.944	4.67	-1.59	0.117
ANAPC10	-0.7	3.35	-2.53	0.0115	0.171	-3.15			ADD1	-0.58	6.78	-1.58	0.117	1	-4.56			JUN	0.433	6.73	1.58	0.117	1	-4.38			RPS15	-0.386	8.95	-2.57	0.0105	0.158	-4.11			TGFBI	-1.04	5.52	-1.34	0.184	1	-4.57			C11orf49	1.79	3.38	1.59	0.117
RP11-432I5.1	-1.09	0.586	-2.53	0.0115	0.171	-2.95			KIAA0430	0.616	5.35	1.58	0.117	1	-4.57			PRPF4B	0.41	6.74	1.58	0.117	1	-4.38			TRABD	-1.18	2.25	-2.57	0.0105	0.158	-2.94			METTL13	0.528	4.58	1.34	0.185	1	-4.58			SEPT7	0.642	6.1	1.59	0.117
RSPH3	-0.697	2.89	-2.53	0.0116	0.171	-3.09			CYP1B1	-1.66	6.74	-1.58	0.118	1	-4.57			CCL2	-1.65	3.73	-1.58	0.117	1	-4.52			ST13	-0.327	7.31	-2.57	0.0105	0.158	-3.84			AC009948.5	-0.638	4.92	-1.34	0.185	1	-4.58			FAM111A	0.693	6.59	1.59	0.117
EPHB2	0.964	1.96	2.53	0.0116	0.171	-3.02			TSKU	0.898	4.89	1.58	0.118	1	-4.57			ZC3H12B	1.27	1.17	1.58	0.118	1	-4.55			MYSM1	0.488	6.72	2.57	0.0105	0.158	-3.75			FAM214A	0.419	7.23	1.34	0.185	1	-4.55			SPRED2	-0.731	6.05	-1.59	0.118
CORO6	1.19	1.76	2.53	0.0116	0.171	-3.01			CHST11	-2.04	3.37	-1.58	0.118	1	-4.59			ARL3	-0.669	4.59	-1.58	0.118	1	-4.48			KCNAB1	-0.869	3.2	-2.57	0.0105	0.158	-3.02			ABHD8	-0.822	3.74	-1.34	0.185	1	-4.59			TWISTNB	-1.15	4.51	-1.59	0.118
LRRN3	-1.02	1.6	-2.53	0.0116	0.171	-2.99			CNRIP1	-2.44	1.79	-1.58	0.118	1	-4.59			NFATC3	0.516	5.01	1.58	0.118	1	-4.46			KIAA1586	-1.18	2.34	-2.57	0.0106	0.158	-2.95			HIST1H1C	-0.66	5.57	-1.34	0.185	1	-4.57			RBMS2	0.913	5.04	1.59	0.118
SNHG12	-0.687	3.41	-2.53	0.0116	0.171	-3.16			MICAL2	-1.51	5.28	-1.58	0.118	1	-4.57			C6orf89	0.412	5.97	1.58	0.118	1	-4.41			LAP3	0.535	5.84	2.57	0.0106	0.158	-3.61			QPCT	-1.48	3.37	-1.34	0.185	1	-4.59			HOXC13	-1.63	3.03	-1.58	0.118
TEF	-0.77	3.43	-2.53	0.0116	0.171	-3.15			DNMBP	-2.15	1.65	-1.58	0.118	1	-4.59			CHRD	1.49	2.05	1.58	0.118	1	-4.55			KIAA0907	0.433	6.34	2.57	0.0106	0.158	-3.71			ZNF814	-0.676	4.32	-1.33	0.185	1	-4.58			RTCA	-0.698	5.47	-1.58	0.118
AQP3	-0.964	4.27	-2.53	0.0116	0.171	-3.29			STAMBP	-0.996	5.01	-1.58	0.118	1	-4.58			MPZL2	-0.711	5.36	-1.58	0.118	1	-4.46			SRCIN1	0.616	4.43	2.57	0.0106	0.158	-3.32			ZNF146	0.356	6.4	1.33	0.185	1	-4.56			MVK	-1.38	5.12	-1.58	0.118
EGFR	-0.969	1.31	-2.53	0.0116	0.171	-2.99			OVOS2	-1.92	2.75	-1.58	0.118	1	-4.59			DTX2	0.65	5.17	1.58	0.118	1	-4.46			TAGLN2	0.329	8.3	2.57	0.0106	0.158	-4.04			EPN1	-0.425	6.66	-1.33	0.185	1	-4.56			CNKSR1	0.837	5.34	1.58	0.119
CNFN	-0.558	4.61	-2.53	0.0116	0.171	-3.43			LEPRE1	-1.17	4.47	-1.58	0.118	1	-4.58			GOLGA7	0.404	5.96	1.58	0.118	1	-4.41			CRYBG3	-1.11	2.12	-2.57	0.0106	0.158	-2.95			ZNF639	0.393	5.69	1.33	0.185	1	-4.57			GATS	-2.04	2.62	-1.58	0.119
UBXN10-AS1	-1.13	0.996	-2.53	0.0116	0.171	-2.97			GLE1	0.651	5.17	1.58	0.118	1	-4.57			LARP4B	-0.468	6.76	-1.57	0.119	1	-4.38			ZNF793	-0.872	3.24	-2.57	0.0106	0.158	-3.04			PHLDA2	-1.33	3.23	-1.33	0.186	1	-4.59			MAP3K2	0.518	7.04	1.58	0.119
LDLRAD4	0.526	5.79	2.53	0.0116	0.171	-3.73			RNPS1	0.516	6.96	1.58	0.118	1	-4.55			CISD3	-0.741	5.93	-1.57	0.119	1	-4.43			VPS9D1-AS1	-1.4	0.376	-2.57	0.0107	0.159	-2.89			EOGT	-1	4.07	-1.33	0.186	1	-4.58			C2orf74	-1.27	4.02	-1.58	0.119
FAP	1.07	0.567	2.53	0.0117	0.171	-2.97			ORAI2	0.781	5.34	1.58	0.118	1	-4.56			ZNF35	-1.4	2.21	-1.57	0.119	1	-4.55			HNRNPA2B1	0.222	9.87	2.57	0.0107	0.159	-4.3			ATP9A	0.386	6.47	1.33	0.186	1	-4.56			HGD	-1.69	3.55	-1.58	0.119
WNT2	1.17	0.363	2.53	0.0117	0.171	-2.96			MRPL36	-0.612	5.38	-1.58	0.118	1	-4.57			PFDN5	-0.316	8.4	-1.57	0.119	1	-4.33			PIGK	-0.481	6.04	-2.57	0.0107	0.159	-3.6			CORO2A	0.551	5.54	1.33	0.186	1	-4.57			SKAP2	-1.04	4.74	-1.58	0.119
RPS24	-0.23	9.76	-2.53	0.0117	0.171	-4.42			BRAF	-0.695	5.64	-1.58	0.118	1	-4.57			CYBRD1	0.593	7.19	1.57	0.119	1	-4.37			SFXN5	-0.828	4.04	-2.57	0.0107	0.159	-3.15			EXD3	-0.72	4.44	-1.33	0.186	1	-4.58			ZNF529	0.968	5.36	1.58	0.119
RPL35A	-0.289	9.87	-2.53	0.0117	0.171	-4.44			TRNP	0.945	6.78	1.58	0.119	1	-4.56			FAM86FP	-1.32	0.545	-1.57	0.119	1	-4.56			MESP1	-1.55	1.89	-2.57	0.0107	0.159	-2.95			CXCL12	-1.33	4.96	-1.33	0.186	1	-4.58			DDX58	1.08	5.09	1.58	0.119
UBAC2-AS1	-1.14	0.279	-2.53	0.0117	0.171	-2.96			FOS	-1.84	5.69	-1.58	0.119	1	-4.56			C1QTNF6	1.08	4.23	1.57	0.119	1	-4.51			PEX14	-0.627	3.7	-2.57	0.0107	0.159	-3.11			A2M	-1.16	5.64	-1.33	0.186	1	-4.57			ZNF767	-1.37	3.5	-1.58	0.119
SERPINI1	-0.983	2.76	-2.53	0.0118	0.172	-3.1			EVPL	0.773	5.36	1.58	0.119	1	-4.57			PLEC	0.46	8.16	1.57	0.119	1	-4.34			ZMAT4	-1.25	1.15	-2.57	0.0108	0.16	-2.92			SYPL1	0.422	6.44	1.33	0.186	1	-4.56			SLC6A6	1.98	3.09	1.58	0.119
TCTN3	-0.37	5.69	-2.52	0.0118	0.172	-3.69			ZNF440	1.46	2.97	1.58	0.119	1	-4.59			PRELID1	-1.52	1.99	-1.57	0.119	1	-4.55			SMG1	0.447	6.99	2.56	0.0108	0.16	-3.82			GPR88	1.62	0.527	1.33	0.186	1	-4.59			FAM110C	-0.985	4.89	-1.58	0.119
PPP1R9A	-0.569	4.91	-2.52	0.0118	0.172	-3.5			DOK4	-1.74	2.28	-1.58	0.119	1	-4.59			ACOT7	-0.745	4.17	-1.57	0.119	1	-4.5			ALDH1L2	1.05	2.21	2.56	0.0108	0.16	-3			KIAA0247	0.376	6.94	1.33	0.187	1	-4.56			C1QBP	-1.81	1.89	-1.58	0.119
MYLIP	-0.375	5.91	-2.52	0.0119	0.173	-3.74			FST	-1.87	3.46	-1.58	0.119	1	-4.58			RUFY2	0.725	4.59	1.57	0.12	1	-4.48			DDX3X	0.247	8.11	2.56	0.0108	0.16	-4.01			DPH5	-0.673	4.45	-1.33	0.187	1	-4.58			HSPA9	-0.554	7.66	-1.58	0.12
SUCO	0.291	6.8	2.52	0.0119	0.173	-3.93			LOC100506860	-1.71	2.21	-1.58	0.119	1	-4.59			SPOPL	-0.486	6.36	-1.57	0.12	1	-4.4			SLFN11	1.35	1.54	2.56	0.0108	0.16	-2.97			GLTSCR2	-0.319	7.3	-1.33	0.187	1	-4.55			C15orf48	2.47	2.62	1.58	0.12
SLC1A2	-0.794	3.83	-2.52	0.0119	0.173	-3.26			GLRB	-2.05	1.42	-1.58	0.119	1	-4.59			OLFML1	1.68	1.53	1.57	0.12	1	-4.55			PLCH2	-1.22	2.37	-2.56	0.0109	0.16	-2.98			SPAST	-0.528	4.88	-1.33	0.187	1	-4.58			WFDC2	-1.72	5.52	-1.58	0.12
SLCO3A1	-0.815	3.49	-2.52	0.0119	0.173	-3.21			SEC14L2	-1.09	3.92	-1.58	0.119	1	-4.58			ZNF48	-0.978	3.25	-1.57	0.12	1	-4.54			PREX2	-1.07	1.52	-2.56	0.0109	0.16	-2.94			PRPS1	0.924	3.41	1.33	0.187	1	-4.58			U2SURP	0.618	6.9	1.58	0.12
LAMP5	1.2	2.27	2.52	0.012	0.173	-3.1			WDR4	-0.774	4.99	-1.58	0.119	1	-4.58			FANCC	-0.926	3.51	-1.57	0.12	1	-4.53			C10orf12	-1.23	1.62	-2.56	0.0109	0.16	-2.95			ZNF302	0.426	6.65	1.33	0.187	1	-4.56			CP	-1.98	2.73	-1.58	0.12
TAGLN2	0.243	8.56	2.52	0.012	0.173	-4.22			UCHL1	-2.23	3.45	-1.58	0.119	1	-4.59			IRF9	0.461	6.34	1.57	0.12	1	-4.4			SEMA3A	-1.02	2.13	-2.56	0.0109	0.16	-2.97			RPS6KL1	-0.754	3.92	-1.33	0.187	1	-4.58			KIAA0513	-1.51	3.72	-1.58	0.12
HLA-C	0.4	8.72	2.52	0.012	0.173	-4.24			IL1B	-2.67	0.712	-1.57	0.119	1	-4.59			MRPS10	-0.387	5.29	-1.57	0.121	1	-4.45			PWARSN	-1.08	2.82	-2.56	0.0109	0.16	-3.02			CHML	0.631	4.82	1.33	0.187	1	-4.57			PAGR1	0.603	6.74	1.58	0.12
EHD3	-1.03	2.12	-2.52	0.012	0.174	-3.06			RCN1	0.77	6.08	1.57	0.12	1	-4.56			PRSS37	-1.46	0.602	-1.57	0.121	1	-4.56			DPM1	0.467	5.28	2.56	0.0109	0.16	-3.5			COL1A2	1.1	10.1	1.33	0.187	1	-4.53			STK11	0.921	5.47	1.58	0.12
TMEM5	-0.515	4.55	-2.52	0.012	0.174	-3.44			AGPAT9	-1.69	2.73	-1.57	0.12	1	-4.59			WNK2	-1.06	3.66	-1.57	0.121	1	-4.52			MTTP	-1.1	1.15	-2.56	0.0109	0.16	-2.93			TNNI2	-2.05	-0.616	-1.33	0.188	1	-4.59			FOXP3	2.35	0.555	1.57	0.121
CNKSR3	-0.998	2.64	-2.52	0.0121	0.174	-3.1			EOGT	-0.922	5.43	-1.57	0.12	1	-4.57			TAOK3	0.473	5.41	1.57	0.121	1	-4.45			LDHB	-1.02	4.7	-2.56	0.0109	0.16	-3.32			CALCRL	-1.62	4.56	-1.33	0.188	1	-4.58			PLD1	-1.46	3.06	-1.57	0.121
PLA2G4C	-0.886	2.12	-2.52	0.0121	0.174	-3.07			RAMP3	-3.18	2.09	-1.57	0.12	1	-4.59			FAM83D	-1.31	2.59	-1.57	0.121	1	-4.54			BCL6B	1.5	0.265	2.56	0.0109	0.16	-2.92			ATP8B5P	0.501	2.82	1.33	0.188	1	-4.59			IL4R	1.34	5.32	1.57	0.121
TTL	0.403	5.12	2.52	0.0121	0.174	-3.61			COG6	0.838	5.32	1.57	0.12	1	-4.56			BCL11A	-0.693	4.43	-1.56	0.121	1	-4.5			FLJ36777	-1.2	0.629	-2.56	0.011	0.16	-2.92			XRCC6	-0.325	6.27	-1.33	0.188	1	-4.56			ECH1	-0.646	6.37	-1.57	0.121
TRAPPC3	-0.279	6.11	-2.52	0.0121	0.174	-3.78			SYS1	0.633	5.14	1.57	0.12	1	-4.57			PCGF2	-1.26	1.47	-1.56	0.121	1	-4.56			AIG1	-0.569	5.96	-2.56	0.011	0.161	-3.57			DANCR	-0.541	6.49	-1.33	0.188	1	-4.56			GTF3C5	0.766	5.09	1.57	0.121
RP11-392P7.6	-1.03	0.16	-2.52	0.0121	0.174	-2.98			CENPBD1	0.794	4.54	1.57	0.12	1	-4.58			C16orf70	-1.27	1.68	-1.56	0.121	1	-4.55			TMEM183A	-0.667	4.27	-2.56	0.011	0.161	-3.25			RPL28	-0.317	11.1	-1.33	0.188	1	-4.52			RNASE4	1.31	5	1.57	0.121
ACIN1	0.254	7.29	2.52	0.0121	0.174	-4.02			SLC25A17	-0.953	5.11	-1.57	0.12	1	-4.58			PTPRM	1.16	3.77	1.56	0.121	1	-4.53			THAP3	-0.934	3.46	-2.56	0.011	0.161	-3.09			CD24	0.466	9.1	1.33	0.188	1	-4.54			TP73	-2.2	1.3	-1.57	0.121
RNF149	0.283	6.41	2.52	0.0121	0.174	-3.88			STAM	-0.924	5.43	-1.57	0.12	1	-4.57			VAMP8	-0.429	6.91	-1.56	0.122	1	-4.38			CNFN	-0.711	5.01	-2.55	0.0111	0.162	-3.41			PPIL3	0.386	5.08	1.33	0.188	1	-4.57			PER2	-0.899	5.47	-1.57	0.122
FAM129A	-0.628	5.79	-2.52	0.0121	0.174	-3.76			GMEB1	-1.68	2.57	-1.57	0.12	1	-4.59			ZNF574	-0.981	3.64	-1.56	0.122	1	-4.52			CNKSR3	-1.41	2.56	-2.55	0.0111	0.162	-3.01			RPS6KA2	-0.811	4.35	-1.33	0.188	1	-4.58			RASD1	-1.82	3.28	-1.57	0.122
HNRNPA2B1	0.164	9.88	2.52	0.0122	0.174	-4.47			AGAP1	0.574	5.45	1.57	0.121	1	-4.57			EZR	0.293	8.45	1.56	0.122	1	-4.34			GPM6B	-0.866	3.96	-2.55	0.0111	0.162	-3.2			C20orf27	-0.499	5.56	-1.33	0.188	1	-4.57			GRB2	0.56	6.73	1.57	0.122
COL4A6	-1.03	1.63	-2.51	0.0122	0.174	-3.06			THRAP3	0.652	6.73	1.57	0.121	1	-4.56			GPHN	-1.07	2.57	-1.56	0.122	1	-4.54			CHIC2	-0.695	4.98	-2.55	0.0111	0.162	-3.42			MED20	0.458	4.94	1.33	0.188	1	-4.57			BTG1	-0.672	7.35	-1.57	0.122
ELP2	-0.414	5.97	-2.51	0.0122	0.174	-3.78			HNRNPC	0.424	7.19	1.57	0.121	1	-4.55			COL24A1	1.25	1.88	1.56	0.122	1	-4.55			HIST1H1D	-1.51	0.166	-2.55	0.0111	0.162	-2.92			UPRT	-0.896	3.51	-1.32	0.188	1	-4.59			EPHB2	1.94	2.96	1.57	0.122
ZNF185	-0.663	4.14	-2.51	0.0122	0.174	-3.38			RGS10	-1.01	6.72	-1.57	0.121	1	-4.56			SNHG17	-0.599	4.78	-1.56	0.122	1	-4.48			PEBP4	-1.3	0.0419	-2.55	0.0112	0.162	-2.91			TPTE2P5	-1.42	1.41	-1.32	0.188	1	-4.59			TRPV6	-1.86	3.84	-1.57	0.122
KIAA2022	-0.861	1.62	-2.51	0.0122	0.174	-3.04			PLEKHG5	-1.63	2.66	-1.57	0.121	1	-4.59			E2F2	-1.45	2.1	-1.56	0.122	1	-4.55			RPL5	-0.273	9.55	-2.55	0.0112	0.162	-4.27			SNAPC3	0.547	5.36	1.32	0.189	1	-4.57			NUCKS1	0.409	9.29	1.57	0.122
MALAT1	0.644	12.9	2.51	0.0122	0.174	-5.02			E2F7	-1.87	2.69	-1.57	0.121	1	-4.59			MAEA	-0.46	6.21	-1.56	0.122	1	-4.41			SPATA12	-1.33	-0.368	-2.55	0.0112	0.162	-2.91			ENAH	0.378	8.88	1.32	0.189	1	-4.54			GULP1	-1.61	4.16	-1.57	0.122
EIF3G	-0.478	5.13	-2.51	0.0122	0.174	-3.6			SLC9A6	-1.11	4.04	-1.57	0.121	1	-4.58			ZNF628	-1.36	2.28	-1.56	0.122	1	-4.55			UGT2B15	-1.27	1.49	-2.55	0.0112	0.162	-2.96			ANGEL2	0.455	5.73	1.32	0.189	1	-4.57			ACIN1	0.557	7.19	1.57	0.122
KLC3	-1.01	0.554	-2.51	0.0122	0.174	-3			WDR3	-0.794	5.4	-1.57	0.122	1	-4.57			CRK	-0.484	5.6	-1.56	0.122	1	-4.44			ESAM	1.42	2.17	2.55	0.0112	0.162	-3.02			CDK18	-1.38	1.8	-1.32	0.189	1	-4.59			CLDND1	0.637	6.08	1.57	0.122
POLR1E	-0.704	3.41	-2.51	0.0123	0.174	-3.2			TFAP2B	1.55	2	1.57	0.122	1	-4.59			CDIPT	-0.491	6.06	-1.56	0.122	1	-4.42			HMGB1	0.291	6.92	2.55	0.0112	0.162	-3.87			GPSM3	-1.05	2.89	-1.32	0.189	1	-4.59			DNAJC15	-1.29	4.89	-1.56	0.123
SH3D19	-0.436	5.34	-2.51	0.0123	0.174	-3.67			CCDC6	0.702	6.12	1.57	0.122	1	-4.56			SSH1	0.7	4.99	1.56	0.122	1	-4.47			TSPAN1	-0.838	5.92	-2.55	0.0113	0.162	-3.58			CAMK2N2	-1.41	2.15	-1.32	0.189	1	-4.59			DDX59	0.846	4.83	1.56	0.123
BDNF-AS	-0.727	2.08	-2.51	0.0123	0.174	-3.08			CENPN	-1.06	4.67	-1.57	0.122	1	-4.58			AFF3	-1.31	4	-1.56	0.122	1	-4.5			PRUNE2	-0.961	2.14	-2.55	0.0113	0.163	-3.01			C11orf71	0.738	4.26	1.32	0.189	1	-4.58			P4HA3	1.75	1.24	1.56	0.123
RPL22	-0.273	7.54	-2.51	0.0123	0.175	-4.07			OPA3	0.656	4.26	1.56	0.122	1	-4.58			TSC22D4	-0.767	4.03	-1.56	0.122	1	-4.51			SYN2	-1.21	0.437	-2.55	0.0113	0.163	-2.94			UGDH	0.476	6.69	1.32	0.189	1	-4.56			C19orf40	1.74	2.09	1.56	0.123
ELMO3	-0.525	3.63	-2.51	0.0124	0.175	-3.25			MED17	-0.854	5.32	-1.56	0.122	1	-4.57			TFF3	-0.902	8.51	-1.56	0.123	1	-4.35			APOBEC2	-0.978	1.82	-2.55	0.0113	0.163	-2.98			CDKL2	-1.24	1.36	-1.32	0.189	1	-4.59			NEK7	0.636	7.05	1.56	0.123
C10orf2	-0.692	3.29	-2.51	0.0124	0.176	-3.21			HSD17B6	-2.24	2.51	-1.56	0.122	1	-4.59			RDH11	-0.441	6.56	-1.56	0.123	1	-4.4			RP11-402L6.1	-1.31	0.636	-2.55	0.0113	0.163	-2.94			PLGRKT	0.614	4.88	1.32	0.189	1	-4.57			ZNF777	-1.41	3.83	-1.56	0.123
CTSV	-0.883	1.53	-2.51	0.0124	0.176	-3.05			LOC284454	-1.28	4.28	-1.56	0.122	1	-4.58			CLEC14A	1.59	2.27	1.56	0.123	1	-4.55			CD34	1.53	2.2	2.55	0.0114	0.163	-3.04			VPS11	0.703	4.72	1.32	0.189	1	-4.58			PRR5	-1.34	4.47	-1.56	0.123
SLC5A1	-0.994	1.47	-2.51	0.0125	0.176	-3.06			TGFBR2	-1.69	4.81	-1.56	0.122	1	-4.57			CXADR	-1.2	4.04	-1.56	0.123	1	-4.51			ADAMTS6	0.994	2.14	2.55	0.0114	0.163	-3.03			RNF41	0.392	5.47	1.32	0.189	1	-4.57			VPS26B	-0.749	5.55	-1.56	0.123
ISM1	-1.12	1.57	-2.51	0.0125	0.176	-3.07			SLC30A7	0.538	6.85	1.56	0.122	1	-4.56			ZNF281	0.443	6.05	1.56	0.123	1	-4.42			XKR6	-1.18	0.963	-2.55	0.0114	0.163	-2.96			HSPB8	-1.48	4.69	-1.32	0.189	1	-4.58			MATN2	-2.26	3.28	-1.56	0.124
GPX2	-1.25	0.497	-2.51	0.0125	0.176	-3.02			ECHDC3	-1.02	4.7	-1.56	0.122	1	-4.58			TENM3	1.12	1.85	1.56	0.123	1	-4.55			CDK18	-0.997	2.59	-2.54	0.0114	0.164	-3.04			POP7	-0.449	5.41	-1.32	0.189	1	-4.57			BSPRY	1.2	5.25	1.56	0.124
CBX7	-0.637	3.96	-2.5	0.0125	0.176	-3.32			NR1D2	0.837	5.57	1.56	0.123	1	-4.57			NBEA	1.01	3.31	1.56	0.123	1	-4.53			GOLGA3	0.368	6.63	2.54	0.0115	0.165	-3.83			ZNF615	0.987	2.56	1.32	0.189	1	-4.59			ASAP1	0.871	5.81	1.56	0.124
PIP5KL1	-1.04	0.516	-2.5	0.0125	0.176	-3.02			FAM134A	0.59	6.43	1.56	0.123	1	-4.56			TRIM36	-1.22	3.69	-1.56	0.123	1	-4.53			OCLN	-0.841	2.67	-2.54	0.0115	0.165	-3.06			AGAP3	-0.46	6.11	-1.32	0.19	1	-4.57			ABHD4	0.821	5.01	1.56	0.124
ZNF385D	-0.858	1.91	-2.5	0.0125	0.176	-3.08			CXCL12	-2.28	4.68	-1.56	0.123	1	-4.57			RHPN1	0.585	6.34	1.55	0.123	1	-4.41			WDR75	0.636	4.81	2.54	0.0116	0.165	-3.48			DUSP11	0.462	5.1	1.32	0.19	1	-4.57			DOCK7	-1.15	4.42	-1.56	0.124
SEPT1	-0.741	2.44	-2.5	0.0125	0.176	-3.12			KATNA1	-0.954	3.92	-1.56	0.123	1	-4.58			IL8	-1.75	0.357	-1.55	0.123	1	-4.56			ST3GAL1	0.546	6.17	2.54	0.0116	0.165	-3.74			RNF217	1.12	4.31	1.32	0.19	1	-4.58			PROS1	-1.64	2.65	-1.56	0.124
CEACAM1	-0.831	3.59	-2.5	0.0125	0.176	-3.29			NADK	-1.44	3.62	-1.56	0.123	1	-4.59			DPT	1.89	2.16	1.55	0.123	1	-4.55			SCARF2	1.24	2.2	2.54	0.0116	0.166	-3.06			REXO2	0.451	5.28	1.32	0.19	1	-4.57			GSR	1.24	6.12	1.56	0.124
PAXIP1-AS1	-0.606	4.56	-2.5	0.0126	0.176	-3.44			ARHGAP42	1.48	2.03	1.56	0.123	1	-4.59			ACADSB	-0.957	4.88	-1.55	0.124	1	-4.47			TOB2P1	-1.2	1.46	-2.54	0.0116	0.166	-2.99			CPT1A	0.428	5.71	1.32	0.19	1	-4.57			MAPT	1.68	3.61	1.56	0.124
MEIS1	-0.716	3.18	-2.5	0.0126	0.177	-3.21			KIAA1549	0.878	4.86	1.56	0.123	1	-4.57			SACM1L	0.65	5.47	1.55	0.124	1	-4.44			CELF6	-1.2	1.75	-2.54	0.0117	0.166	-3			CCDC124	-0.427	5.71	-1.32	0.19	1	-4.57			PPP3R1	-0.822	4.88	-1.56	0.124
VILL	-0.836	2.44	-2.5	0.0127	0.177	-3.12			LINGO1	-2.16	1.68	-1.56	0.123	1	-4.59			COL6A2	1.14	7.12	1.55	0.124	1	-4.39			ZNF12	0.43	5.79	2.54	0.0117	0.166	-3.68			CYP4F12	-1.87	0.0791	-1.32	0.19	1	-4.59			RNF24	0.669	6.38	1.56	0.124
RP9	-0.922	1.45	-2.5	0.0127	0.177	-3.06			ABCA11P	-2.1	1.57	-1.56	0.123	1	-4.59			TAF1A	-0.972	2.93	-1.55	0.124	1	-4.54			SMS	0.355	6.47	2.54	0.0117	0.166	-3.82			STAT5A	-0.519	5.37	-1.32	0.19	1	-4.57			RPL12	0.505	8.92	1.56	0.124
MACROD1	-0.45	5.27	-2.5	0.0127	0.177	-3.61			NOLC1	0.568	6.46	1.56	0.123	1	-4.56			ZC3H7B	-0.662	3.87	-1.55	0.124	1	-4.52			TYK2	0.561	5.36	2.54	0.0117	0.166	-3.6			ODF2	0.405	6.02	1.32	0.191	1	-4.57			ARHGEF17	1.45	4.84	1.56	0.124
TMED1	-0.454	4.88	-2.5	0.0127	0.177	-3.54			LBH	-1.88	5.27	-1.56	0.124	1	-4.57			WASH1	-0.989	2.59	-1.55	0.124	1	-4.55			ANKFN1	-1.03	1.17	-2.54	0.0117	0.166	-2.99			SLC35A4	-0.294	6.7	-1.32	0.191	1	-4.56			RABIF	0.83	5.55	1.56	0.125
NLGN1	-0.806	2.69	-2.5	0.0127	0.177	-3.15			ANKMY1	-2.13	0.659	-1.56	0.124	1	-4.59			KDELC1	1.36	1.01	1.55	0.124	1	-4.56			FOXO4	-0.878	2.27	-2.54	0.0117	0.166	-3.05			VPS9D1	-0.717	3.95	-1.32	0.191	1	-4.59			KIF18B	-1.92	0.921	-1.56	0.125
PFKFB4	-0.883	2.43	-2.5	0.0127	0.177	-3.13			MND1	-2.01	2.36	-1.56	0.124	1	-4.59			LOC100506621	1.39	3.91	1.55	0.124	1	-4.52			PPP1R9A	-0.7	5.09	-2.53	0.0117	0.166	-3.49			KRT5	-4.32	2.21	-1.32	0.192	1	-4.59			KRT81	-3.23	2.73	-1.55	0.125
LOC102724664	-0.783	0.836	-2.5	0.0127	0.177	-3.03			DLX4	1.72	1.82	1.56	0.124	1	-4.59			C11orf74	-1.19	2.31	-1.55	0.124	1	-4.55			RNF144A	1.15	2.29	2.53	0.0118	0.167	-3.09			INTS9	0.643	3.93	1.31	0.192	1	-4.58			RIMS2	-1.55	2.26	-1.55	0.125
NAT6	-0.919	2.54	-2.5	0.0127	0.177	-3.14			RCCD1	-1.18	4.72	-1.56	0.124	1	-4.58			TCF7	-1.02	3.62	-1.55	0.124	1	-4.53			FER	-0.946	2.02	-2.53	0.0118	0.167	-3.04			TIAL1	0.377	6.61	1.31	0.192	1	-4.56			LOC100507642	-1.58	2.96	-1.55	0.125
CCDC59	-0.478	4.45	-2.5	0.0128	0.177	-3.46			ACTR5	-1.36	3.43	-1.56	0.124	1	-4.59			RNR2	0.537	15.2	1.55	0.124	1	-4.55			LRRC28	-1.05	2.44	-2.53	0.0118	0.167	-3.07			TNS1	-0.567	6.14	-1.31	0.192	1	-4.56			CTSF	-0.7	6.31	-1.55	0.125
BBS10	-0.678	4.01	-2.5	0.0128	0.177	-3.35			KLF5	0.989	7.12	1.55	0.124	1	-4.55			MIR503HG	1.72	0.444	1.55	0.124	1	-4.56			HS6ST1	-0.412	5.13	-2.53	0.0119	0.167	-3.5			ADCY3	-0.737	4.19	-1.31	0.192	1	-4.58			PICK1	-1.49	3.77	-1.55	0.125
ST13	-0.237	7.3	-2.5	0.0128	0.177	-4.07			LTBP1	-1.05	5.96	-1.55	0.124	1	-4.57			RP5-914P20.5	-1.37	0.00652	-1.55	0.124	1	-4.56			ADAR	0.261	8.21	2.53	0.0119	0.168	-4.12			EMC8	-0.556	4.57	-1.31	0.192	1	-4.58			PET117	-1.43	3.17	-1.55	0.125
OLFML1	1.11	1.34	2.5	0.0129	0.178	-3.08			ALOX5AP	-2.9	2.61	-1.55	0.124	1	-4.59			PRTFDC1	1.33	0.176	1.55	0.124	1	-4.56			DDX28	-1.25	2.12	-2.53	0.012	0.168	-3.05			POMT2	-0.53	4.63	-1.31	0.192	1	-4.58			TRAK1	0.83	5.76	1.55	0.125
CCDC86	-1	1.99	-2.49	0.0129	0.178	-3.1			DDHD1	-1.06	4.11	-1.55	0.124	1	-4.58			NDN	1.33	2.66	1.55	0.124	1	-4.54			RBMX	0.307	7.3	2.53	0.012	0.168	-3.98			CAND1	0.312	6.28	1.31	0.192	1	-4.56			LOC102724387	-1.81	2.45	-1.55	0.125
TMCC1-AS1	-0.99	1.02	-2.49	0.0129	0.178	-3.06			ACOT8	-1.91	1.61	-1.55	0.124	1	-4.59			SNAPIN	-0.637	5.15	-1.55	0.124	1	-4.47			UGT8	-1.07	0.718	-2.53	0.012	0.168	-2.99			EPHX4	1.35	0.69	1.31	0.192	1	-4.59			ITIH5	-1.97	1.88	-1.55	0.125
C9orf156	-0.681	2.92	-2.49	0.0129	0.179	-3.2			MIS12	-1.3	3.88	-1.55	0.124	1	-4.58			DTNA	-0.984	3.7	-1.55	0.124	1	-4.52			PLAU	1.2	3.81	2.53	0.012	0.169	-3.32			NTHL1	-0.798	4.37	-1.31	0.192	1	-4.58			OST4	0.693	7.43	1.55	0.126
SH3GL1	0.271	6.4	2.49	0.013	0.179	-3.94			DHRS1	1.04	3.73	1.55	0.124	1	-4.58			FILIP1	0.883	1.7	1.55	0.124	1	-4.55			ARHGAP5-AS1	-1.41	-0.0326	-2.53	0.012	0.169	-2.98			TRIM2	-1.03	3.65	-1.31	0.193	1	-4.59			CSRNP2	0.698	5.77	1.55	0.126
FAM161B	-0.928	1.92	-2.49	0.013	0.179	-3.11			NISCH	-0.771	5.98	-1.55	0.125	1	-4.57			TMEM177	-0.923	2.75	-1.55	0.125	1	-4.55			ZNF727	-1.35	1.69	-2.52	0.0121	0.17	-3.04			APOBEC3C	-1.5	2	-1.31	0.193	1	-4.59			MRPL40	-1.24	4.3	-1.55	0.126
C16orf46	-0.824	2.09	-2.49	0.013	0.18	-3.12			VARS2	-1.48	4.71	-1.55	0.125	1	-4.58			MPST	-0.589	6.03	-1.55	0.125	1	-4.42			FAM127A	0.359	6.42	2.52	0.0121	0.17	-3.83			GPS2	-0.429	5.2	-1.31	0.193	1	-4.57			NSUN2	-1.02	5.84	-1.55	0.126
DDX28	-0.873	2.39	-2.49	0.0131	0.18	-3.15			UGT8	-1.99	3.78	-1.55	0.125	1	-4.59			YTHDC2	0.551	5.71	1.55	0.125	1	-4.43			ALDOC	-1.34	1.8	-2.52	0.0121	0.17	-3.05			FOXC1	-1.55	1.86	-1.31	0.193	1	-4.59			FAHD1	-0.992	5.41	-1.55	0.126
PIGP	-0.627	4.53	-2.49	0.0131	0.18	-3.47			MUC1	1.18	6.45	1.55	0.125	1	-4.56			FAM20B	-0.403	6.19	-1.55	0.125	1	-4.42			MIR210HG	-1.34	1.32	-2.52	0.0122	0.17	-3.03			HNRNPUL2	0.3	6.47	1.31	0.193	1	-4.56			KNOP1	-0.713	5.52	-1.55	0.126
LRRC34	-0.914	2.04	-2.49	0.0131	0.18	-3.12			GSAP	-1.09	4.94	-1.55	0.125	1	-4.58			MFAP4	1.88	2.54	1.55	0.125	1	-4.55			GNMT	-1.39	0.247	-2.52	0.0122	0.17	-2.99			DRAM2	0.432	5.8	1.31	0.193	1	-4.57			TP53INP2	-0.718	6.26	-1.55	0.126
KLHL20	0.399	4.98	2.49	0.0132	0.181	-3.66			BCS1L	-0.981	4.57	-1.55	0.125	1	-4.58			QTRT1	-0.916	2.56	-1.55	0.125	1	-4.55			PRRT2	0.881	3.57	2.52	0.0122	0.17	-3.25			NDRG2	-0.732	4.76	-1.31	0.193	1	-4.58			FOSB	2.01	1.92	1.55	0.126
SRCIN1	0.495	4.47	2.48	0.0132	0.181	-3.54			S100P	1.93	3.94	1.55	0.125	1	-4.57			CEPT1	0.442	5.94	1.55	0.125	1	-4.43			AKAP3	-1.18	0.0968	-2.52	0.0122	0.171	-3			GUSB	0.359	5.92	1.31	0.193	1	-4.57			CCDC61	-1.36	2.88	-1.55	0.126
LYST	0.36	5.95	2.48	0.0132	0.181	-3.87			RAMP2	-2.7	3.26	-1.55	0.126	1	-4.58			PDXDC1	0.353	7.37	1.55	0.125	1	-4.38			PSMB9	1.06	3.11	2.52	0.0123	0.171	-3.2			FAM86A	-1.23	0.946	-1.31	0.193	1	-4.59			CCDC141	-1.56	2.82	-1.55	0.126
ADPRM	-0.669	2.84	-2.48	0.0133	0.182	-3.22			DLL4	-2.77	2.23	-1.55	0.126	1	-4.59			ILF3	0.296	7.89	1.55	0.125	1	-4.36			RPL12	-0.344	9.4	-2.52	0.0123	0.171	-4.33			FAM171A1	-1.3	2.15	-1.31	0.194	1	-4.59			SCNN1B	1.96	3.11	1.55	0.126
C1QTNF4	-1.17	0.0793	-2.48	0.0133	0.182	-3.06			ADAMTS2	-2.23	4.23	-1.55	0.126	1	-4.58			BBS7	1.05	3.16	1.55	0.125	1	-4.53			HOOK3	0.369	6.85	2.52	0.0123	0.171	-3.93			MAP2	-1.21	3.1	-1.31	0.194	1	-4.59			DCTN1	0.564	7.03	1.55	0.127
NR1H3	-0.69	3.82	-2.48	0.0134	0.182	-3.36			CLCN6	-1.17	3.55	-1.55	0.126	1	-4.58			OMD	1.53	1.12	1.55	0.125	1	-4.56			LOC102723648	-1.16	-0.208	-2.52	0.0123	0.171	-2.99			EIF3H	-0.393	7.96	-1.31	0.194	1	-4.55			CSF3R	1.83	3.92	1.55	0.127
FHIT	-0.913	2.01	-2.48	0.0134	0.182	-3.13			CIDECP	-1.59	2.37	-1.55	0.127	1	-4.59			SNHG7	-0.675	4.75	-1.55	0.125	1	-4.48			PARD3	-0.473	5.63	-2.52	0.0124	0.172	-3.66			LOC102724112	-1.25	3.02	-1.31	0.194	1	-4.59			ARPC4	0.405	8.24	1.55	0.127
C1orf116	-0.995	3.41	-2.48	0.0134	0.182	-3.29			ABCB10	-0.935	5.34	-1.54	0.127	1	-4.58			TFF1	-1.91	5.6	-1.55	0.125	1	-4.44			ITGB4	-0.843	5.77	-2.52	0.0124	0.172	-3.68			AP1M1	-0.424	5.45	-1.31	0.194	1	-4.57			GK5	0.669	5.93	1.55	0.127
UBE3D	-0.997	0.799	-2.48	0.0134	0.182	-3.08			PTK6	2.04	0.674	1.54	0.127	1	-4.59			HIF1AN	-0.455	5.48	-1.54	0.126	1	-4.45			STIM2	-0.737	4.31	-2.51	0.0124	0.172	-3.35			ZNF688	-0.454	5.39	-1.31	0.194	1	-4.57			TPGS1	-1.06	4.35	-1.55	0.127
NRP1	0.725	4.92	2.48	0.0135	0.184	-3.68			CAMK2N1	-2.4	3.45	-1.54	0.127	1	-4.58			DHFR	-0.7	3.07	-1.54	0.126	1	-4.54			PEX11G	-1.01	2.54	-2.51	0.0124	0.172	-3.11			LGR4	-1.23	3.79	-1.31	0.194	1	-4.59			MB21D2	-1.99	2.43	-1.55	0.127
FAM213A	-0.374	6.84	-2.48	0.0135	0.184	-4			RAB9A	-1.19	3.99	-1.54	0.127	1	-4.58			MGEA5	0.378	7.54	1.54	0.126	1	-4.37			RP2	0.64	4.87	2.51	0.0124	0.172	-3.53			WSB2	0.379	6.25	1.31	0.194	1	-4.56			MLYCD	-1.97	2.5	-1.55	0.127
KCNK3	-0.993	0.444	-2.48	0.0135	0.184	-3.07			LYSMD3	0.643	4.79	1.54	0.127	1	-4.57			EXOSC10	-0.477	5	-1.54	0.126	1	-4.47			KDELR2	0.312	8.28	2.51	0.0124	0.172	-4.16			DCAF6	0.392	6.35	1.31	0.194	1	-4.56			LINC00998	0.84	4.92	1.55	0.127
TMA7	-0.266	6.84	-2.48	0.0136	0.184	-4.04			RNH1	-0.586	6.1	-1.54	0.127	1	-4.57			LRFN1	-1.47	1.16	-1.54	0.126	1	-4.56			ROM1	-1.41	0.947	-2.51	0.0125	0.172	-3.03			PDZD8	-0.937	3.81	-1.31	0.194	1	-4.59			TM7SF3	0.497	6.54	1.55	0.127
TTC1	-0.322	5.66	-2.48	0.0136	0.184	-3.8			UTP3	-1	4.49	-1.54	0.127	1	-4.58			GPR137B	-0.749	5.06	-1.54	0.126	1	-4.47			MAOB	-1.36	4.67	-2.51	0.0125	0.172	-3.51			CD200	-1.41	3.59	-1.31	0.194	1	-4.59			BARX2	-2.15	2.55	-1.55	0.127
DTD2	-0.49	4.4	-2.48	0.0136	0.184	-3.49			MYLK	-1.31	4.71	-1.54	0.127	1	-4.58			MAPKAPK3	-0.589	5.28	-1.54	0.126	1	-4.46			MED21	-0.609	5.18	-2.51	0.0125	0.173	-3.52			PAPD7	0.467	5.39	1.31	0.195	1	-4.57			MAGOHB	-1.12	4.13	-1.55	0.127
MAD1L1	-0.634	3.53	-2.48	0.0136	0.184	-3.3			FRS3	-1.93	2.23	-1.54	0.127	1	-4.59			RNMTL1	-0.939	3	-1.54	0.126	1	-4.54			HOXC8	0.911	2.78	2.51	0.0126	0.173	-3.19			SNED1	1.08	3.31	1.31	0.195	1	-4.59			PEX19	0.757	6.24	1.54	0.127
ERRFI1	-0.503	6.21	-2.47	0.0136	0.184	-3.93			TCEA2	-0.968	4.43	-1.54	0.127	1	-4.58			GPR4	1.43	0.864	1.54	0.126	1	-4.56			FBXO9	-0.315	6.87	-2.51	0.0126	0.173	-3.91			LYRM1	-0.398	5.76	-1.31	0.195	1	-4.57			PXK	1.55	3.39	1.54	0.128
FFAR2	-1.03	1.19	-2.47	0.0136	0.184	-3.12			ALDH3B1	1.57	3.23	1.54	0.127	1	-4.59			ROBO2	-1.16	0.776	-1.54	0.126	1	-4.56			HP1BP3	0.297	7.98	2.51	0.0126	0.173	-4.12			GPR56	-0.388	6.75	-1.31	0.195	1	-4.56			MMP9	2.43	1.42	1.54	0.128
HS6ST1	-0.308	5.27	-2.47	0.0136	0.184	-3.7			PDE6D	-0.993	4.27	-1.54	0.127	1	-4.58			DOCK11	0.997	2.35	1.54	0.127	1	-4.55			ALG10B	-0.709	4.71	-2.51	0.0126	0.173	-3.43			USP43	-1.27	2.24	-1.31	0.195	1	-4.59			TMEM41B	0.596	6.6	1.54	0.128
KRT15	-1.1	4.85	-2.47	0.0137	0.184	-3.63			NOX4	-1.51	3.11	-1.54	0.127	1	-4.59			GJB2	1.61	2.68	1.54	0.127	1	-4.55			NDUFV3	-0.424	5.82	-2.51	0.0126	0.173	-3.71			C12orf23	0.456	5.97	1.31	0.195	1	-4.57			DHRS13	-1.43	3.51	-1.54	0.128
MIR497HG	-1.1	-0.298	-2.47	0.0137	0.185	-3.08			LOC101927044	-1.79	1.15	-1.54	0.128	1	-4.59			ARF5	-0.27	7.55	-1.54	0.127	1	-4.38			AC005062.2	-1.27	-0.46	-2.51	0.0126	0.173	-3.01			SRC	-0.444	5.56	-1.31	0.195	1	-4.57			GFRA1	2.22	3.35	1.54	0.128
LOC102724571	-0.998	0.713	-2.47	0.0138	0.185	-3.1			STRN4	0.602	6.78	1.54	0.128	1	-4.56			NR1D1	-1.14	3.01	-1.54	0.127	1	-4.54			MPND	-0.771	4.09	-2.51	0.0126	0.173	-3.32			RPL35	-0.258	9.04	-1.3	0.195	1	-4.55			CISD1	-0.834	5.07	-1.54	0.128
MCTP2	-0.867	1.99	-2.47	0.0138	0.185	-3.18			MEIS3	-2.59	1.65	-1.54	0.128	1	-4.59			DBF4	-0.713	3.95	-1.54	0.127	1	-4.51			CASC1	-1.01	2.25	-2.51	0.0126	0.173	-3.1			ZBTB11-AS1	-1.56	1.04	-1.3	0.195	1	-4.59			DHODH	-1.67	2.17	-1.54	0.128
BRAF	-0.464	5.46	-2.47	0.0138	0.185	-3.76			ZXDC	-0.812	5.03	-1.54	0.128	1	-4.58			DNAJC27	-0.919	3.12	-1.54	0.127	1	-4.54			TRDN	-0.869	2.45	-2.51	0.0127	0.173	-3.12			SCYL2	0.344	6.3	1.3	0.195	1	-4.56			SMAP1	-1.16	4.53	-1.54	0.128
PLEKHA4	-0.837	3.33	-2.47	0.0138	0.186	-3.34			SMG9	-0.74	5.07	-1.54	0.128	1	-4.58			SNRPE	-0.401	6.32	-1.54	0.127	1	-4.41			PPFIBP1	0.478	5.17	2.51	0.0127	0.173	-3.61			PPP1R9B	-0.359	5.93	-1.3	0.195	1	-4.57			SHC4	-1.89	2.02	-1.54	0.128
HLA-DRA	0.843	7.33	2.47	0.0139	0.186	-4.2			DIRAS1	-2.02	1.37	-1.54	0.128	1	-4.59			LOXL4	-1.54	0.665	-1.54	0.127	1	-4.56			C1QTNF4	-1.49	0.0796	-2.51	0.0127	0.173	-3.02			SLC9A5	-1.43	1.57	-1.3	0.195	1	-4.59			NCK1	0.953	5.2	1.54	0.128
RAMP1	-1.18	3.26	-2.47	0.0139	0.186	-3.31			SORT1	0.702	7.44	1.54	0.128	1	-4.55			STON1	1.1	1.6	1.54	0.127	1	-4.56			SOX12	0.39	5.61	2.51	0.0127	0.173	-3.72			ARRDC3	-0.596	6.28	-1.3	0.196	1	-4.57			ASRGL1	2.19	2.22	1.54	0.128
ITIH6	-0.953	1.17	-2.46	0.014	0.187	-3.14			LOC100288637	-1.62	1.93	-1.54	0.128	1	-4.59			HECTD4	0.653	5.83	1.54	0.127	1	-4.43			GABRB2	-0.972	2.58	-2.51	0.0127	0.173	-3.13			MARCH8	0.534	4.92	1.3	0.196	1	-4.58			FZD8	-1	4.7	-1.54	0.128
PLXDC1	0.832	3.79	2.46	0.014	0.187	-3.43			SAP30L	-0.9	4.4	-1.54	0.129	1	-4.58			C9orf16	-0.42	7.76	-1.54	0.127	1	-4.38			HLF	-1.18	1.81	-2.51	0.0127	0.173	-3.09			SLC25A20	-0.457	4.55	-1.3	0.196	1	-4.58			TMEM61	-2.08	2.94	-1.54	0.129
UNC5B	0.68	4.85	2.46	0.014	0.187	-3.64			GIMAP6	-2.77	2.62	-1.54	0.129	1	-4.59			ZBTB17	-0.821	4.47	-1.54	0.127	1	-4.5			KDELC2	0.841	4.13	2.51	0.0127	0.173	-3.43			PEX3	0.56	4.4	1.3	0.196	1	-4.58			PIGG	-0.921	5.12	-1.54	0.129
FAM58A	-0.601	4.12	-2.46	0.0141	0.188	-3.45			TRIM35	-1.35	3.29	-1.54	0.129	1	-4.59			TSR2	-0.585	4.81	-1.54	0.127	1	-4.49			CD276	0.495	5.56	2.5	0.0128	0.174	-3.71			SGCE	0.564	4.75	1.3	0.196	1	-4.58			PPP4R1	0.799	5.69	1.54	0.129
C2orf43	-0.729	3.13	-2.46	0.0141	0.188	-3.29			MAMDC2	-2.49	1.08	-1.53	0.129	1	-4.59			BSDC1	0.368	7.31	1.54	0.128	1	-4.39			HOXD8	1.28	1.99	2.5	0.0128	0.174	-3.12			GPANK1	-0.626	4.2	-1.3	0.196	1	-4.58			ACVR1	-0.912	5.6	-1.54	0.129
ALB	-1.07	0.983	-2.46	0.0141	0.188	-3.13			ADAT1	0.813	4.09	1.53	0.129	1	-4.58			MTRNR2L6	0.969	2.44	1.54	0.128	1	-4.55			UBL3	0.45	6.62	2.5	0.0128	0.174	-3.94			YOD1	0.688	4.03	1.3	0.196	1	-4.58			ANKRD6	-1.89	1.43	-1.54	0.129
WNT5B	-1.14	0.838	-2.46	0.0141	0.188	-3.13			DPM3	-0.553	6.03	-1.53	0.129	1	-4.57			GJA5	1.54	1.27	1.54	0.128	1	-4.56			SON	0.253	8.74	2.5	0.0129	0.175	-4.27			MIR22HG	-1.19	3.57	-1.3	0.196	1	-4.59			UBN2	0.622	6.12	1.54	0.129
RNMTL1	-0.799	3.1	-2.46	0.0141	0.188	-3.29			S1PR1	-2.28	3.07	-1.53	0.129	1	-4.59			C6orf120	-0.59	4.74	-1.54	0.128	1	-4.49			DOK7	-1.24	2.5	-2.5	0.013	0.175	-3.13			FAM229B	0.707	3.32	1.3	0.196	1	-4.59			ONECUT2	-1.39	5.46	-1.54	0.129
HSPA4L	-0.864	1.84	-2.46	0.0141	0.188	-3.17			IKBKAP	-1.03	5.01	-1.53	0.129	1	-4.57			LOC90784	-0.762	3.77	-1.54	0.128	1	-4.53			BFSP1	-1.13	0.539	-2.5	0.013	0.176	-3.05			RBM11	1.23	2.25	1.3	0.196	1	-4.59			GAS5	0.562	7.75	1.54	0.13
DBNL	0.288	6.05	2.46	0.0142	0.188	-3.96			KRT4	2.35	1.44	1.53	0.129	1	-4.59			CPNE5	1.43	0.556	1.54	0.128	1	-4.56			ERO1LB	-0.673	5.24	-2.5	0.013	0.176	-3.6			TNFSF4	1.51	1.61	1.3	0.196	1	-4.59			NME1	-0.523	6.11	-1.54	0.13
FAM92A1P2	-0.995	0.493	-2.46	0.0142	0.188	-3.12			PTPRG	-1.06	5.22	-1.53	0.129	1	-4.58			SNHG8	-0.595	7.03	-1.54	0.128	1	-4.39			SYTL1	-0.516	5.45	-2.5	0.013	0.176	-3.64			TAB3	0.505	5.48	1.3	0.196	1	-4.57			CTNNBIP1	-0.717	6.45	-1.53	0.13
GPT2	-0.643	4.75	-2.46	0.0142	0.188	-3.55			TADA1	0.838	5.02	1.53	0.129	1	-4.57			ZNF529	0.632	5.52	1.54	0.128	1	-4.44			COL9A1	-0.973	1.13	-2.5	0.013	0.176	-3.08			ITGA11	-1.43	3.49	-1.3	0.196	1	-4.59			C11orf71	-1.84	3.32	-1.53	0.13
LOC257396	-0.971	0.395	-2.46	0.0142	0.188	-3.11			KLHDC4	-1.56	3.16	-1.53	0.13	1	-4.59			KLF10	0.572	5.26	1.53	0.128	1	-4.46			IQCH-AS1	-0.778	3.57	-2.5	0.013	0.176	-3.27			GPSM1	-0.746	4.73	-1.3	0.197	1	-4.58			RHBDF2	1.03	4.24	1.53	0.13
LOC101929074	-1.17	-0.0927	-2.46	0.0142	0.188	-3.11			ATP1B1	1.3	5.17	1.53	0.13	1	-4.57			PCK2	-0.633	4.15	-1.53	0.128	1	-4.51			NUP62	0.3	6.34	2.5	0.0131	0.176	-3.88			BDH1	-0.551	4.82	-1.3	0.197	1	-4.58			GRIA3	-1.86	0.513	-1.53	0.13
ZNF32	-0.913	2.99	-2.46	0.0142	0.188	-3.27			ZNF695	-1.84	1.98	-1.53	0.13	1	-4.59			CAMSAP1	-0.579	4.98	-1.53	0.128	1	-4.48			FAR1	0.446	6.82	2.5	0.0131	0.176	-3.96			IL11	-1.48	0.0424	-1.3	0.197	1	-4.59			WNT7B	-1.57	3.21	-1.53	0.13
PSEN1	0.297	6.05	2.46	0.0142	0.188	-3.95			ARID5A	-0.92	5.1	-1.53	0.13	1	-4.57			CBX1	-0.541	5.48	-1.53	0.129	1	-4.45			ANKRD50	0.496	6.54	2.5	0.0131	0.176	-3.93			MTERFD2	0.484	4.4	1.3	0.197	1	-4.58			RAB20	-1.45	4.4	-1.53	0.13
MMGT1	-0.519	4.22	-2.46	0.0143	0.188	-3.52			TRAPPC2L	-0.826	5.3	-1.53	0.13	1	-4.58			ZNF721	-0.943	3.71	-1.53	0.129	1	-4.52			RAD17	-0.559	5.15	-2.49	0.0131	0.177	-3.58			TRPM2	-0.73	4.07	-1.3	0.197	1	-4.58			GTF2F1	0.616	5.74	1.53	0.13
RFXANK	-0.76	2.64	-2.46	0.0143	0.188	-3.24			EXOC3L2	-2.35	0.723	-1.53	0.13	1	-4.59			NT5DC1	-0.6	5.06	-1.53	0.129	1	-4.48			TUBB	0.247	8.72	2.49	0.0132	0.177	-4.29			F11R	0.35	7.5	1.3	0.198	1	-4.56			ARAF	0.652	5.53	1.53	0.13
IDI1	-1.08	0.943	-2.46	0.0143	0.188	-3.13			CYTH4	-2.62	2.4	-1.53	0.13	1	-4.59			ENOX2	-0.915	3.06	-1.53	0.129	1	-4.54			RSPH3	-0.888	3.23	-2.49	0.0132	0.177	-3.22			SPRYD3	-0.515	4.87	-1.3	0.198	1	-4.58			TLE4	-1.5	2.79	-1.53	0.13
TRNL2	-0.574	3.79	-2.46	0.0143	0.188	-3.41			POU6F1	-1.81	3.13	-1.53	0.13	1	-4.59			MINPP1	0.63	5.19	1.53	0.129	1	-4.47			CDH12	-1.16	1.5	-2.49	0.0132	0.177	-3.1			HIVEP1	0.421	5.26	1.3	0.198	1	-4.57			ZNF140	-1.2	4.32	-1.53	0.131
ELP6	-0.539	3.84	-2.46	0.0143	0.188	-3.42			TPCN2	-1.56	3.99	-1.53	0.13	1	-4.59			CDH6	1.07	1.9	1.53	0.129	1	-4.55			KLHL20	0.506	4.96	2.49	0.0132	0.177	-3.63			SPTBN1	-0.437	7.08	-1.3	0.198	1	-4.56			MPHOSPH6	-0.862	6.41	-1.53	0.131
SLC7A5	-0.765	4.44	-2.46	0.0143	0.188	-3.5			HINT3	0.751	5.71	1.53	0.13	1	-4.57			BCL2L12	-0.651	4.27	-1.53	0.129	1	-4.51			IRX5	-0.428	7.46	-2.49	0.0132	0.177	-4.05			ANKRD29	-1.53	1.5	-1.3	0.198	1	-4.59			MYO6	0.434	7.44	1.53	0.131
PTPRT	-0.866	3.92	-2.46	0.0143	0.188	-3.46			ACTL10	-2.27	1.55	-1.53	0.13	1	-4.59			RPS6KA1	-0.661	5.18	-1.53	0.129	1	-4.47			C5orf46	-1.59	-0.156	-2.49	0.0132	0.177	-3.05			CCDC86	-1.15	2.92	-1.3	0.198	1	-4.59			BST2	0.783	7.23	1.53	0.131
SPTLC2	0.298	6.64	2.46	0.0143	0.188	-4.07			TM9SF1	0.759	6.27	1.53	0.131	1	-4.56			ST20	-0.827	3.73	-1.53	0.129	1	-4.53			SMPDL3B	-0.926	3.48	-2.49	0.0133	0.177	-3.26			RTN2	-1.05	2.51	-1.3	0.198	1	-4.59			SQLE	-0.823	7.13	-1.53	0.131
TTC3	0.246	8.45	2.46	0.0143	0.188	-4.35			CAPRIN2	-1.36	3.76	-1.53	0.131	1	-4.59			ITGB4	-0.6	6.52	-1.53	0.129	1	-4.42			SH3BGRL3	0.341	8.27	2.49	0.0133	0.178	-4.22			GMPS	-0.743	3.28	-1.3	0.198	1	-4.59			B3GALNT2	0.659	6.16	1.53	0.131
NTRK3	-0.899	1.88	-2.46	0.0143	0.188	-3.2			CMC2	-0.745	5.54	-1.53	0.131	1	-4.57			CALM1	0.312	8.92	1.53	0.129	1	-4.36			GLIPR1L2	-1.19	1.98	-2.49	0.0134	0.178	-3.13			C1QL1	-1.59	1.99	-1.3	0.198	1	-4.59			WIPI1	0.794	5.29	1.53	0.131
ECI2	-0.44	5.29	-2.46	0.0143	0.188	-3.79			MAPKBP1	-1.35	3.33	-1.53	0.131	1	-4.59			MSX1	0.809	3.99	1.53	0.129	1	-4.52			AIP	-0.587	4.96	-2.49	0.0134	0.178	-3.54			RPIA	0.399	5.24	1.29	0.199	1	-4.57			FAM3D	-3.03	1.51	-1.53	0.131
YTHDF3-AS1	-1.17	1.09	-2.45	0.0144	0.188	-3.15			CDK17	-1.34	4.49	-1.53	0.131	1	-4.58			KIAA1551	0.634	5.02	1.53	0.13	1	-4.48			ZNF524	-0.702	4.56	-2.49	0.0134	0.178	-3.45			SLC35F3	-1.31	1.54	-1.29	0.199	1	-4.59			USP47	-0.567	6.56	-1.53	0.131
APH1B	-0.539	4.42	-2.45	0.0145	0.188	-3.55			MIAT	-1.82	2.88	-1.53	0.131	1	-4.59			ERBB4	-0.838	4.72	-1.53	0.13	1	-4.49			FAM111A	0.594	6.07	2.49	0.0134	0.178	-3.85			DDX20	0.476	4.65	1.29	0.199	1	-4.58			PRDX1	-0.495	8.48	-1.53	0.132
ETV2	-0.992	0.682	-2.45	0.0145	0.188	-3.14			HAUS4	-0.942	4.62	-1.53	0.131	1	-4.58			CTBP1-AS2	-1.02	2.86	-1.53	0.13	1	-4.54			ZNF626	-0.641	5.35	-2.49	0.0134	0.178	-3.61			KHDRBS1	0.248	7.41	1.29	0.199	1	-4.56			TMEM241	0.722	5.24	1.53	0.132
NBEAL2	0.4	6.25	2.45	0.0145	0.188	-4			ANTXR2	-1.13	4.12	-1.53	0.131	1	-4.59			EPHB2	1.3	2.2	1.53	0.13	1	-4.55			LOC101928291	-1.16	-0.481	-2.49	0.0135	0.179	-3.06			PI15	-1.22	2.39	-1.29	0.199	1	-4.59			ADAP1	2.06	1.37	1.53	0.132
SLC43A2	0.484	4.96	2.45	0.0145	0.188	-3.74			FBXL2	-1.46	3.23	-1.53	0.131	1	-4.59			DNAJC14	-0.771	3.88	-1.53	0.13	1	-4.52			TMEM102	-1.1	1.85	-2.48	0.0135	0.179	-3.13			LHFP	-1.04	4.96	-1.29	0.199	1	-4.58			ARHGEF10	1.48	3.89	1.52	0.132
ZNF555	-0.734	2.56	-2.45	0.0145	0.188	-3.25			SUV420H1	0.593	6.42	1.52	0.131	1	-4.56			SPAG7	-0.894	3.9	-1.53	0.13	1	-4.52			ATXN2L	0.315	6.16	2.48	0.0135	0.179	-3.88			MIA3	0.332	6.67	1.29	0.199	1	-4.56			CAPZB	0.402	7.17	1.52	0.133
SLC25A42	-0.82	2.54	-2.45	0.0145	0.189	-3.25			TSGA10	1.78	2.37	1.52	0.131	1	-4.59			KLHDC3	0.355	6.85	1.53	0.13	1	-4.4			GNG11	1.49	2.72	2.48	0.0135	0.179	-3.26			FBXO7	-0.312	6.24	-1.29	0.199	1	-4.57			ARL8B	0.601	6.88	1.52	0.133
GBP4	0.933	3.29	2.45	0.0145	0.189	-3.39			RAP1GDS1	-0.634	5.49	-1.52	0.132	1	-4.57			CENPA	-1.54	2.63	-1.53	0.13	1	-4.55			LOC101928402	-1.29	-0.198	-2.48	0.0135	0.179	-3.07			C21orf15	-1.37	0.581	-1.29	0.2	1	-4.59			SLC16A1	-1.3	4.86	-1.52	0.133
KCNAB1	-0.681	3.04	-2.45	0.0146	0.19	-3.3			TULP4	0.582	6.87	1.52	0.132	1	-4.56			CPA4	-1.14	3.15	-1.53	0.13	1	-4.54			PLEKHA4	-0.994	3.73	-2.48	0.0136	0.179	-3.35			WHAMMP3	-1.27	0.43	-1.29	0.2	1	-4.59			PDZK1	2.26	1.87	1.52	0.133
EFTUD1	-0.55	3.64	-2.45	0.0146	0.19	-3.42			ZNF606	0.96	3.88	1.52	0.132	1	-4.58			TSSC4	-0.769	4.44	-1.53	0.13	1	-4.5			BLMH	0.778	4.41	2.48	0.0136	0.179	-3.54			ZNF844	-0.647	4.13	-1.29	0.2	1	-4.59			KRT86	-2.86	0.695	-1.52	0.133
GSTP1	-0.664	6.59	-2.45	0.0147	0.19	-4.06			C14orf80	-1.34	3.37	-1.52	0.132	1	-4.59			PRR7	-1.2	2.93	-1.53	0.13	1	-4.55			CYP39A1	-1.32	-0.0427	-2.48	0.0136	0.179	-3.08			GYLTL1B	-1.07	3.63	-1.29	0.2	1	-4.59			SDR16C5	-1.36	5.12	-1.52	0.133
AD000090.2	-0.818	2.64	-2.45	0.0147	0.19	-3.26			KCTD20	0.507	6.09	1.52	0.132	1	-4.56			TDO2	1.9	1.27	1.53	0.13	1	-4.56			AGT	-1.45	1.6	-2.48	0.0136	0.179	-3.13			SEPT1	-1.11	3.56	-1.29	0.2	1	-4.59			ZC3HAV1	0.554	7.04	1.52	0.133
RRP1	-0.498	4.24	-2.45	0.0147	0.19	-3.51			CTNND2	-1.95	1.26	-1.52	0.132	1	-4.59			ITGA2	-0.952	5.46	-1.53	0.13	1	-4.46			SMPD2	-0.951	3.06	-2.48	0.0136	0.179	-3.23			PTP4A2	0.24	8.4	1.29	0.2	1	-4.55			FAM212A	-2.48	0.0817	-1.52	0.133
MESDC2	-0.309	6.09	-2.45	0.0147	0.19	-3.98			SCGB3A2	3.28	1.32	1.52	0.132	1	-4.59			NECAP2	-0.653	5.57	-1.53	0.13	1	-4.46			GNB5	-0.809	4.57	-2.48	0.0136	0.179	-3.46			MAP2K2	-0.319	6.71	-1.29	0.2	1	-4.56			ZNF626	0.716	6.38	1.52	0.133
SLC2A1	-0.392	6.12	-2.45	0.0147	0.19	-3.95			THAP3	-1.34	3.14	-1.52	0.132	1	-4.59			LAGE3	-0.501	6.28	-1.53	0.13	1	-4.43			SERPINA5	-1.24	4.2	-2.48	0.0136	0.179	-3.42			MGC16275	-1.13	2.1	-1.29	0.2	1	-4.59			CD24	-0.666	9.15	-1.52	0.133
ITPRIPL2	0.465	6.59	2.45	0.0147	0.19	-4.1			BMPR1B	-1.08	4.98	-1.52	0.132	1	-4.58			SSH2	0.588	5.18	1.53	0.131	1	-4.47			GMDS-AS1	-1.23	0.441	-2.48	0.0137	0.18	-3.09			DHRS2	-1.65	3.51	-1.29	0.2	1	-4.59			SLC18B1	-2.42	2.33	-1.52	0.133
C10orf10	-0.914	4.16	-2.45	0.0147	0.19	-3.53			COL15A1	-1.97	5.81	-1.52	0.132	1	-4.56			ITGA6	0.459	6.48	1.52	0.131	1	-4.42			VILL	-0.982	3.08	-2.48	0.0137	0.18	-3.24			TMEM121	-0.719	4.37	-1.29	0.201	1	-4.58			NEAT1	0.708	11	1.52	0.133
LRRC61	-0.577	4.31	-2.45	0.0147	0.19	-3.52			IL10RA	-3.19	2.63	-1.52	0.132	1	-4.59			NEDD4L	-0.567	5.47	-1.52	0.131	1	-4.46			GALNT3	-0.868	5.06	-2.48	0.0138	0.181	-3.58			SLC9A3R2	-0.561	5.56	-1.29	0.201	1	-4.57			CDKN1A	0.948	5.38	1.52	0.134
ACTA2	-0.79	6.8	-2.45	0.0148	0.19	-4.11			ZDHHC24	1.16	3.55	1.52	0.132	1	-4.58			ZNF33A	0.573	5.88	1.52	0.131	1	-4.44			PERP	-0.538	8.34	-2.48	0.0138	0.181	-4.24			CPQ	0.736	4.34	1.29	0.201	1	-4.58			TBL1XR1	0.489	7.93	1.52	0.134
LUZP2	-0.792	1.36	-2.45	0.0148	0.19	-3.19			SH3BP4	1.11	5.87	1.52	0.132	1	-4.56			OXSM	-0.888	3.28	-1.52	0.131	1	-4.54			C5orf15	0.378	6.77	2.48	0.0138	0.181	-4.01			STK4	0.398	6.28	1.29	0.201	1	-4.57			SEH1L	-0.672	5.5	-1.52	0.134
ANKRD10	0.342	7.51	2.44	0.0148	0.19	-4.24			SLC18A2	-1.79	2.3	-1.52	0.132	1	-4.59			SORCS2	1.37	1.3	1.52	0.131	1	-4.56			CYB5R2	-1.03	3.23	-2.48	0.0138	0.181	-3.26			CCR6	-1.55	1.15	-1.29	0.201	1	-4.59			ADAM8	1.87	2.31	1.52	0.134
ARPC1B	0.405	5.61	2.44	0.0148	0.19	-3.88			EDNRA	-1.97	3.94	-1.52	0.132	1	-4.58			THOC7	-0.578	5.66	-1.52	0.131	1	-4.45			LINC00520	-1.22	-0.00585	-2.47	0.0139	0.182	-3.09			SYCE1L	-1.49	1.08	-1.29	0.201	1	-4.59			CRYBB2P1	-1.91	2.14	-1.52	0.134
NT5DC3	-0.564	3.98	-2.44	0.0148	0.19	-3.49			ARL15	-2.03	2.09	-1.52	0.133	1	-4.59			RNF219	-0.911	3	-1.52	0.131	1	-4.54			SWSAP1	-0.942	3.11	-2.47	0.0139	0.182	-3.27			SMCHD1	0.407	6.77	1.29	0.201	1	-4.56			IER5	-0.892	6.21	-1.52	0.134
TMEM178B	-0.828	1.68	-2.44	0.0148	0.19	-3.2			ZNF799	-1.61	2.65	-1.52	0.133	1	-4.59			NDUFA1	-0.31	8.04	-1.52	0.131	1	-4.38			ADPRM	-0.854	2.89	-2.47	0.0139	0.182	-3.25			SMURF2	-0.508	5.38	-1.29	0.201	1	-4.58			FZD1	-0.922	5.83	-1.52	0.134
DDIT3	-0.757	3.82	-2.44	0.0149	0.19	-3.42			OLFML2B	-2.96	3.82	-1.52	0.133	1	-4.59			FAM208A	-0.432	5.96	-1.52	0.131	1	-4.44			CHAD	-1.32	3.17	-2.47	0.014	0.182	-3.26			SLC7A11	-1.11	2.62	-1.29	0.201	1	-4.59			LOC101929280	-1.82	2.76	-1.52	0.134
RPS10	-0.312	3.9	-2.44	0.0149	0.191	-3.51			TMEM2	-1.18	5.07	-1.52	0.133	1	-4.57			HPRT1	-0.649	5.22	-1.52	0.131	1	-4.47			RGN	-1.28	-0.206	-2.47	0.014	0.182	-3.1			PGM5	1.45	0.581	1.29	0.201	1	-4.59			LIG4	-1.27	3.79	-1.52	0.134
ARL15	-0.859	2.31	-2.44	0.0149	0.191	-3.25			FAM171A1	-0.953	6.76	-1.52	0.133	1	-4.57			RPL3	-0.652	7.14	-1.52	0.131	1	-4.4			HLA-DRA	1.09	7.05	2.47	0.014	0.182	-4.11			PHF21B	-1.45	1.62	-1.29	0.202	1	-4.59			PLEKHM2	0.759	5.89	1.52	0.134
PHLDA3	-0.507	5.69	-2.44	0.015	0.191	-3.92			LOC101927929	1.66	1.85	1.52	0.133	1	-4.59			TPT1-AS1	-1.1	2.53	-1.52	0.131	1	-4.55			LOC100130899	-0.897	3.73	-2.47	0.014	0.182	-3.34			LOC400043	-0.722	4.32	-1.29	0.202	1	-4.58			CAMSAP1	1.04	4.92	1.52	0.134
HIP1	0.361	5.82	2.44	0.015	0.191	-3.93			KLHL9	0.534	6.06	1.52	0.133	1	-4.57			MMP25	-1.49	0.865	-1.52	0.132	1	-4.56			GNB2L1	-0.268	10.3	-2.47	0.014	0.182	-4.6			TNFAIP2	-0.611	7.55	-1.28	0.202	1	-4.56			B3GNT7	-1.67	2.05	-1.52	0.134
SLC35A3	0.305	7.04	2.44	0.0151	0.192	-4.17			PPIC	-1.18	5.45	-1.52	0.133	1	-4.57			NFAT5	0.419	5.87	1.52	0.132	1	-4.44			CNTD1	-1.12	1.9	-2.47	0.014	0.182	-3.17			CP	-1.26	2.18	-1.28	0.202	1	-4.59			VOPP1	0.935	5.14	1.51	0.135
B2M	0.445	10.5	2.44	0.0151	0.193	-4.8			ENTPD4	-1.43	4.31	-1.52	0.133	1	-4.58			RBM8A	-0.349	6.25	-1.52	0.132	1	-4.43			SNCA	-1.08	2.37	-2.47	0.014	0.182	-3.2			MANEA	-0.855	4.26	-1.28	0.202	1	-4.58			GTPBP8	-1.76	2.53	-1.51	0.135
ZNF470	-0.762	2.92	-2.43	0.0152	0.194	-3.33			POSTN	-3.19	7.91	-1.52	0.133	1	-4.55			ACOX3	-0.995	3.19	-1.52	0.132	1	-4.54			HIP1	0.448	5.91	2.47	0.0141	0.182	-3.87			HIVEP3	-0.646	5.35	-1.28	0.202	1	-4.58			PFDN1	-0.785	5.4	-1.51	0.135
CACNA2D2	-0.749	3.05	-2.43	0.0152	0.194	-3.34			APOL6	0.967	7.55	1.52	0.133	1	-4.55			NDUFB11	-0.391	7.28	-1.52	0.132	1	-4.4			RPS28	-0.497	7.28	-2.47	0.0141	0.182	-4.11			BTG3	1.18	3.16	1.28	0.202	1	-4.59			TPM2	-1.13	6.6	-1.51	0.135
LZIC	-0.57	3.98	-2.43	0.0153	0.194	-3.5			CCL2	-2.37	4.52	-1.52	0.133	1	-4.57			LAMA4	1.3	3.84	1.52	0.132	1	-4.53			TRAFD1	0.432	5.21	2.47	0.0141	0.183	-3.74			JMJD6	-0.649	3.96	-1.28	0.202	1	-4.59			SCPEP1	-0.704	7.72	-1.51	0.135
ZFP2	-0.974	1.1	-2.43	0.0153	0.194	-3.21			TMEM200A	-1.78	2.68	-1.52	0.133	1	-4.59			ZFAND2B	-0.836	3.58	-1.52	0.132	1	-4.53			RP11-167H9.6	-1.39	0.0105	-2.47	0.0141	0.183	-3.11			UBE2F	-0.489	5.74	-1.28	0.202	1	-4.57			TANC1	-0.72	6.32	-1.51	0.135
EGLN3	0.623	4.1	2.43	0.0153	0.194	-3.59			HLTF	0.625	6.27	1.52	0.133	1	-4.56			TCEB1	-0.399	6.39	-1.52	0.132	1	-4.42			ALKBH4	-1.07	2.44	-2.47	0.0141	0.183	-3.21			THAP9-AS1	0.466	5.55	1.28	0.202	1	-4.57			TGIF1	0.554	6.97	1.51	0.136
BRINP1	-0.973	0.22	-2.43	0.0153	0.194	-3.18			CCRN4L	-1.21	2.71	-1.52	0.133	1	-4.59			NRP2	1.27	3.01	1.52	0.132	1	-4.55			TMEM18	-0.558	4.97	-2.47	0.0141	0.183	-3.59			DIEXF	0.406	5.17	1.28	0.203	1	-4.58			ZHX2	-0.857	4.75	-1.51	0.136
SAV1	-0.351	6.27	-2.43	0.0153	0.194	-4.05			TAPBP	0.62	8.35	1.52	0.134	1	-4.55			CTU1	-1.1	2.71	-1.52	0.132	1	-4.55			COL4A6	-1.25	2.08	-2.47	0.0142	0.183	-3.2			RPL10	-0.322	7.6	-1.28	0.203	1	-4.56			SYTL4	1.22	4.21	1.51	0.136
SEC31A	0.214	7.59	2.43	0.0154	0.195	-4.28			ZNHIT6	0.68	5.76	1.52	0.134	1	-4.57			LINC00116	-0.483	5.86	-1.52	0.132	1	-4.44			MIR4435-1HG	0.741	3.58	2.47	0.0142	0.183	-3.4			ARHGEF28	-0.866	3.66	-1.28	0.203	1	-4.59			ALAD	0.863	4.98	1.51	0.136
TRDMT1	-0.67	2.93	-2.43	0.0154	0.195	-3.35			AP4S1	1.12	3.27	1.52	0.134	1	-4.58			ABAT	-0.882	4.33	-1.52	0.133	1	-4.51			CDC14A	-1.18	4	-2.47	0.0142	0.183	-3.36			CACNA1C	-0.762	4.02	-1.28	0.203	1	-4.59			FBXO46	0.652	5.6	1.51	0.136
PAK7	-0.884	0.568	-2.43	0.0154	0.195	-3.19			RRP7A	0.489	6.76	1.52	0.134	1	-4.56			RAB34	-0.79	5.66	-1.52	0.133	1	-4.45			UBAC2-AS1	-1.44	0.141	-2.46	0.0143	0.184	-3.12			TUBA4A	-0.989	3.02	-1.28	0.203	1	-4.59			SLC7A8	0.811	6.38	1.51	0.136
NDUFAF4	-0.594	3.79	-2.43	0.0155	0.195	-3.48			PHLDB1	-0.914	5.87	-1.52	0.134	1	-4.57			LOX	1.3	4.49	1.52	0.133	1	-4.52			PPP1R12B	-0.626	4.42	-2.46	0.0144	0.184	-3.51			GRTP1	-1.05	3.52	-1.28	0.203	1	-4.59			PLCXD1	-1.21	3.49	-1.51	0.136
TFEB	-0.737	3.4	-2.43	0.0155	0.195	-3.41			UBE2M	0.479	6.34	1.51	0.134	1	-4.57			TWIST1	1.12	3.12	1.52	0.133	1	-4.54			LINC00152	0.557	4.69	2.46	0.0144	0.184	-3.64			SNPH	-1.07	2.45	-1.28	0.203	1	-4.59			RAB13	0.67	5.12	1.51	0.136
RPP40	-0.765	2.27	-2.43	0.0155	0.195	-3.28			CMTR2	-1.21	4.56	-1.51	0.134	1	-4.58			MRRF	-0.723	4.38	-1.52	0.133	1	-4.51			LOC101927201	-1.19	-0.175	-2.46	0.0144	0.184	-3.12			COL3A1	1.02	10.1	1.28	0.203	1	-4.54			GAS1	-1.51	4.61	-1.51	0.137
HOMEZ	-0.715	2.49	-2.43	0.0155	0.196	-3.3			BRMS1	0.554	5.56	1.51	0.134	1	-4.57			PRR22	-1.43	1.53	-1.52	0.133	1	-4.56			CRIPT	-0.42	5.91	-2.46	0.0144	0.185	-3.85			LOC100996301	1.6	0.254	1.28	0.203	1	-4.59			METTL22	-1.46	2.68	-1.51	0.137
APOOP5	-1.08	0.039	-2.43	0.0155	0.196	-3.18			FAM20B	0.554	6.78	1.51	0.134	1	-4.56			IL1RAP	-1.16	3.36	-1.51	0.133	1	-4.54			LUZP2	-0.99	1.59	-2.46	0.0144	0.185	-3.19			CWC27	0.388	4.6	1.28	0.203	1	-4.58			HYAL2	0.614	6.64	1.51	0.137
FAM47E	-0.95	1.68	-2.43	0.0156	0.196	-3.25			ARIH2	-0.665	5.96	-1.51	0.134	1	-4.57			MED20	-0.706	4.81	-1.51	0.133	1	-4.49			CLTC	0.293	8.3	2.46	0.0144	0.185	-4.3			COL14A1	-0.94	4.5	-1.28	0.203	1	-4.58			IL17RA	-0.677	5	-1.51	0.137
LINC00997	-0.665	2.91	-2.43	0.0156	0.196	-3.36			SEMA3C	1.18	5.17	1.51	0.134	1	-4.56			HINFP	-0.987	3.35	-1.51	0.133	1	-4.54			GABRB1	-0.968	1.43	-2.46	0.0145	0.185	-3.17			PROS1	-1.43	2.58	-1.28	0.204	1	-4.59			SDC4	0.48	9.51	1.51	0.137
LINC00461	-0.911	1.17	-2.43	0.0156	0.196	-3.22			MLXIP	-0.848	5.55	-1.51	0.135	1	-4.58			UBQLN4	-0.771	2.37	-1.51	0.133	1	-4.55			SPAG1	-0.774	4.64	-2.46	0.0145	0.185	-3.55			TIPRL	0.339	5.87	1.28	0.204	1	-4.57			DOK1	2.07	2.25	1.51	0.137
LIMS2	-0.991	3.1	-2.42	0.0156	0.196	-3.4			CD248	-2.33	3.58	-1.51	0.135	1	-4.58			NFKBIB	-0.855	3.29	-1.51	0.134	1	-4.54			EPB41L4A-AS1	-0.57	4.87	-2.46	0.0145	0.185	-3.62			MVB12A	-0.399	5.49	-1.28	0.204	1	-4.57			LOC102723927	2.24	0.961	1.51	0.137
C17orf58	-0.434	5.72	-2.42	0.0156	0.196	-3.93			GGNBP2	-0.543	5.8	-1.51	0.135	1	-4.57			ANAPC11	-0.555	6.91	-1.51	0.134	1	-4.4			ADCY1	-1.04	5.9	-2.46	0.0145	0.185	-3.78			FAM49A	-1.17	2.88	-1.28	0.204	1	-4.59			FOXN3	-0.996	4.88	-1.51	0.137
RPL7A	-0.271	8.29	-2.42	0.0156	0.196	-4.42			MINPP1	-1.22	4.39	-1.51	0.135	1	-4.58			RPL23AP32	-0.776	2	-1.51	0.134	1	-4.55			OR4K2	-1.15	0.466	-2.46	0.0146	0.186	-3.15			SUMO1P3	0.545	3.97	1.28	0.204	1	-4.59			FUS	0.444	7.44	1.51	0.137
FAM111A	0.425	5.99	2.42	0.0156	0.196	-4.03			ENOPH1	-0.674	6.17	-1.51	0.135	1	-4.57			LMX1B	-0.682	4.47	-1.51	0.134	1	-4.51			GNAO1	-1.03	1.9	-2.46	0.0146	0.186	-3.2			RPS2	-0.31	9.55	-1.28	0.204	1	-4.55			PTH2R	-2.12	1.86	-1.51	0.137
GTF3C1	0.319	6.78	2.42	0.0156	0.196	-4.15			NABP1	-1.04	4.11	-1.51	0.135	1	-4.58			DESI2	-0.467	5.78	-1.51	0.134	1	-4.45			AGBL5	-0.894	3.22	-2.46	0.0146	0.186	-3.31			SNHG19	-0.536	5.94	-1.28	0.204	1	-4.57			ITPRIPL2	0.889	6.88	1.51	0.137
AGBL5	-0.679	3.39	-2.42	0.0156	0.196	-3.42			PLOD3	-0.861	6.59	-1.51	0.135	1	-4.57			LZIC	-0.936	3.53	-1.51	0.134	1	-4.53			TST	-0.674	4.53	-2.45	0.0146	0.186	-3.55			ZNF217	0.389	8.1	1.28	0.204	1	-4.56			CCDC125	1.03	3.89	1.5	0.138
PQBP1	-0.334	5.3	-2.42	0.0157	0.196	-3.86			KIAA1199	-2.56	1.91	-1.51	0.135	1	-4.59			PUS10	-0.95	3.16	-1.51	0.134	1	-4.55			FAM86B3P	-1.16	1.85	-2.45	0.0147	0.187	-3.21			DNAJB9	-0.627	5.54	-1.28	0.204	1	-4.57			CREBZF	0.572	6.79	1.5	0.138
PINX1	-0.923	1.5	-2.42	0.0157	0.196	-3.25			DHRS4-AS1	0.738	5.48	1.51	0.135	1	-4.57			KIAA1161	-0.817	3.5	-1.51	0.134	1	-4.54			LINC00936	-1.25	0.786	-2.45	0.0147	0.187	-3.16			CCZ1	0.341	4	1.28	0.204	1	-4.59			GADD45B	0.804	5.75	1.5	0.138
APOBEC2	-0.785	1.74	-2.42	0.0158	0.196	-3.25			IFT46	-1.39	2.96	-1.51	0.135	1	-4.59			PRR24	0.673	4.86	1.51	0.134	1	-4.49			PITPNM3	-1.15	0.88	-2.45	0.0147	0.187	-3.17			TMEM135	0.479	5.16	1.28	0.204	1	-4.58			PGS1	1.08	4.3	1.5	0.138
CC2D1A	-0.446	5.32	-2.42	0.0158	0.196	-3.85			ZCCHC8	-1.02	4.77	-1.51	0.135	1	-4.58			ENHO	-1.57	0.349	-1.51	0.134	1	-4.56			AMDHD1	-1.19	1.71	-2.45	0.0148	0.187	-3.2			SVIL	0.516	5.93	1.28	0.204	1	-4.57			EVA1C	-1.09	4.99	-1.5	0.138
FGF14	-0.984	1.07	-2.42	0.0158	0.197	-3.23			FLT1	-1.68	4.37	-1.51	0.135	1	-4.58			FAM3A	0.523	5.13	1.51	0.134	1	-4.48			EGR3	-1.32	3.86	-2.45	0.0148	0.187	-3.43			AARD	0.805	3.5	1.28	0.204	1	-4.59			ITSN2	1.39	4.25	1.5	0.138
ARHGEF38	0.565	4.6	2.42	0.0159	0.198	-3.78			ARHGEF28	1.41	3.12	1.51	0.135	1	-4.58			NEAT1	0.485	10	1.51	0.134	1	-4.37			SLC2A10	0.517	6.33	2.45	0.0148	0.188	-3.99			CCNB1	0.504	5.56	1.28	0.205	1	-4.57			FKBP10	1.49	2.38	1.5	0.138
GLCCI1	0.451	5.4	2.42	0.0159	0.198	-3.91			C9orf89	-0.852	5.15	-1.51	0.135	1	-4.58			SNTB2	0.596	5.49	1.51	0.134	1	-4.46			TFAP2B	-1.22	5	-2.45	0.0149	0.188	-3.66			IGFALS	-1.66	0.806	-1.28	0.205	1	-4.59			NSDHL	-1.14	5.06	-1.5	0.138
LOC101927420	-1.05	-0.49	-2.42	0.0159	0.198	-3.19			FRMD6	-1.13	5.14	-1.51	0.136	1	-4.57			SCO1	-0.86	3.39	-1.51	0.134	1	-4.54			SPATA32	-0.926	2.68	-2.45	0.0149	0.188	-3.28			FAM83B	-1.09	2.33	-1.28	0.205	1	-4.59			PDK2	-1.52	4.33	-1.5	0.139
SLC17A8	-0.789	0.534	-2.42	0.016	0.198	-3.22			CRISPLD1	1.24	6.53	1.51	0.136	1	-4.57			DPH2	-0.738	4.67	-1.51	0.134	1	-4.5			CHD7	-0.639	5.45	-2.45	0.0149	0.188	-3.77			PAIP2B	0.864	2.68	1.28	0.205	1	-4.59			CRTC3	0.988	4.79	1.5	0.139
GRAMD3	-0.533	4.79	-2.42	0.016	0.198	-3.76			NID2	-2.06	3.48	-1.51	0.136	1	-4.58			CA13	-1.25	1.77	-1.51	0.135	1	-4.56			LY75	-1.26	3.56	-2.45	0.0149	0.188	-3.36			ZNF524	-0.649	5.31	-1.28	0.205	1	-4.58			DUSP8	-1.13	4.31	-1.5	0.139
CDNF	-0.96	-0.0769	-2.42	0.016	0.198	-3.2			NXN	-1.47	3.91	-1.51	0.136	1	-4.59			UNC119B	-0.853	4.26	-1.51	0.135	1	-4.51			LNX1	-0.641	4.48	-2.45	0.0149	0.188	-3.55			RASD2	-1.11	3.35	-1.28	0.205	1	-4.59			MT1E	-1.01	5	-1.5	0.139
BZRAP1-AS1	-0.988	0.391	-2.41	0.016	0.198	-3.21			ZBTB40	-0.918	4.47	-1.51	0.136	1	-4.58			AGTRAP	-0.596	6.23	-1.51	0.135	1	-4.44			PDZK1	-1.27	1.92	-2.45	0.0149	0.188	-3.22			EXOG	-1.04	2.74	-1.28	0.205	1	-4.59			CHST9	-2.11	1.43	-1.5	0.139
POGZ	0.266	7.4	2.41	0.0161	0.198	-4.29			USMG5	-0.667	7.45	-1.51	0.136	1	-4.56			PEAK1	0.774	4.72	1.51	0.135	1	-4.5			STXBP5	-0.71	4.93	-2.45	0.0149	0.188	-3.63			CAPN2	0.7	6.92	1.28	0.205	1	-4.56			ATP6V1D	-0.77	5.86	-1.5	0.139
NUDCD2	-0.402	5.03	-2.41	0.0161	0.198	-3.8			WNT2	-2.61	1.83	-1.51	0.136	1	-4.59			SERTAD4	-0.568	5.45	-1.51	0.135	1	-4.46			SLC17A8	-0.965	0.632	-2.45	0.015	0.188	-3.17			FERMT1	-1.29	1.18	-1.28	0.205	1	-4.59			SEC31A	0.439	7.63	1.5	0.139
MAFF	-0.668	3.77	-2.41	0.0161	0.198	-3.51			GUK1	0.552	9.04	1.51	0.136	1	-4.54			BCL2	-1.04	3.36	-1.51	0.135	1	-4.53			LINC01003	-1.18	2.85	-2.45	0.015	0.188	-3.28			FXN	-0.725	3.81	-1.28	0.205	1	-4.59			SMIM20	-1.21	3.85	-1.5	0.139
SLC39A4	-0.487	5.31	-2.41	0.0161	0.198	-3.8			DDIT4	-0.837	4.77	-1.51	0.136	1	-4.58			EMC1	-0.465	5.33	-1.51	0.135	1	-4.48			CAPN7	-0.517	5.68	-2.45	0.015	0.188	-3.82			KSR1	-1.08	4.27	-1.27	0.205	1	-4.59			MAPKAPK3	0.661	5.79	1.5	0.139
LYAR	-0.772	2.98	-2.41	0.0161	0.198	-3.39			TMED10P1	-0.675	4.94	-1.51	0.136	1	-4.58			TMEM194A	-0.721	4.86	-1.51	0.135	1	-4.49			SIM2	-1.01	1.89	-2.45	0.015	0.188	-3.22			STK38	0.464	5.21	1.27	0.206	1	-4.58			EPB41L4B	-1.19	4.59	-1.5	0.139
PCP2	-0.897	1.62	-2.41	0.0161	0.198	-3.27			NCDN	-0.905	5.53	-1.5	0.137	1	-4.58			CHCHD7	-0.628	4.41	-1.51	0.135	1	-4.51			LOC100996266	-1.22	0.31	-2.45	0.015	0.188	-3.17			TPM3	0.323	7.15	1.27	0.206	1	-4.56			KDM1B	-0.878	4.51	-1.5	0.14
CPZ	1.16	0.314	2.41	0.0161	0.198	-3.23			SMG8	-1.24	3.65	-1.5	0.137	1	-4.59			B9D1	-0.985	2.97	-1.51	0.135	1	-4.55			TMEM194A	0.667	4.53	2.44	0.0151	0.188	-3.62			FAH	0.645	5	1.27	0.206	1	-4.58			CIB1	0.552	7.04	1.5	0.14
C21orf67	-1	1.55	-2.41	0.0161	0.198	-3.27			KLC3	-2.06	1.2	-1.5	0.137	1	-4.59			RIIAD1	-1.58	0.309	-1.51	0.135	1	-4.57			TMX4	-0.64	4.66	-2.44	0.0151	0.188	-3.6			TOR3A	0.392	5.91	1.27	0.206	1	-4.57			DNAJC10	0.443	7.26	1.5	0.14
LY75	-0.974	3.57	-2.41	0.0162	0.199	-3.49			TRNL1	1.06	5.99	1.5	0.137	1	-4.57			DNMT3B	-0.995	3.14	-1.51	0.136	1	-4.54			RQCD1	0.325	6.21	2.44	0.0151	0.189	-3.98			TP63	-1.75	3.93	-1.27	0.206	1	-4.59			CHST3	-1.44	3.92	-1.5	0.14
LOC101927340	-0.885	1.16	-2.41	0.0162	0.199	-3.25			NOP58	-0.652	6.11	-1.5	0.137	1	-4.57			TEX10	-0.68	3.74	-1.51	0.136	1	-4.53			ZNF568	-0.765	3.42	-2.44	0.0151	0.189	-3.37			ARHGAP29	0.494	6.01	1.27	0.206	1	-4.57			DHRS7B	-1.03	3.84	-1.5	0.14
SMIM4	-0.437	4.46	-2.41	0.0162	0.199	-3.71			ZNF678	0.932	5.08	1.5	0.137	1	-4.58			DAPK3	0.577	5.04	1.5	0.136	1	-4.49			LOC100131289	-1.44	0.586	-2.44	0.0151	0.189	-3.19			RPN2	0.286	7.97	1.27	0.206	1	-4.56			S100PBP	0.862	5.25	1.5	0.14
GCSHP3	-1.03	1.25	-2.41	0.0162	0.199	-3.26			MAL2	0.728	8.9	1.5	0.137	1	-4.55			GPR39	-1.09	2.35	-1.5	0.136	1	-4.55			GALK2	-0.952	3.08	-2.44	0.0152	0.189	-3.33			INHBB	0.636	5.08	1.27	0.206	1	-4.58			EFNA1	0.499	7.91	1.5	0.14
HIC1	1	2.23	2.41	0.0162	0.199	-3.33			CLASP2	-0.715	5.35	-1.5	0.137	1	-4.58			DPM2	-0.388	6.65	-1.5	0.136	1	-4.42			DBN1	0.697	4.8	2.44	0.0152	0.189	-3.7			TIMM23	0.33	6.09	1.27	0.206	1	-4.57			SOX6	-1.24	3.14	-1.5	0.14
TOB1-AS1	-1.01	0.781	-2.41	0.0163	0.2	-3.24			TC2N	0.657	5.96	1.5	0.137	1	-4.56			FAM110B	0.738	5.02	1.5	0.136	1	-4.48			TMEM61	-1.4	0.156	-2.44	0.0152	0.189	-3.18			USP46	-0.674	4.85	-1.27	0.206	1	-4.58			KDM2A	0.448	7.02	1.5	0.14
GCDH	-0.614	2.87	-2.41	0.0164	0.2	-3.38			C11orf58	0.46	7.25	1.5	0.137	1	-4.56			SLC29A2	-1.05	4.31	-1.5	0.136	1	-4.51			FBXW2	0.376	6.18	2.44	0.0153	0.189	-3.98			GLI4	-0.684	5.31	-1.27	0.206	1	-4.58			ICA1	0.772	6.63	1.5	0.14
UBA52	-0.204	9.45	-2.41	0.0164	0.2	-4.66			PIK3CG	-2	3.04	-1.5	0.137	1	-4.59			CADM1	0.929	3.84	1.5	0.136	1	-4.52			FAU	-0.259	9.35	-2.44	0.0153	0.189	-4.5			RAB3D	0.397	6.66	1.27	0.206	1	-4.57			KRT5	-1.35	5.99	-1.49	0.14
CDKL2	-0.901	1.75	-2.41	0.0164	0.2	-3.3			SMPD4	0.7	4.79	1.5	0.138	1	-4.58			CDCA8	-0.885	4.41	-1.5	0.136	1	-4.51			RPUSD3	-1.07	3.02	-2.44	0.0153	0.189	-3.34			LEPROT	0.253	7.19	1.27	0.206	1	-4.56			WDR43	-0.576	5.65	-1.49	0.14
LBH	-0.905	4.82	-2.41	0.0164	0.2	-3.73			NAP1L5	-1.87	2.13	-1.5	0.138	1	-4.59			TIMM22	-0.784	3.95	-1.5	0.136	1	-4.53			FAM60A	-0.614	4.24	-2.44	0.0153	0.189	-3.54			LATS1	0.366	6.08	1.27	0.207	1	-4.57			SLC39A4	-0.985	4.79	-1.49	0.14
PLIN4	-0.982	1.49	-2.41	0.0164	0.2	-3.29			TKT	-0.764	6.09	-1.5	0.138	1	-4.57			LOC550643	-0.671	5.25	-1.5	0.137	1	-4.47			GRIK1	-0.972	2.41	-2.44	0.0153	0.189	-3.26			LRRC16B	-1.07	1.57	-1.27	0.207	1	-4.59			TSC22D2	-0.793	5.74	-1.49	0.14
CFI	-0.974	1.7	-2.41	0.0164	0.2	-3.3			TOP1	0.579	6.46	1.5	0.138	1	-4.56			ACP6	-0.924	3.07	-1.5	0.137	1	-4.54			ZNF385D	-0.997	2.2	-2.44	0.0153	0.189	-3.26			TMC5	0.914	4.41	1.27	0.207	1	-4.58			EIF2S3	-0.558	7.4	-1.49	0.14
LOC101929410	-1.02	-0.0972	-2.41	0.0164	0.2	-3.22			RGS4	-2.59	3.27	-1.5	0.138	1	-4.59			C15orf65	-1.12	2.06	-1.5	0.137	1	-4.56			LOC101929005	-1.25	1.01	-2.44	0.0153	0.189	-3.2			MATN3	-1.03	5.37	-1.27	0.207	1	-4.58			WWC1	-0.695	6.69	-1.49	0.14
RNF24	0.469	5.37	2.41	0.0165	0.2	-3.94			MMRN2	-2.57	2.19	-1.5	0.138	1	-4.59			SFPQ	0.262	8.17	1.5	0.137	1	-4.39			SRSF6	0.297	7.9	2.44	0.0153	0.189	-4.28			ANKRD13A	0.414	5.64	1.27	0.207	1	-4.57			TCF7	-1.53	2.76	-1.49	0.14
MFAP4	1.27	0.937	2.4	0.0165	0.2	-3.28			SERPINF1	-1.99	4.4	-1.5	0.138	1	-4.58			MAN2B1	0.446	5.94	1.5	0.137	1	-4.45			LOC101929563	-1.02	1.32	-2.44	0.0153	0.189	-3.22			TMTC1	-0.863	5.06	-1.27	0.207	1	-4.58			SAPCD2	-1.19	3.58	-1.49	0.14
NDUFB8	-0.273	6.14	-2.4	0.0165	0.2	-4.08			PHKA2	-0.958	4.14	-1.5	0.138	1	-4.58			MTF2	0.537	6.06	1.5	0.137	1	-4.45			SDCBP	0.374	7.19	2.44	0.0153	0.189	-4.18			DHX9	0.275	6.61	1.27	0.207	1	-4.57			SCEL	-1.94	0.558	-1.49	0.141
VEGFA	0.342	7.48	2.4	0.0165	0.2	-4.31			SVEP1	-1.42	2.96	-1.5	0.138	1	-4.59			SNX30	0.551	4.89	1.5	0.137	1	-4.49			PEG3	-1.16	2.64	-2.44	0.0153	0.189	-3.28			YLPM1	-0.442	5.28	-1.27	0.207	1	-4.58			TCEAL4	0.479	6.71	1.49	0.141
COPB2	0.247	6.86	2.4	0.0165	0.2	-4.23			GPR39	2.09	-0.351	1.5	0.138	1	-4.59			KIAA1522	0.306	8.5	1.5	0.137	1	-4.39			MEG3	0.96	1.92	2.44	0.0154	0.189	-3.28			ELN	-1.39	4.1	-1.27	0.208	1	-4.58			TIA1	0.599	7.87	1.49	0.141
ALDH7A1	-0.326	5.42	-2.4	0.0165	0.2	-3.93			RBM8A	0.52	6.58	1.5	0.138	1	-4.56			PPIL6	-0.939	2.05	-1.5	0.137	1	-4.56			VIM	0.73	8.4	2.44	0.0154	0.189	-4.4			GPATCH2	0.444	5.39	1.27	0.208	1	-4.58			KIFAP3	0.856	5.32	1.49	0.141
APOOL	0.292	5.93	2.4	0.0166	0.2	-4.05			CDKAL1	0.668	4.71	1.5	0.138	1	-4.58			LMOD1	-1.34	2.89	-1.5	0.137	1	-4.55			LOC101927420	-1.31	-0.44	-2.44	0.0154	0.189	-3.17			CD276	0.382	6.03	1.27	0.208	1	-4.57			TSNAX	0.64	6.95	1.49	0.141
ARID5A	-0.612	4.99	-2.4	0.0166	0.2	-3.81			SLC9A2	2.05	1.14	1.5	0.138	1	-4.59			ATP6V0C	0.261	7.66	1.5	0.137	1	-4.4			WASF3	-1.14	2.41	-2.44	0.0154	0.189	-3.3			ETV5	-0.894	3.09	-1.27	0.208	1	-4.59			CDS2	0.591	5.97	1.49	0.141
GPN1	-0.548	3.98	-2.4	0.0166	0.2	-3.58			LOC100129461	-2.2	0.724	-1.5	0.138	1	-4.59			PAPSS2	0.878	5.52	1.5	0.137	1	-4.46			FAM196A	-0.987	4.25	-2.43	0.0155	0.19	-3.51			LPGAT1	0.299	6.79	1.27	0.208	1	-4.57			LAMTOR4	0.463	7.05	1.49	0.141
LHX9	-0.928	1.47	-2.4	0.0166	0.2	-3.29			PLEKHG2	-1.24	4.05	-1.5	0.139	1	-4.58			SOX4	0.263	9.71	1.5	0.137	1	-4.38			FAM222A	-1.17	2.96	-2.43	0.0155	0.19	-3.3			USP32	-0.532	5.19	-1.27	0.208	1	-4.58			CTNND2	-1.96	0.648	-1.49	0.141
SLC16A4	-0.617	3.64	-2.4	0.0166	0.201	-3.53			EHD2	-1.69	4.16	-1.5	0.139	1	-4.58			GCN1L1	0.505	6.07	1.5	0.137	1	-4.44			SRSF12	-1.08	0.105	-2.43	0.0155	0.19	-3.19			SLC43A1	-0.933	3.86	-1.27	0.208	1	-4.59			PLAA	-0.881	4.54	-1.49	0.141
PRKCQ-AS1	-0.671	1.9	-2.4	0.0167	0.202	-3.32			TMEM184C	0.815	4.2	1.5	0.139	1	-4.58			TTC39C	-0.676	3.71	-1.5	0.138	1	-4.53			U2AF2	0.357	5.86	2.43	0.0156	0.191	-3.94			CHMP7	0.519	5.13	1.27	0.208	1	-4.58			KANSL3	0.671	5.76	1.49	0.141
CYP39A1	-1.03	0.357	-2.4	0.0167	0.202	-3.25			RASGRF2	-1.9	2.26	-1.5	0.139	1	-4.59			ANXA3	-0.835	4.71	-1.5	0.138	1	-4.5			TRIM3	0.661	3.81	2.43	0.0156	0.191	-3.51			CAMKK1	1.03	2.76	1.27	0.208	1	-4.59			ACSF2	-1.11	5.56	-1.49	0.141
RP11-242D8.1	-0.854	1.89	-2.4	0.0167	0.202	-3.31			USP31	-0.76	5.74	-1.5	0.139	1	-4.57			CMTM3	0.746	6.08	1.5	0.138	1	-4.45			TSLP	-1.25	-0.282	-2.43	0.0156	0.191	-3.19			ATP5J2	-0.276	7.55	-1.27	0.208	1	-4.56			HOOK2	0.815	4.39	1.49	0.141
RIMS3	-0.887	1.48	-2.4	0.0168	0.202	-3.31			C1orf35	-0.653	5.36	-1.5	0.139	1	-4.58			CAV2	-0.835	4.96	-1.5	0.138	1	-4.5			WDR73	-0.728	4.36	-2.43	0.0156	0.191	-3.53			DACH1	-0.929	4.5	-1.27	0.208	1	-4.59			RPS11	0.408	10.3	1.49	0.141
IFI44	0.87	4.08	2.4	0.0168	0.202	-3.65			PTN	-1.97	2.88	-1.5	0.139	1	-4.59			FNDC5	1.24	0.304	1.5	0.138	1	-4.57			CRISPLD1	-1.35	3.44	-2.43	0.0156	0.191	-3.4			FGF23	0.543	3.28	1.27	0.208	1	-4.59			GCSH	-1.91	1.42	-1.49	0.142
SYNGR1	-0.576	4.47	-2.4	0.0168	0.202	-3.67			GEMIN5	-1.21	4.6	-1.49	0.139	1	-4.58			MGAT4A	0.547	6.44	1.49	0.138	1	-4.43			NOX4	1.07	1.88	2.43	0.0157	0.192	-3.3			SEPT7P2	-1.2	2.3	-1.26	0.209	1	-4.59			GPSM3	1.44	3.3	1.49	0.142
RECK	0.948	2.15	2.4	0.0168	0.202	-3.37			WDR47	-1.43	3.77	-1.49	0.139	1	-4.59			RPS24	-0.281	10.3	-1.49	0.138	1	-4.39			RPL14	-0.312	8.81	-2.43	0.0157	0.192	-4.44			KLHL25	-1.05	2.79	-1.26	0.209	1	-4.59			PDGFA	-0.964	5.97	-1.49	0.142
MYL5	-0.984	0.792	-2.4	0.0169	0.203	-3.27			SEMA6B	-2.52	0.692	-1.49	0.139	1	-4.59			FGF1	-1.17	3	-1.49	0.139	1	-4.54			SUCO	0.366	6.77	2.43	0.0158	0.193	-4.14			PAK4	-0.56	3.35	-1.26	0.209	1	-4.59			DST	-0.98	7.07	-1.49	0.142
LOC101927809	-0.95	2.22	-2.39	0.0169	0.203	-3.35			LOC339803	0.957	3.85	1.49	0.14	1	-4.58			SLC2A1	-0.594	6.06	-1.49	0.139	1	-4.45			ZNF708	-0.777	3.25	-2.43	0.0159	0.193	-3.4			MAP3K10	-0.879	2.39	-1.26	0.209	1	-4.59			TRAFD1	0.905	4.55	1.49	0.142
RRS1	-0.487	4.29	-2.39	0.017	0.203	-3.64			LOC101928212	1.88	1.8	1.49	0.14	1	-4.59			PCNT	0.552	5.33	1.49	0.139	1	-4.47			MFGE8	-0.933	4.88	-2.43	0.0159	0.193	-3.72			IFITM2	-0.405	7.26	-1.26	0.209	1	-4.56			LOXL4	-2.46	1.79	-1.49	0.142
GPC6	0.904	1.14	2.39	0.017	0.203	-3.3			SUMO2	0.691	7.01	1.49	0.14	1	-4.56			NDUFB4	-0.336	7.09	-1.49	0.139	1	-4.41			FKBP1B	-1.34	1.7	-2.42	0.0159	0.194	-3.26			KIFAP3	0.379	5.87	1.26	0.209	1	-4.57			SERAC1	-1.17	3.77	-1.49	0.142
SCAPER	-0.631	3.56	-2.39	0.017	0.203	-3.51			HECTD2	-1.14	3.72	-1.49	0.14	1	-4.59			FASTKD1	-0.958	2.86	-1.49	0.139	1	-4.55			TWSG1	0.449	5.8	2.42	0.016	0.194	-3.95			R3HCC1	-0.501	4.26	-1.26	0.209	1	-4.58			LIMK1	1.08	4.49	1.49	0.142
MST1P2	-0.796	1.63	-2.39	0.017	0.203	-3.32			OBSL1	0.753	5.29	1.49	0.14	1	-4.57			RBM38	-0.726	4.28	-1.49	0.139	1	-4.52			RPL26	-0.339	8.72	-2.42	0.016	0.194	-4.45			CLMN	0.356	6.69	1.26	0.209	1	-4.57			RN7SL2	1.26	2.7	1.49	0.142
PXMP2	-0.61	3.76	-2.39	0.017	0.203	-3.56			SAP30	-1.17	4.14	-1.49	0.14	1	-4.58			PTPRT	-1.02	1.71	-1.49	0.139	1	-4.56			HOTAIRM1	-1.33	1.45	-2.42	0.016	0.194	-3.26			ABL2	0.406	5.97	1.26	0.21	1	-4.57			PRLR	-0.574	7.3	-1.49	0.142
RAI2	-0.821	3.52	-2.39	0.017	0.203	-3.53			PLCL2	-2.3	1.55	-1.49	0.14	1	-4.59			CAMK2N1	-0.698	7.51	-1.49	0.139	1	-4.41			GJB3	-1.32	-0.513	-2.42	0.016	0.194	-3.2			ITGB8	-1.27	3.63	-1.26	0.21	1	-4.59			EVA1A	-1.98	2.09	-1.48	0.143
GDAP1	-0.59	4.79	-2.39	0.017	0.203	-3.75			ZNF691	-1.11	4	-1.49	0.14	1	-4.59			MATN3	1.43	3.05	1.49	0.139	1	-4.55			RNF139	0.384	6.17	2.42	0.016	0.194	-4.04			CDH3	-1.92	3	-1.26	0.21	1	-4.59			SLC36A4	-1.6	3.33	-1.48	0.143
ZFP3	-0.712	3.06	-2.39	0.0171	0.203	-3.44			LUM	-3.29	6.91	-1.49	0.14	1	-4.56			SLC25A24	-0.545	5.62	-1.49	0.139	1	-4.46			BRD7	-0.582	4.3	-2.42	0.016	0.194	-3.57			EXOSC6	-0.619	3.86	-1.26	0.21	1	-4.59			SCGN	-2.27	2.3	-1.48	0.143
SLC10A7	-0.715	3.51	-2.39	0.0171	0.203	-3.49			ACKR3	-2.92	2.21	-1.49	0.14	1	-4.59			PTPRJ	0.59	4.75	1.49	0.139	1	-4.49			TMC5	0.94	4.72	2.42	0.016	0.194	-3.76			CCDC93	-0.582	5.03	-1.26	0.21	1	-4.58			CCDC127	-1.65	3.06	-1.48	0.143
SNRPA1	-0.472	2.99	-2.39	0.0171	0.203	-3.44			C1orf226	-1.47	2.91	-1.49	0.14	1	-4.59			MMP7	-1.85	1.76	-1.49	0.139	1	-4.56			ERAP2	0.825	3.99	2.42	0.0161	0.194	-3.62			SLC22A18	-0.578	4.63	-1.26	0.21	1	-4.58			SUMO1P3	-1.12	4.72	-1.48	0.143
RARRES3	0.511	6.74	2.39	0.0171	0.203	-4.26			ZNF410	-0.705	5.44	-1.49	0.141	1	-4.57			SMIM19	-0.689	5.14	-1.49	0.139	1	-4.48			MAN2B2	0.41	5.59	2.42	0.0161	0.194	-3.91			PRMT9	-0.864	3.3	-1.26	0.21	1	-4.59			ZNF32	1.66	3.35	1.48	0.143
FOXO3	0.252	6.34	2.39	0.0171	0.203	-4.16			TRAP1	-0.809	5.47	-1.49	0.141	1	-4.58			XAB2	-0.732	3.49	-1.49	0.139	1	-4.54			SNHG8	-0.427	7.16	-2.42	0.0161	0.194	-4.17			VPS4A	-0.426	5.54	-1.26	0.21	1	-4.58			ARHGAP12	0.722	6.07	1.48	0.143
MPP6	-0.674	2.9	-2.39	0.0171	0.203	-3.45			C22orf39	0.6	5.42	1.49	0.141	1	-4.57			TMEM126A	-0.771	4.44	-1.49	0.139	1	-4.51			TMEM107	-0.994	3.37	-2.42	0.0161	0.195	-3.41			RP11-65J3.1	-1.19	2.02	-1.26	0.21	1	-4.59			HSPA14	-0.814	4.99	-1.48	0.143
CUEDC1	0.366	5.21	2.39	0.0171	0.203	-3.92			PDLIM5	-0.632	7.68	-1.49	0.141	1	-4.56			RASAL2	0.526	5.25	1.49	0.14	1	-4.48			MFAP4	1.63	0.205	2.42	0.0161	0.195	-3.25			DYNLL1	0.327	8.07	1.26	0.21	1	-4.56			ZNF521	-1.21	4.03	-1.48	0.143
JMJD7	-0.904	2.16	-2.39	0.0171	0.203	-3.36			DACT1	-2.43	2.52	-1.49	0.141	1	-4.59			NCBP1	-0.408	5.24	-1.49	0.14	1	-4.49			VPS18	-0.831	3.9	-2.42	0.0162	0.195	-3.5			SEPHS1	0.347	5.95	1.26	0.21	1	-4.57			PDGFC	-1.04	4.85	-1.48	0.143
NOL12	-0.598	3.8	-2.39	0.0171	0.203	-3.56			GRAMD2	0.88	4.18	1.49	0.141	1	-4.58			FASTKD5	-0.866	3.1	-1.49	0.14	1	-4.55			TMPRSS11F	-1.06	0.179	-2.42	0.0162	0.195	-3.22			ZNF763	-1.08	1.91	-1.26	0.21	1	-4.59			KCNE4	1.59	5.09	1.48	0.143
PRRC2C	0.217	8.16	2.39	0.0171	0.203	-4.47			FRZB	-2.48	3.87	-1.49	0.141	1	-4.59			IL1RN	-1.32	2.07	-1.49	0.14	1	-4.56			MGST2	-0.409	5.55	-2.42	0.0162	0.195	-3.87			TMEM248	0.29	7.2	1.26	0.21	1	-4.56			ARHGEF3	0.899	4.62	1.48	0.143
DIS3L	-0.321	5.07	-2.39	0.0172	0.203	-3.88			PTCHD3P1	-1.25	3.15	-1.49	0.141	1	-4.59			CPLX1	-1.12	1.67	-1.49	0.14	1	-4.56			BRINP1	-1.22	0.00623	-2.42	0.0162	0.195	-3.23			BCOR	0.835	4.77	1.26	0.211	1	-4.58			HDGFRP3	1.26	4.43	1.48	0.143
RPS28	-0.349	7.22	-2.39	0.0172	0.203	-4.32			CCNA2	-0.942	4.98	-1.49	0.141	1	-4.58			HEATR6	-0.907	3.82	-1.49	0.14	1	-4.54			RADIL	-1.22	0.646	-2.42	0.0163	0.196	-3.24			SLC39A11	0.396	6.76	1.26	0.211	1	-4.57			VSNL1	-2.34	1.42	-1.48	0.143
PJA1	-0.711	3.15	-2.39	0.0172	0.203	-3.48			GREB1	-1.35	3.33	-1.49	0.141	1	-4.59			CIAO1	0.303	6.87	1.49	0.14	1	-4.42			AMIGO1	-1.27	0.269	-2.42	0.0163	0.196	-3.23			FAM155A	1.22	1.76	1.26	0.211	1	-4.59			CD46	0.431	9.59	1.48	0.144
DSN1	0.437	4.48	2.39	0.0172	0.203	-3.75			PRDM14	2.03	-0.103	1.49	0.141	1	-4.59			EMX2	0.694	3.25	1.49	0.14	1	-4.54			ABCC3	-0.923	4.13	-2.42	0.0163	0.196	-3.59			DDX26B	-1.37	1.91	-1.26	0.211	1	-4.59			UTP15	-0.907	4.48	-1.48	0.144
PCCB	-0.33	5.31	-2.39	0.0172	0.203	-3.93			SLC13A5	2.03	-0.382	1.49	0.141	1	-4.59			SRSF11	0.384	8.03	1.49	0.14	1	-4.4			LINC00885	-1.05	1.19	-2.41	0.0163	0.196	-3.27			DHRS4	-1.18	1.34	-1.26	0.211	1	-4.59			SLC4A7	-0.689	5.99	-1.48	0.144
C3orf80	1.1	1.71	2.39	0.0172	0.203	-3.35			CCDC34	0.723	5.13	1.49	0.142	1	-4.57			CARD10	-1.48	2.17	-1.49	0.141	1	-4.56			TF	-1.24	0.233	-2.41	0.0163	0.196	-3.24			ZFP36L1	0.73	8.36	1.26	0.211	1	-4.56			NEUROD2	-0.988	4.92	-1.48	0.144
PPP3R1	-0.357	4.86	-2.39	0.0173	0.203	-3.79			PGM2	-1.03	4.2	-1.49	0.142	1	-4.58			PTBP2	0.656	5.25	1.49	0.141	1	-4.48			CYR61	0.895	4.9	2.41	0.0164	0.196	-3.83			KCNK3	-1.32	2.61	-1.26	0.211	1	-4.59			INTS2	-1.02	4.25	-1.48	0.144
GMEB1	-0.81	2.09	-2.39	0.0173	0.203	-3.36			DNAAF2	-0.825	4.68	-1.48	0.142	1	-4.58			KLRG2	-1.32	1.57	-1.49	0.141	1	-4.56			ZNF577	-0.833	3.68	-2.41	0.0164	0.196	-3.47			GRAMD4	0.456	5.93	1.26	0.211	1	-4.57			CDK2AP1	-0.714	7.54	-1.48	0.144
CD74	0.662	9.23	2.38	0.0174	0.204	-4.71			ZNF614	1.01	4.32	1.48	0.142	1	-4.58			MAPK8IP3	0.797	5.43	1.49	0.141	1	-4.48			ZCWPW1	-0.991	2.23	-2.41	0.0164	0.196	-3.32			S100A11	0.716	9.07	1.26	0.211	1	-4.55			RHBDF1	0.696	6.16	1.48	0.145
C17orf97	-0.72	3.02	-2.38	0.0174	0.204	-3.46			GALNS	-0.912	4.14	-1.48	0.142	1	-4.58			TPCN1	0.458	6.49	1.49	0.141	1	-4.44			ZNF493	-0.649	4.57	-2.41	0.0164	0.196	-3.63			TSC22D1	0.424	7.77	1.26	0.211	1	-4.56			MCRS1	0.65	5.74	1.48	0.145
PXN-AS1	-0.855	1.5	-2.38	0.0175	0.205	-3.34			TARS2	0.636	4.75	1.48	0.142	1	-4.58			TFPI	0.909	4.41	1.48	0.141	1	-4.51			KPNB1	0.284	7.06	2.41	0.0165	0.196	-4.21			FAM196A	-0.987	5.11	-1.26	0.212	1	-4.58			TMEM160	0.673	5.93	1.48	0.145
SBF2-AS1	-0.766	1.78	-2.38	0.0176	0.206	-3.35			ZNF354A	-1.15	4.47	-1.48	0.142	1	-4.59			ZSCAN9	0.702	4.18	1.48	0.141	1	-4.52			SPARCL1	1.11	5.48	2.41	0.0165	0.196	-3.95			PRKX	0.761	3.5	1.26	0.212	1	-4.59			RABGAP1L	0.697	5.73	1.47	0.145
EGR3	-1.02	3.57	-2.38	0.0176	0.206	-3.59			RAB32	-1.19	4.64	-1.48	0.142	1	-4.58			TMEM11	-0.77	4.05	-1.48	0.141	1	-4.53			HAPLN3	-1.4	1.78	-2.41	0.0165	0.197	-3.31			MIR143HG	-1.59	0.993	-1.26	0.212	1	-4.59			SMPD3	-1.69	1.58	-1.47	0.146
SLC27A5	-0.803	3.14	-2.38	0.0176	0.206	-3.47			TUBA1A	-0.798	7.46	-1.48	0.142	1	-4.56			ANKRD10	0.53	7.38	1.48	0.141	1	-4.42			TRNP1	-1.2	2.33	-2.41	0.0165	0.197	-3.34			CYP4B1	1.14	5.43	1.26	0.212	1	-4.58			TMEM102	-1.65	2.04	-1.47	0.146
LAMB1	0.72	4.56	2.38	0.0176	0.206	-3.81			SLC25A28	-0.819	5.65	-1.48	0.142	1	-4.57			FAP	1.42	0.629	1.48	0.141	1	-4.57			ATG4D	-1.25	1.08	-2.41	0.0166	0.197	-3.27			SPCS2	0.264	6.43	1.26	0.212	1	-4.57			PODXL2	-1.4	5.28	-1.47	0.146
LOC101928402	-1	-0.00979	-2.38	0.0177	0.206	-3.28			HDGF	0.51	8.98	1.48	0.143	1	-4.55			HIVEP1	0.483	5.18	1.48	0.141	1	-4.48			PAPD4	0.399	6.55	2.41	0.0166	0.197	-4.14			SLC25A1	-0.4	7.13	-1.25	0.213	1	-4.57			SNX1	0.56	6.59	1.47	0.146
KATNB1	-0.777	3.14	-2.38	0.0177	0.206	-3.48			LOC100506710	0.561	7.06	1.48	0.143	1	-4.56			RRBP1	0.423	7.08	1.48	0.141	1	-4.43			RPL13A	-0.352	9.26	-2.41	0.0166	0.197	-4.57			SERHL2	1.11	1.15	1.25	0.213	1	-4.59			EVL	0.747	6.88	1.47	0.146
APBB2	0.347	6.51	2.38	0.0177	0.206	-4.21			TYW5	-0.973	4.1	-1.48	0.143	1	-4.59			RHNO1	-0.546	4.82	-1.48	0.142	1	-4.5			HLA-DRB1	1.02	5.72	2.41	0.0166	0.197	-4.02			TNFRSF1A	0.416	6.94	1.25	0.213	1	-4.57			HSPE1	-0.498	7.46	-1.47	0.146
SMARCD1	0.329	5.22	2.38	0.0177	0.206	-3.96			WNK1	0.549	8.16	1.48	0.143	1	-4.55			RALGDS	-0.51	5.82	-1.48	0.142	1	-4.47			CC2D1A	-0.618	5.28	-2.41	0.0167	0.198	-3.83			TEF	-0.715	4.12	-1.25	0.213	1	-4.59			SEPT11	1.11	5.25	1.47	0.147
RP11-167H9.6	-1.1	0.121	-2.38	0.0178	0.207	-3.29			KRT5	-3.02	4.43	-1.48	0.143	1	-4.58			UQCRB	-0.37	7.05	-1.48	0.142	1	-4.42			RAB7L1	0.684	4.5	2.41	0.0167	0.198	-3.76			ETHE1	-0.655	3.95	-1.25	0.213	1	-4.59			FAM127C	-1.04	4.29	-1.47	0.147
C2orf76	-0.589	4.01	-2.37	0.0179	0.208	-3.66			KCNG3	2.1	0.395	1.48	0.143	1	-4.59			SNRPD2	-0.328	7.82	-1.48	0.142	1	-4.41			MMP24-AS1	-0.425	5.81	-2.41	0.0167	0.198	-3.97			CAMSAP1	0.444	4.9	1.25	0.213	1	-4.58			CKMT1A	-1.68	1.76	-1.47	0.147
HIBCH	-0.438	4.4	-2.37	0.0179	0.208	-3.76			NPC1	-0.788	4.77	-1.48	0.143	1	-4.58			RNF115	0.654	4.42	1.48	0.142	1	-4.51			RAP1GDS1	-0.444	5.74	-2.41	0.0167	0.198	-3.91			TMCC1-AS1	-1.05	1.88	-1.25	0.213	1	-4.59			LOC102723602	-1.87	0.852	-1.47	0.147
RBBP8NL	-0.891	2.59	-2.37	0.0179	0.208	-3.42			ADAMTSL4	-1.68	3.4	-1.48	0.144	1	-4.59			TMEM17	-1.31	1.37	-1.48	0.142	1	-4.56			TRH	-1.53	0.0679	-2.41	0.0167	0.198	-3.26			TFEB	-0.906	3.11	-1.25	0.213	1	-4.59			HARS	-0.848	5.21	-1.47	0.147
PNISR	0.318	7.22	2.37	0.0179	0.208	-4.36			ADCY3	-0.932	4.16	-1.48	0.144	1	-4.59			COX6B1	-0.401	8.66	-1.48	0.142	1	-4.4			GCDH	-0.818	2.97	-2.41	0.0167	0.198	-3.4			USP2	1.3	1.68	1.25	0.213	1	-4.59			MYLIP	-0.701	6.32	-1.47	0.147
MT1L	-1.03	0.855	-2.37	0.018	0.208	-3.33			DCST2	-2.1	1.66	-1.48	0.144	1	-4.59			STX12	-0.607	5.5	-1.48	0.142	1	-4.47			ACTG1	0.264	10.7	2.4	0.0168	0.198	-4.86			FAM189B	0.444	5.29	1.25	0.213	1	-4.58			ITGAX	1.52	3.11	1.47	0.147
DNAAF2	-0.47	4.62	-2.37	0.018	0.208	-3.79			KAT2B	-1.3	3.3	-1.48	0.144	1	-4.59			ANKRD54	-0.605	4.75	-1.48	0.143	1	-4.5			HR	-1.2	2.42	-2.4	0.0168	0.198	-3.37			NSA2	-0.323	5.71	-1.25	0.213	1	-4.58			TMEM38B	-1.68	1.81	-1.47	0.147
C2orf74	-0.842	3	-2.37	0.018	0.208	-3.48			F5	1.35	2.16	1.48	0.144	1	-4.59			SOSTDC1	-1.91	1.04	-1.48	0.143	1	-4.57			SLC4A3	-1.18	2.43	-2.4	0.0168	0.198	-3.36			MCEE	-0.923	3.39	-1.25	0.214	1	-4.59			PSME4	-0.496	6.62	-1.47	0.147
CPAMD8	-0.894	2	-2.37	0.018	0.208	-3.4			GRASP	-2.48	1.43	-1.48	0.144	1	-4.59			POFUT1	0.445	5.42	1.48	0.143	1	-4.47			GLI2	1.12	0.807	2.4	0.0169	0.199	-3.29			FAM120C	-0.698	3.98	-1.25	0.214	1	-4.59			LMAN2	-0.492	7.37	-1.47	0.147
TMEM52	-1.13	0.112	-2.37	0.018	0.208	-3.31			ARHGEF15	-2.32	1.47	-1.48	0.144	1	-4.59			CYP51A1	-0.421	6.07	-1.48	0.143	1	-4.45			TEX9	-0.98	2.56	-2.4	0.0169	0.199	-3.37			NXPH3	-1.28	2.2	-1.25	0.214	1	-4.59			EXOSC10	-0.674	5.02	-1.47	0.147
TMEM17	-0.844	1.79	-2.37	0.0181	0.209	-3.37			CLIP2	-1.12	4.29	-1.48	0.144	1	-4.58			SERPINF1	1.2	4.53	1.48	0.143	1	-4.52			HMGCLL1	-1.13	0.588	-2.4	0.0169	0.199	-3.28			RUNX1T1	-0.751	4.32	-1.25	0.214	1	-4.59			ZNF394	-1.22	3.29	-1.47	0.147
MTTP	-0.859	0.881	-2.37	0.0181	0.209	-3.33			ECSCR	-3.21	1.51	-1.47	0.145	1	-4.59			RRN3P3	1.24	0.9	1.48	0.143	1	-4.56			S100A13	-0.401	7.23	-2.4	0.0169	0.199	-4.24			PELP1	-0.531	4.47	-1.25	0.214	1	-4.58			GUK1	0.446	8.94	1.47	0.147
ACD	-0.828	2.66	-2.37	0.0181	0.209	-3.43			SNX8	0.566	5.23	1.47	0.145	1	-4.57			HIST1H4C	-0.702	5.94	-1.48	0.143	1	-4.46			PPP1R12A	0.344	6.31	2.4	0.0169	0.199	-4.11			MAPK12	-1.14	3.01	-1.25	0.214	1	-4.59			PPFIA3	-1.21	4.73	-1.47	0.148
LGALSL	-0.571	4.59	-2.37	0.0181	0.209	-3.78			FNDC1	-1.43	5.28	-1.47	0.145	1	-4.58			CS	-0.308	6.36	-1.48	0.143	1	-4.44			ZNF511	-0.751	4.14	-2.4	0.0169	0.199	-3.6			SRGAP1	-0.495	5.89	-1.25	0.214	1	-4.58			PBLD	-1.41	4.12	-1.47	0.148
ERAP2	0.637	4.14	2.37	0.0181	0.209	-3.76			ZMYM6	0.806	4.46	1.47	0.145	1	-4.58			RFC2	-0.593	3.92	-1.48	0.143	1	-4.53			L3MBTL4	-0.981	1.38	-2.4	0.017	0.199	-3.31			C21orf67	-1.36	1.45	-1.25	0.215	1	-4.59			NFATC3	-0.899	4.99	-1.47	0.148
RGL2	0.307	7.8	2.37	0.0182	0.209	-4.46			LOC101929484	-2.91	0.488	-1.47	0.145	1	-4.59			TEF	-1.09	2.31	-1.48	0.143	1	-4.55			SOX5	-1.01	1.3	-2.4	0.017	0.199	-3.3			NMRK1	-0.738	4.2	-1.25	0.215	1	-4.59			POLR2H	0.503	6.57	1.47	0.148
TM4SF1-AS1	-1.09	0.681	-2.37	0.0182	0.209	-3.32			PAPLN	-1.91	2.67	-1.47	0.145	1	-4.59			RPN2	0.281	8.3	1.48	0.143	1	-4.4			C2orf74	-1.15	2.58	-2.4	0.017	0.199	-3.39			SPG21	0.282	7.3	1.25	0.215	1	-4.57			RNPEP	0.501	7.1	1.46	0.148
CA11	-0.931	0.303	-2.37	0.0182	0.209	-3.32			NHEJ1	-1.59	3.31	-1.47	0.145	1	-4.59			GPATCH2L	0.625	4.58	1.48	0.143	1	-4.51			CREB3	-0.445	5.59	-2.4	0.017	0.199	-3.91			MAP3K3	0.609	4.7	1.25	0.215	1	-4.58			PPP6R3	0.496	6.61	1.46	0.148
KIAA1804	-0.737	2.78	-2.37	0.0182	0.209	-3.47			SMARCD3	-1.62	2.62	-1.47	0.145	1	-4.59			KPNA6	0.275	7.02	1.48	0.143	1	-4.43			IQCA1	-1.13	2.01	-2.4	0.017	0.199	-3.34			HAPLN3	-1.74	2.47	-1.25	0.215	1	-4.59			CTBP2	0.577	7.15	1.46	0.149
SLC7A11	-0.74	2.88	-2.37	0.0183	0.209	-3.49			ACADVL	-0.739	6.93	-1.47	0.145	1	-4.57			TOR1A	-0.692	4.98	-1.48	0.143	1	-4.5			IRS2	-0.702	5.49	-2.4	0.017	0.199	-3.88			RPS3	-0.252	10.3	-1.25	0.215	1	-4.55			TMEM86A	1.27	5.63	1.46	0.149
CSRNP3	-0.845	1.87	-2.37	0.0183	0.209	-3.4			TOR2A	-1.9	2.18	-1.47	0.145	1	-4.59			EXOSC5	-0.729	4.11	-1.47	0.144	1	-4.52			PARP9	0.411	6.46	2.4	0.017	0.199	-4.14			CHRNA9	-1.82	1.57	-1.25	0.215	1	-4.59			PPA1	-0.647	6.73	-1.46	0.149
COX11	-0.532	4.42	-2.37	0.0183	0.209	-3.75			BOLA1	-0.803	5.12	-1.47	0.145	1	-4.58			ATP5G1	-0.454	6.08	-1.47	0.144	1	-4.45			MYL5	-1.24	1.12	-2.4	0.017	0.199	-3.29			PCAT18	-1.26	1.54	-1.25	0.215	1	-4.59			MMP7	-2.1	3.29	-1.46	0.149
MYC	-0.567	5.66	-2.37	0.0183	0.209	-4.04			PIAS2	0.772	5.76	1.47	0.145	1	-4.57			ANAPC7	0.432	6.3	1.47	0.144	1	-4.44			RPS3	-0.284	10.5	-2.4	0.0171	0.199	-4.81			TET2	-0.518	4.98	-1.25	0.215	1	-4.58			KIAA1191	-0.647	6.36	-1.46	0.149
INPP1	-0.853	2.51	-2.37	0.0183	0.209	-3.46			KRT6B	-2.12	7.52	-1.47	0.145	1	-4.56			ETFB	-0.576	4.69	-1.47	0.144	1	-4.51			PACS1	0.444	6.08	2.4	0.0171	0.199	-4.06			VHL	-0.404	5.74	-1.25	0.215	1	-4.58			CDS1	-0.872	6.14	-1.46	0.149
IGF1	0.752	4.13	2.37	0.0183	0.209	-3.76			PDIA6	1.39	3.79	1.47	0.145	1	-4.58			ZNRD1	-0.573	4.51	-1.47	0.144	1	-4.51			SH3RF2	-0.968	2.34	-2.4	0.0171	0.199	-3.37			IMPDH2	-0.305	7.34	-1.25	0.215	1	-4.57			SARNP	-1.53	2.36	-1.46	0.15
SMARCB1	-0.475	3.65	-2.37	0.0183	0.209	-3.59			LINC00641	-1.85	2.21	-1.47	0.145	1	-4.59			SH3RF3	1.44	0.994	1.47	0.144	1	-4.56			RNF183	-1.28	0.62	-2.4	0.0171	0.199	-3.29			ARHGEF3	0.754	4.58	1.25	0.215	1	-4.58			IMPAD1	-0.583	6.71	-1.46	0.15
TOLLIP-AS1	-1	1.29	-2.37	0.0183	0.209	-3.36			PCDHB9	-1.45	4.53	-1.47	0.145	1	-4.58			MRPL50	-0.795	4.76	-1.47	0.144	1	-4.51			CLDN8	-1.58	1.92	-2.4	0.0172	0.199	-3.35			TRAF3IP2-AS1	-0.846	3.4	-1.25	0.216	1	-4.59			ALDH2	0.865	5.29	1.46	0.15
SH3RF2	-0.763	2.05	-2.37	0.0183	0.209	-3.43			SPC25	-1.79	1.69	-1.47	0.146	1	-4.59			MSC	1.71	1.18	1.47	0.144	1	-4.56			SEMA3B-AS1	-1.31	0.5	-2.4	0.0172	0.199	-3.28			KIAA1432	0.625	4.5	1.25	0.216	1	-4.58			ELMSAN1	0.679	5.83	1.46	0.15
SLC7A6	0.428	4.96	2.37	0.0183	0.209	-3.91			C12orf57	-0.573	6.77	-1.47	0.146	1	-4.57			ISG20	-0.655	5.4	-1.47	0.144	1	-4.48			RGMB-AS1	-1.22	0.0462	-2.39	0.0172	0.2	-3.27			PRMT1	-0.433	6.54	-1.25	0.216	1	-4.57			CITED4	-1.52	4.27	-1.46	0.15
GRIA3	-0.825	1.19	-2.36	0.0184	0.21	-3.36			FZD7	-0.808	6.81	-1.47	0.146	1	-4.57			PKP3	-0.597	4.9	-1.47	0.144	1	-4.49			CREB3L1	0.907	4.74	2.39	0.0173	0.201	-3.8			VPS26A	0.378	6.19	1.25	0.216	1	-4.57			PRPF4	-0.692	5.36	-1.46	0.15
C3orf83	-0.866	0.808	-2.36	0.0184	0.21	-3.35			LIN54	-0.788	4.66	-1.47	0.146	1	-4.58			FBXL17	-0.661	4.61	-1.47	0.144	1	-4.51			TFEB	-0.908	3.57	-2.39	0.0173	0.201	-3.48			RPS15	-0.323	8.58	-1.25	0.216	1	-4.56			GDF9	3.57	3.18	1.46	0.151
EXOSC4	-0.386	4.87	-2.36	0.0184	0.21	-3.86			MTSS1	-1.1	5.2	-1.47	0.146	1	-4.58			KLK10	-1.35	0.999	-1.47	0.144	1	-4.56			SH2B2	-1.17	1.79	-2.39	0.0173	0.201	-3.34			C21orf88	-1.59	-0.00729	-1.25	0.216	1	-4.59			TRIM41	-0.952	4.19	-1.46	0.151
FKBP3	0.245	6.56	2.36	0.0185	0.21	-4.28			PXMP2	-1.24	4.33	-1.47	0.146	1	-4.58			NDUFA3	-0.379	7.99	-1.47	0.144	1	-4.41			VSNL1	-1.43	0.286	-2.39	0.0174	0.201	-3.29			SFRP2	1.11	7.94	1.25	0.216	1	-4.56			TM7SF2	-1.23	6.38	-1.46	0.151
NACA	-0.22	8.32	-2.36	0.0185	0.21	-4.57			LTBP2	-1.18	6.01	-1.47	0.146	1	-4.57			GCHFR	-0.667	5.37	-1.47	0.144	1	-4.49			COLGALT1	0.473	6.04	2.39	0.0174	0.201	-4.07			PLCXD1	-0.72	3.67	-1.24	0.216	1	-4.59			DENND4C	0.516	6.55	1.45	0.151
GLTSCR2	-0.261	7.57	-2.36	0.0186	0.211	-4.44			DCAF8	-0.785	7.03	-1.47	0.146	1	-4.57			NOL12	-0.915	3.31	-1.47	0.144	1	-4.54			AC092295.7	-1.17	0.172	-2.39	0.0174	0.201	-3.28			GOPC	0.409	6.02	1.24	0.216	1	-4.57			ICK	-0.63	5.37	-1.45	0.151
IMPDH2	-0.25	7.14	-2.36	0.0186	0.211	-4.37			DSEL	-1.32	3.19	-1.47	0.146	1	-4.59			FBXO36	-0.991	2.76	-1.47	0.144	1	-4.55			COMP	1.34	3.36	2.39	0.0174	0.201	-3.56			MFNG	-1.22	2.07	-1.24	0.217	1	-4.59			TDRD1	-1.5	4.18	-1.45	0.151
HMGCS2	-1.28	2.64	-2.36	0.0186	0.211	-3.5			CHP1	0.588	6.05	1.47	0.146	1	-4.57			TMEM37	1.39	0.762	1.47	0.145	1	-4.57			KCTD12	0.998	4.63	2.39	0.0174	0.201	-3.81			C1orf210	-0.853	3.13	-1.24	0.217	1	-4.59			RETSAT	-0.725	6	-1.45	0.151
NT5C3B	-0.478	5.01	-2.36	0.0187	0.211	-3.92			SGIP1	-1.28	4.12	-1.47	0.146	1	-4.59			SSSCA1	-0.605	4.87	-1.47	0.145	1	-4.5			OMD	1.25	1.54	2.39	0.0174	0.201	-3.36			MRPL12	-0.384	6.15	-1.24	0.217	1	-4.57			RNF214	-1.56	2.28	-1.45	0.151
NT5M	-1.05	1.96	-2.36	0.0187	0.212	-3.4			C9orf37	-1.15	3.36	-1.47	0.146	1	-4.59			RNASE1	1.32	3.76	1.47	0.145	1	-4.54			FCRL4	-1.07	0.603	-2.39	0.0175	0.201	-3.3			HEXIM2	-0.707	4.29	-1.24	0.217	1	-4.59			ARHGAP32	0.609	6.38	1.45	0.151
ZNF23	-0.783	3.45	-2.36	0.0187	0.212	-3.57			PBDC1	-0.631	4.43	-1.47	0.146	1	-4.58			CDKN3	-1.13	3.26	-1.47	0.145	1	-4.54			SLC4A11	-1.23	1.44	-2.39	0.0175	0.202	-3.33			METTL8	0.399	4.75	1.24	0.217	1	-4.58			SGIP1	2	2.73	1.45	0.152
KIAA1456	-0.72	2.96	-2.36	0.0187	0.212	-3.57			FOXJ3	0.535	6.23	1.47	0.147	1	-4.57			ARHGAP28	1.51	1.03	1.47	0.145	1	-4.57			TRMT44	-0.931	2.99	-2.39	0.0176	0.202	-3.45			KHDRBS3	-0.814	3.9	-1.24	0.217	1	-4.59			SLC52A2	-0.761	6.4	-1.45	0.152
PTPN20B	-1.09	1.93	-2.36	0.0188	0.212	-3.41			ZNF300P1	-1.72	1.7	-1.47	0.147	1	-4.59			COL4A6	-1.12	1.66	-1.47	0.145	1	-4.56			KDM3B	0.348	6.33	2.39	0.0176	0.202	-4.15			ACP5	1.07	3.27	1.24	0.217	1	-4.59			PSMD12	-0.705	5.12	-1.45	0.152
CPB1	-1.67	4.06	-2.36	0.0188	0.212	-3.65			CYGB	-2.72	2.48	-1.47	0.147	1	-4.59			MAF	0.634	5.62	1.47	0.145	1	-4.47			ATRIP	-1.09	2	-2.39	0.0176	0.202	-3.36			TIAM1	-0.711	4.68	-1.24	0.217	1	-4.58			KIAA1147	-0.483	6.51	-1.45	0.152
RHBDF1	0.382	5.84	2.35	0.0189	0.213	-4.16			NT5C	-0.801	4.87	-1.47	0.147	1	-4.58			TMEM14C	-0.355	6.96	-1.47	0.145	1	-4.43			FAM46A	-0.725	5.28	-2.39	0.0176	0.202	-3.82			ABR	-0.575	4.67	-1.24	0.217	1	-4.58			EZH2	1.16	3.99	1.45	0.152
SSC5D	0.843	2.28	2.35	0.0189	0.213	-3.48			LMCD1	-1.07	4.9	-1.47	0.147	1	-4.57			SIPA1L2	0.854	4.61	1.47	0.145	1	-4.51			AASS	-0.68	4.63	-2.39	0.0177	0.202	-3.71			SKIL	0.322	7.3	1.24	0.217	1	-4.57			TMEM108	-1.36	2.92	-1.45	0.152
ZCWPW1	-0.723	2.18	-2.35	0.0189	0.213	-3.43			PABPC4L	-1.94	2.46	-1.47	0.147	1	-4.59			SHKBP1	-0.657	4.24	-1.47	0.145	1	-4.52			DNAJB6	0.316	6.15	2.38	0.0177	0.203	-4.11			PDHB	0.393	5.71	1.24	0.217	1	-4.58			UGGT1	0.562	6.34	1.45	0.152
UBE2A	0.228	6.67	2.35	0.019	0.213	-4.31			HDGFRP3	-2.06	3.62	-1.46	0.147	1	-4.59			ERGIC1	0.309	7.53	1.47	0.146	1	-4.42			ILF3	0.314	7.7	2.38	0.0177	0.203	-4.38			RAB35	0.449	4.67	1.24	0.217	1	-4.58			ZMYM6NB	1.32	4.35	1.45	0.152
RPS17	-0.254	9	-2.35	0.019	0.213	-4.72			THNSL1	-1.29	4.32	-1.46	0.148	1	-4.59			CMIP	0.401	6.54	1.47	0.146	1	-4.44			NRAS	0.427	5.52	2.38	0.0178	0.203	-4			RPL36	-0.299	10.3	-1.24	0.218	1	-4.55			ECHDC3	-2.06	1.92	-1.45	0.152
MYBPC1	-1.04	2.16	-2.35	0.019	0.213	-3.46			PIGO	-0.703	4.47	-1.46	0.148	1	-4.58			CEBPG	-0.654	5.17	-1.47	0.146	1	-4.49			TXNRD3	-0.916	2.49	-2.38	0.0178	0.203	-3.4			LOC101060264	-1.27	2	-1.24	0.218	1	-4.59			TINAGL1	-1.04	5.47	-1.45	0.152
HDGF	0.191	8.28	2.35	0.019	0.213	-4.58			SNRPD2	-0.456	7.76	-1.46	0.148	1	-4.56			CEACAM19	-1.32	1.76	-1.47	0.146	1	-4.56			EVL	0.437	8.73	2.38	0.0179	0.204	-4.55			ASS1	-0.745	4.62	-1.24	0.218	1	-4.58			ATE1	-1.04	4.64	-1.45	0.152
S100A1	-0.795	0.275	-2.35	0.0191	0.214	-3.35			TMEM14B	0.528	6.16	1.46	0.148	1	-4.57			ESYT1	-0.421	6.63	-1.47	0.146	1	-4.44			MUC1	0.454	9.49	2.38	0.0179	0.204	-4.7			NFAM1	1.03	2.07	1.24	0.218	1	-4.59			ZBTB10	-1.01	5.01	-1.45	0.153
DLGAP1-AS4	-0.998	0.0832	-2.35	0.0191	0.214	-3.34			RNASE1	-2.04	3.64	-1.46	0.148	1	-4.59			FOSB	1.38	0.892	1.46	0.146	1	-4.57			LYRM9	-0.947	3.18	-2.38	0.0179	0.204	-3.48			LOC100507217	0.307	6.74	1.24	0.218	1	-4.57			RBM15B	0.714	5.58	1.45	0.153
RWDD3	-0.523	4.18	-2.35	0.0192	0.215	-3.72			RNF26	0.792	4.56	1.46	0.148	1	-4.58			GXYLT2	1.58	1.53	1.46	0.146	1	-4.56			IFNLR1	-1.14	1.88	-2.38	0.0179	0.204	-3.37			CALM1	0.276	8.82	1.24	0.218	1	-4.56			GRAMD3	-0.805	5.43	-1.45	0.153
NINJ2	1.05	1.19	2.35	0.0192	0.215	-3.41			EIF2S2	0.436	6.16	1.46	0.148	1	-4.57			CTNNA1	0.245	8.28	1.46	0.146	1	-4.41			C17orf62	0.39	6.17	2.38	0.018	0.205	-4.13			RP4-640H8.2	0.608	4.71	1.24	0.218	1	-4.58			TSEN34	0.939	5.29	1.45	0.153
FNBP1	0.347	5.75	2.35	0.0192	0.215	-4.16			SLC35E3	-1.16	3.79	-1.46	0.148	1	-4.59			LINC00847	-1.01	2.32	-1.46	0.146	1	-4.56			TSR1	-0.708	3.27	-2.38	0.018	0.205	-3.51			B4GALT1	0.346	7.32	1.24	0.218	1	-4.57			TPTEP1	-1.74	0.826	-1.45	0.153
SRP14-AS1	-0.777	2.41	-2.35	0.0193	0.215	-3.47			TMEM25	0.798	4.24	1.46	0.148	1	-4.58			GIGYF1	0.45	6.12	1.46	0.146	1	-4.46			ISM1	-1.35	1.2	-2.38	0.0181	0.205	-3.36			GSTK1	-0.294	6.63	-1.24	0.218	1	-4.57			AK4	-1.13	5.82	-1.45	0.153
NUP37	-0.712	2.84	-2.35	0.0193	0.215	-3.52			PUSL1	-1.23	3.71	-1.46	0.148	1	-4.59			LOC146880	0.706	5.21	1.46	0.146	1	-4.49			FAM24B	-1.36	0.4	-2.38	0.0181	0.206	-3.32			LRRC61	-0.735	4.82	-1.24	0.218	1	-4.58			PFDN5	0.473	8.15	1.44	0.154
LOC100506621	0.854	3.22	2.35	0.0193	0.215	-3.61			ARHGAP30	-1.33	4.07	-1.46	0.149	1	-4.59			RPH3AL	-0.955	2.49	-1.46	0.147	1	-4.55			NDUFS7	-0.433	5.74	-2.38	0.0181	0.206	-4.01			CPS1	-1.14	1.65	-1.24	0.218	1	-4.59			TMEM33	-0.627	6.95	-1.44	0.154
CDON	-0.638	4.28	-2.35	0.0193	0.215	-3.76			POU2F1	0.56	5.77	1.46	0.149	1	-4.57			HMGCR	-0.516	6.6	-1.46	0.147	1	-4.44			PPAP2B	-0.609	6.02	-2.37	0.0182	0.206	-4.08			CCDC11	-1.26	2.08	-1.24	0.218	1	-4.59			ZBTB43	0.725	5.68	1.44	0.154
GKAP1	-0.597	3.63	-2.34	0.0193	0.216	-3.63			NEDD9	0.65	5.45	1.46	0.149	1	-4.57			MYBPC1	-1.21	0.865	-1.46	0.147	1	-4.57			PHYHD1	-0.936	4.73	-2.37	0.0182	0.206	-3.77			AREL1	0.421	5.07	1.24	0.219	1	-4.58			MAST4	0.636	5.58	1.44	0.154
LYRM5	-0.429	4.93	-2.34	0.0194	0.216	-3.93			CDK13	-0.822	5.72	-1.46	0.149	1	-4.58			EGLN3	0.83	4.18	1.46	0.147	1	-4.53			SPACA6P	-1.13	1.55	-2.37	0.0182	0.206	-3.37			TPGS1	-0.574	4.55	-1.24	0.219	1	-4.59			PACSIN2	-0.648	6.18	-1.44	0.154
LOC100506730	-0.679	3.03	-2.34	0.0194	0.216	-3.53			MARK2	0.491	6.8	1.46	0.149	1	-4.56			DIP2A	0.495	6.08	1.46	0.147	1	-4.46			LATS2	1.02	3.35	2.37	0.0182	0.206	-3.6			PFKFB3	0.546	5.31	1.24	0.219	1	-4.58			ST8SIA6	2.04	1.57	1.44	0.154
CLTC	0.225	8.33	2.34	0.0194	0.216	-4.62			DCTN5	0.65	5.12	1.46	0.149	1	-4.57			KBTBD7	-0.894	2.25	-1.46	0.147	1	-4.56			FBRS	0.412	6.36	2.37	0.0182	0.206	-4.17			SFTPA2	-1.38	0.919	-1.24	0.219	1	-4.59			TKT	-0.765	6.23	-1.44	0.154
SCRN2	-0.631	3.75	-2.34	0.0194	0.216	-3.68			NCK1	0.652	6.15	1.46	0.149	1	-4.57			FAM200B	-0.646	4.86	-1.46	0.147	1	-4.5			TMEM256	-0.475	5.88	-2.37	0.0182	0.206	-4.05			SYNCRIP	0.294	7.35	1.24	0.219	1	-4.57			CILP	2.5	3.97	1.44	0.154
RAPH1	0.279	6.24	2.34	0.0194	0.216	-4.26			CSNK2A2	-1.07	3.94	-1.46	0.149	1	-4.59			POLR2G	-0.402	6.14	-1.46	0.147	1	-4.46			GNPTG	-0.761	4.18	-2.37	0.0182	0.206	-3.64			HAS3	-1.18	2.3	-1.24	0.219	1	-4.59			RWDD2A	1.57	2.81	1.44	0.154
TMEM178A	-1.04	1.42	-2.34	0.0194	0.216	-3.42			ADAMTS5	-1.64	4.59	-1.46	0.149	1	-4.59			GPN3	-0.906	3.4	-1.46	0.147	1	-4.54			SDR42E1	-1.26	1.8	-2.37	0.0182	0.206	-3.38			MEGF10	-1.14	0.877	-1.24	0.219	1	-4.59			EML2	0.961	3.45	1.44	0.154
LOC101926907	-1.06	1.39	-2.34	0.0195	0.216	-3.42			PDPN	-2.19	2.33	-1.46	0.149	1	-4.59			RNF39	-1.43	0.712	-1.46	0.147	1	-4.57			RP11-432I5.1	-1.38	1.27	-2.37	0.0183	0.206	-3.35			KIAA0825	0.336	6.5	1.24	0.219	1	-4.57			CDV3	0.555	6.26	1.44	0.154
CEP72	-0.92	0.632	-2.34	0.0195	0.216	-3.38			TSC1	0.769	5.08	1.46	0.149	1	-4.57			RPS11	-0.364	11.1	-1.46	0.148	1	-4.44			TMEM150C	-1.19	0.849	-2.37	0.0183	0.206	-3.34			INHA	-1.4	1.01	-1.24	0.219	1	-4.59			HS3ST4	-1.7	1.59	-1.44	0.154
C11orf96	1.15	2.63	2.34	0.0195	0.216	-3.54			LOC100506282	2.05	1.14	1.46	0.15	1	-4.59			FAM103A1	-1.09	3.07	-1.46	0.148	1	-4.55			ZFP28	-1.16	1.68	-2.37	0.0183	0.206	-3.38			S1PR5	-1.43	0.192	-1.24	0.22	1	-4.59			TGFBI	1.05	5.34	1.44	0.155
C6orf62	0.217	7.65	2.34	0.0196	0.217	-4.5			SYNE1	-1.02	4.42	-1.46	0.15	1	-4.58			DMD	-0.921	3.39	-1.46	0.148	1	-4.54			IFFO1	1.22	0.77	2.37	0.0183	0.206	-3.36			COL8A2	-1.37	3.9	-1.24	0.22	1	-4.59			N4BP2L2	0.575	6.82	1.44	0.155
GREB1L	0.684	3.63	2.34	0.0196	0.217	-3.67			SLC28A3	1.46	2.11	1.46	0.15	1	-4.59			PRDX1	0.312	9.46	1.46	0.148	1	-4.41			SUN1	0.372	6.96	2.37	0.0183	0.206	-4.3			LENG8	-0.965	3.6	-1.24	0.22	1	-4.59			TRANK1	1.69	3.32	1.44	0.155
ARL3	-0.398	5.31	-2.34	0.0196	0.217	-4.05			PIK3CA	0.708	5.09	1.46	0.15	1	-4.58			MAPK8IP2	-1.24	2.77	-1.46	0.148	1	-4.55			GREB1L	0.856	4.06	2.37	0.0183	0.206	-3.69			ESD	-0.38	5.78	-1.23	0.22	1	-4.58			C12orf44	-0.864	5.5	-1.44	0.155
LCN12	-1.03	1.12	-2.34	0.0196	0.217	-3.4			RPTOR	-0.842	3.5	-1.46	0.15	1	-4.59			AARS	-0.486	5.43	-1.46	0.148	1	-4.48			FAM129A	-0.573	6.54	-2.37	0.0184	0.206	-4.17			DHRS1	-0.596	3.95	-1.23	0.22	1	-4.59			NNT	-0.989	5.46	-1.44	0.155
MAN2B1	0.348	5.55	2.34	0.0197	0.217	-4.13			LINC01139	-2.03	1.55	-1.45	0.15	1	-4.59			TDRD7	-0.854	3.06	-1.46	0.148	1	-4.55			IRF1	0.65	5.08	2.37	0.0184	0.206	-3.94			KCNE4	-1.38	3.52	-1.23	0.22	1	-4.59			MSRB2	0.68	5.92	1.44	0.155
PDZK1	-0.924	1.19	-2.34	0.0197	0.217	-3.42			NOS3	-2.01	2.31	-1.45	0.15	1	-4.59			EPB41L4A-AS1	-0.746	4.28	-1.46	0.148	1	-4.52			C15orf65	-1.26	2.01	-2.37	0.0184	0.206	-3.4			PPL	-0.518	4.31	-1.23	0.22	1	-4.59			RPRD2	0.522	6.08	1.44	0.155
LRP2	-0.745	5.49	-2.34	0.0198	0.218	-4.08			CDKN2D	-1.25	3.98	-1.45	0.15	1	-4.59			TSC22D3	0.394	6.97	1.46	0.148	1	-4.44			PGR	-0.816	7.2	-2.37	0.0184	0.206	-4.25			BMPR1B	0.631	4.68	1.23	0.22	1	-4.58			ZNF282	-0.877	4.65	-1.44	0.155
MAML2	-0.867	2.96	-2.34	0.0198	0.218	-3.57			GINM1	1.21	3.09	1.45	0.15	1	-4.59			PIEZO2	1.21	1.57	1.46	0.148	1	-4.56			APOL3	0.838	3.55	2.37	0.0184	0.206	-3.61			HECTD2	0.596	5.07	1.23	0.22	1	-4.58			LOC101928615	-2.1	0.543	-1.44	0.155
DISP2	-0.902	0.77	-2.34	0.0198	0.218	-3.4			TMEM119	-2.07	2.93	-1.45	0.15	1	-4.59			LOC100294145	-0.785	3.58	-1.46	0.149	1	-4.54			FAM46B	-1.19	3.11	-2.37	0.0185	0.207	-3.51			ZNF18	-1.38	1.67	-1.23	0.22	1	-4.59			NSUN4	0.727	5.19	1.44	0.155
CREB3L1	0.717	4.92	2.34	0.0198	0.218	-4.01			RNF8	-0.922	4.9	-1.45	0.15	1	-4.58			PDE1A	1.23	1.93	1.46	0.149	1	-4.56			PCDH15	-0.87	1.97	-2.37	0.0185	0.207	-3.41			JADE3	0.561	4.86	1.23	0.221	1	-4.58			GIT2	-0.965	4.84	-1.44	0.156
TAOK3	0.336	5.74	2.34	0.0198	0.218	-4.17			C1orf52	-0.626	5.47	-1.45	0.15	1	-4.58			CC2D1B	0.552	5.02	1.46	0.149	1	-4.5			AD000090.2	-1.02	2.56	-2.37	0.0185	0.207	-3.44			MARCKS	-0.603	7.4	-1.23	0.221	1	-4.57			RP4-640H8.2	-0.966	5.63	-1.44	0.156
MTMR1	0.392	4.86	2.34	0.0198	0.218	-3.99			TNFAIP1	-1.36	3.35	-1.45	0.15	1	-4.59			NMRK1	-0.711	4.73	-1.46	0.149	1	-4.52			IKZF4	-0.7	4.27	-2.37	0.0185	0.207	-3.68			FNIP1	0.397	6.23	1.23	0.221	1	-4.57			EPCAM	-0.514	8.33	-1.44	0.156
ERBB2IP	0.221	7.22	2.33	0.0199	0.218	-4.45			MT1E	-2.08	3.88	-1.45	0.151	1	-4.58			ARHGEF28	-1.07	3.14	-1.46	0.149	1	-4.55			DNAJC4	-0.418	6.13	-2.37	0.0185	0.207	-4.1			MAP3K8	0.783	4.92	1.23	0.221	1	-4.58			FAM126A	-1.77	2.87	-1.44	0.156
AGPAT2	0.311	6.5	2.33	0.0199	0.218	-4.31			CILP	-2.18	3.24	-1.45	0.151	1	-4.59			SIMC1	-1.13	1.32	-1.45	0.149	1	-4.56			SOX6	-0.898	2.54	-2.37	0.0185	0.207	-3.45			PTPRB	-1.1	3.67	-1.23	0.221	1	-4.59			PRUNE2	-1.49	2.37	-1.44	0.156
C16orf74	-0.815	3.78	-2.33	0.0199	0.218	-3.69			C19orf53	-0.58	7.16	-1.45	0.151	1	-4.57			LETM1	-0.39	5.31	-1.45	0.149	1	-4.48			LRP2	-0.77	7.41	-2.37	0.0186	0.207	-4.31			FUK	-0.455	4.82	-1.23	0.221	1	-4.58			MLST8	0.943	4.36	1.43	0.156
MICAL3	-0.554	4.71	-2.33	0.02	0.218	-3.89			INTS2	-0.857	4.13	-1.45	0.151	1	-4.59			EIF4B	-0.395	5.89	-1.45	0.149	1	-4.47			DNAAF2	-0.64	4.67	-2.37	0.0186	0.207	-3.78			KLC2	-0.46	5.04	-1.23	0.221	1	-4.58			UROS	0.572	6.21	1.43	0.156
C3orf62	-0.679	3.01	-2.33	0.02	0.219	-3.58			FAM43A	-2.21	2.34	-1.45	0.151	1	-4.59			MEIS3	1.12	3.56	1.45	0.149	1	-4.55			LOC100268168	-1.04	-0.136	-2.37	0.0186	0.207	-3.33			HRASLS	1.53	-0.143	1.23	0.221	1	-4.59			RAD1	-0.812	5.03	-1.43	0.156
RNF214	-0.653	2.91	-2.33	0.02	0.219	-3.57			CACUL1	0.558	5.99	1.45	0.151	1	-4.57			PQLC1	-0.643	4.59	-1.45	0.149	1	-4.51			PLCD4	-0.947	2.84	-2.37	0.0186	0.207	-3.48			CEP85	0.562	4.6	1.23	0.221	1	-4.58			BRSK2	-1.87	0.871	-1.43	0.156
MMP19	1.06	0.668	2.33	0.0201	0.219	-3.42			TPMT	0.707	4.39	1.45	0.151	1	-4.58			LPHN2	-1.03	3.56	-1.45	0.149	1	-4.54			LMBRD2	-0.947	2.19	-2.36	0.0187	0.207	-3.43			APOBEC2	-1.1	1.88	-1.23	0.221	1	-4.59			UBA1	0.403	8.12	1.43	0.156
C1QL1	-1.02	-0.201	-2.33	0.0201	0.22	-3.39			ARSI	-2.26	1.2	-1.45	0.151	1	-4.59			TIMM21	-0.915	3.04	-1.45	0.15	1	-4.55			FNBP1	0.462	5.63	2.36	0.0187	0.207	-4.09			DSTN	0.356	8.38	1.23	0.221	1	-4.56			HLA-B	0.754	9.2	1.43	0.156
ANO5	-0.715	2.16	-2.33	0.0202	0.22	-3.5			IFITM2	-1.71	5.75	-1.45	0.151	1	-4.57			IMPACT	-0.47	5.1	-1.45	0.15	1	-4.49			ZNF502	-1.1	2.25	-2.36	0.0187	0.207	-3.43			PLCG1	0.522	5.39	1.23	0.221	1	-4.58			DIDO1	-0.528	6.93	-1.43	0.157
SMG1	0.3	6.88	2.33	0.0202	0.22	-4.4			UTP11L	0.499	5.3	1.45	0.151	1	-4.57			SIVA1	-0.355	6.48	-1.45	0.15	1	-4.45			FGF1	-1.25	2.75	-2.36	0.0187	0.207	-3.48			ACSL5	0.999	3.22	1.23	0.221	1	-4.59			ERLEC1	0.54	6.95	1.43	0.157
ATAD3A	-0.567	4.35	-2.33	0.0202	0.22	-3.79			CHSY3	-2.32	1.1	-1.45	0.151	1	-4.59			C2orf54	1.23	2.54	1.45	0.15	1	-4.56			TMEM71	-1.18	0.738	-2.36	0.0187	0.207	-3.36			ZNF415	1	3.22	1.23	0.221	1	-4.59			ZNF649	1.35	3.96	1.43	0.157
LINC00277	-1.02	1.28	-2.33	0.0202	0.22	-3.44			HTATSF1P2	1.01	3.74	1.45	0.151	1	-4.59			UCK1	-0.518	5.52	-1.45	0.15	1	-4.49			XYLB	-1.01	1.48	-2.36	0.0188	0.208	-3.39			ERVMER34-1	-1.54	0.48	-1.23	0.222	1	-4.59			TET2	-0.718	5.63	-1.43	0.157
UQCRC2	-0.524	4.31	-2.33	0.0203	0.22	-3.86			STARD8	-2.28	1.7	-1.45	0.151	1	-4.59			PEX2	-0.498	5.45	-1.45	0.15	1	-4.48			ITGA10	-1.15	2.27	-2.36	0.0188	0.208	-3.44			PHLDA3	-0.557	5.73	-1.23	0.222	1	-4.58			GPT2	-1.03	6.08	-1.43	0.157
ADAR	0.187	8.35	2.33	0.0203	0.22	-4.65			SLC2A8	-1.09	3.56	-1.45	0.151	1	-4.59			P4HB	0.319	10	1.45	0.15	1	-4.42			APOO	-0.693	4.06	-2.36	0.0188	0.208	-3.65			ATP5D	-0.321	7.15	-1.23	0.222	1	-4.57			EPHB3	-2.1	3.54	-1.43	0.157
ERCC8	-0.746	2.76	-2.33	0.0203	0.22	-3.56			DEPDC5	0.898	3.96	1.45	0.151	1	-4.58			MIR210HG	-1.34	1.42	-1.45	0.15	1	-4.57			FGF14-AS2	-1.35	-0.116	-2.36	0.0189	0.208	-3.34			GRIK4	1.08	0.882	1.23	0.222	1	-4.59			TBC1D24	-1	6.33	-1.43	0.157
ZC3H10	-0.858	2.37	-2.33	0.0204	0.221	-3.51			TAF6L	-1.81	1.51	-1.45	0.151	1	-4.59			LGR4	-0.914	4.48	-1.45	0.15	1	-4.51			SRGAP2	0.734	3.85	2.36	0.0189	0.209	-3.7			KLHL12	0.314	6.38	1.23	0.222	1	-4.57			MSANTD4	-1.44	2.84	-1.43	0.157
LOC101929724	-0.889	0.895	-2.33	0.0204	0.221	-3.44			CDK2AP2	0.571	6.7	1.45	0.152	1	-4.56			PTPN3	-0.503	5.39	-1.45	0.15	1	-4.49			NTF3	-1.45	-0.162	-2.36	0.0189	0.209	-3.34			RPL18	-0.251	10.1	-1.23	0.222	1	-4.56			C1orf86	0.68	6.02	1.43	0.157
L3MBTL4	-0.808	1.65	-2.32	0.0204	0.221	-3.47			GCC2	0.852	5.45	1.45	0.152	1	-4.57			BCL2L11	-0.514	5.25	-1.45	0.15	1	-4.49			INTS6-AS1	-1.34	0.131	-2.36	0.019	0.209	-3.35			MIRLET7BHG	-0.755	5.54	-1.23	0.222	1	-4.58			IL32	1.86	2.85	1.43	0.157
MUC5B	-1.01	3.47	-2.32	0.0205	0.221	-3.67			GSTM3	-0.825	4.41	-1.45	0.152	1	-4.58			TTF2	-0.952	3.36	-1.45	0.15	1	-4.55			PPFIA4	-1.02	1.19	-2.36	0.019	0.209	-3.39			TRA2B	0.297	7.48	1.23	0.222	1	-4.57			ARRDC1	0.732	6.71	1.43	0.157
ATG2A	-0.522	4.14	-2.32	0.0205	0.222	-3.78			BCR	0.581	5.29	1.45	0.152	1	-4.57			ZNF383	-1.1	1.74	-1.45	0.151	1	-4.56			ZMIZ2	0.416	6.07	2.36	0.019	0.209	-4.16			ESPN	-0.981	3.44	-1.23	0.222	1	-4.59			SLC4A3	-2.06	2.7	-1.43	0.157
ALG12	-0.501	4.61	-2.32	0.0205	0.222	-3.88			LINC00909	-1.29	3.26	-1.45	0.152	1	-4.59			ALPL	-1.23	2.52	-1.45	0.151	1	-4.56			ALOX15B	-1.33	1.38	-2.36	0.019	0.209	-3.4			MCPH1	-0.636	3.62	-1.23	0.222	1	-4.59			PBK	-2.09	2.14	-1.43	0.157
NOL8	-0.43	5.17	-2.32	0.0206	0.222	-4.03			PALD1	-1.51	3.59	-1.45	0.152	1	-4.59			CHAD	-1.27	1.61	-1.45	0.151	1	-4.57			LOC102723338	-1.13	0.795	-2.36	0.0191	0.209	-3.37			MCAM	-1.15	5.23	-1.23	0.222	1	-4.58			SKA3	-1.94	1.12	-1.43	0.158
INADL	0.279	6.87	2.32	0.0206	0.222	-4.42			RGS2	-1.29	4.41	-1.45	0.152	1	-4.58			GPCPD1	0.614	6.02	1.45	0.151	1	-4.46			JUN	0.554	5.92	2.36	0.0191	0.209	-4.16			DUSP10	-0.518	5.29	-1.23	0.222	1	-4.58			COPS8	0.553	6.36	1.43	0.158
FABP7	-0.921	0.559	-2.32	0.0207	0.223	-3.44			CASKIN2	-1.74	2.56	-1.45	0.152	1	-4.59			MXRA5	0.84	6.66	1.45	0.151	1	-4.45			S100A10	0.482	7.3	2.36	0.0191	0.21	-4.4			COG8	-1.39	0.944	-1.23	0.222	1	-4.59			ZXDB	1.07	4.86	1.43	0.158
RFXAP	-0.842	2.19	-2.32	0.0207	0.223	-3.52			CLIP1	0.625	6.21	1.45	0.152	1	-4.57			PDE3A	0.992	2.3	1.45	0.151	1	-4.56			RCOR3	0.367	6.96	2.36	0.0191	0.21	-4.34			CENPF	0.486	6.24	1.23	0.222	1	-4.57			RHOQ	-0.783	5.16	-1.43	0.158
RABGGTA	-0.489	4.34	-2.32	0.0207	0.223	-3.82			PWWP2B	0.819	5.42	1.45	0.152	1	-4.57			FAM162A	-0.44	6.3	-1.45	0.151	1	-4.46			NUP205	0.442	5.38	2.36	0.0191	0.21	-4.04			BCL9	0.919	4.14	1.23	0.223	1	-4.58			LPCAT1	-0.924	5.57	-1.43	0.158
TCF3	0.272	6.19	2.32	0.0208	0.223	-4.3			UBXN7	0.765	4.63	1.45	0.152	1	-4.58			COX17	-0.443	5.41	-1.45	0.151	1	-4.48			RP11-26J3.1	-1.03	0.262	-2.36	0.0191	0.21	-3.36			LGR6	-1.39	0.968	-1.23	0.223	1	-4.59			RIOK2	-1.07	4.19	-1.43	0.158
HOOK3	0.265	7.05	2.32	0.0208	0.223	-4.45			NET1	0.45	7.91	1.45	0.152	1	-4.56			SDR42E1	-1.24	1.38	-1.45	0.151	1	-4.57			ERRFI1	-0.52	6.58	-2.35	0.0191	0.21	-4.23			LYST	0.369	6.04	1.23	0.223	1	-4.58			PDIA4	-0.459	8.01	-1.43	0.158
COL9A1	-0.762	1.15	-2.32	0.0208	0.224	-3.46			PDGFRB	-1.88	5.18	-1.45	0.152	1	-4.57			MVP	0.476	5.6	1.45	0.152	1	-4.49			RP11-521B24.3	-1.03	0.615	-2.35	0.0192	0.21	-3.38			FOXP1	0.267	7.98	1.23	0.223	1	-4.57			IL1RN	2.21	1.23	1.43	0.158
LRTOMT	-0.514	4.22	-2.32	0.0209	0.224	-3.84			HILPDA	0.68	5.39	1.45	0.152	1	-4.57			DNALI1	1.12	2.5	1.45	0.152	1	-4.56			FAM213A	-0.449	6.94	-2.35	0.0192	0.21	-4.28			ABCC13	1.44	0.962	1.23	0.223	1	-4.59			SMARCC2	0.441	7.37	1.43	0.158
NECAB1	-0.716	3.54	-2.32	0.0209	0.224	-3.67			ACE	-1.37	4.28	-1.45	0.152	1	-4.59			AGL	0.961	4.79	1.45	0.152	1	-4.5			TFPI	0.901	3.3	2.35	0.0192	0.21	-3.62			DNMBP	-0.833	3.92	-1.23	0.223	1	-4.59			ENTPD1	-0.799	5.3	-1.43	0.158
ITIH5	-0.819	1.79	-2.32	0.0209	0.224	-3.51			NUP37	-0.986	3.44	-1.44	0.153	1	-4.59			ATP6V1F	-0.37	6.91	-1.44	0.152	1	-4.45			UHRF1BP1	-0.643	4.59	-2.35	0.0192	0.21	-3.77			DMPK	-0.719	4.21	-1.23	0.223	1	-4.59			TMEM147	-0.521	6.84	-1.43	0.158
LINC00324	-0.901	1.13	-2.32	0.0209	0.224	-3.46			ITGB1BP2	-2.13	0.46	-1.44	0.153	1	-4.59			CHN1	-0.866	4.08	-1.44	0.152	1	-4.54			MDGA2	-1.02	1.53	-2.35	0.0192	0.21	-3.41			FAM83D	0.939	3.12	1.23	0.223	1	-4.59			GPN1	-1.07	3.83	-1.43	0.158
NFXL1	-0.548	4.16	-2.31	0.0209	0.224	-3.8			RGS17	-1.84	2.11	-1.44	0.153	1	-4.59			PFAS	-0.86	3.42	-1.44	0.152	1	-4.55			BMPR1A	-0.927	2.7	-2.35	0.0192	0.21	-3.49			FAM211B	-0.533	4.99	-1.23	0.223	1	-4.58			RNPEPL1	0.601	6.5	1.43	0.158
CTNNA1	0.178	8.19	2.31	0.021	0.225	-4.67			TCF20	0.53	7.44	1.44	0.153	1	-4.56			NUDCD2	-0.518	4.86	-1.44	0.152	1	-4.51			RPL36	-0.34	10.3	-2.35	0.0193	0.21	-4.88			USP24	0.311	6.07	1.23	0.223	1	-4.58			RNF168	-0.884	4.89	-1.43	0.158
PIGK	-0.335	5.82	-2.31	0.0211	0.225	-4.22			BCKDK	-0.8	4.59	-1.44	0.153	1	-4.58			SEMA3B	-0.881	3.84	-1.44	0.152	1	-4.54			SRBD1	-0.748	4.16	-2.35	0.0193	0.21	-3.7			TUBA1C	0.324	7	1.22	0.224	1	-4.57			AUTS2	-0.699	7.08	-1.43	0.158
SCNN1B	-1.04	1.54	-2.31	0.0211	0.225	-3.48			MTRR	-1.19	4.81	-1.44	0.153	1	-4.59			ESPL1	-1.06	2.52	-1.44	0.152	1	-4.56			TACC1	0.699	5.06	2.35	0.0193	0.21	-4.02			PLAC9	-1.42	2.89	-1.22	0.224	1	-4.59			FANCG	0.947	3.83	1.43	0.159
MCM3	0.289	5.89	2.31	0.0211	0.225	-4.27			CELSR2	0.756	5.56	1.44	0.153	1	-4.58			ADRA2C	-1.32	1.62	-1.44	0.152	1	-4.56			CAPS	-0.696	4.96	-2.35	0.0193	0.21	-3.88			FST	-2.02	3.7	-1.22	0.224	1	-4.59			KLHL12	0.601	6.05	1.43	0.159
C12orf65	-0.614	3.93	-2.31	0.0211	0.225	-3.74			FAM58A	0.76	4.8	1.44	0.153	1	-4.58			PLEKHA4	-1.26	2.61	-1.44	0.152	1	-4.56			SLC25A21-AS1	-1.36	1.51	-2.35	0.0194	0.211	-3.42			YBEY	-0.637	3.8	-1.22	0.224	1	-4.59			NDST1	-0.566	5.68	-1.43	0.159
APIP	-0.531	3.51	-2.31	0.0211	0.225	-3.7			JOSD2	-1.03	4.13	-1.44	0.153	1	-4.58			PECAM1	0.962	5.13	1.44	0.153	1	-4.51			RNF13	-0.421	5.41	-2.35	0.0194	0.211	-3.99			MCRS1	0.376	5.7	1.22	0.224	1	-4.58			NRDE2	-1.22	3.47	-1.42	0.159
RIN2	0.35	6.25	2.31	0.0211	0.225	-4.34			ZBTB42	1.01	3.33	1.44	0.153	1	-4.59			SEMA4C	0.477	4.45	1.44	0.153	1	-4.52			NMRK1	-0.623	4.82	-2.35	0.0195	0.211	-3.88			CDK19	0.512	5.26	1.22	0.224	1	-4.58			COG5	-0.859	4.56	-1.42	0.159
LOC102724002	-0.737	3.31	-2.31	0.0211	0.225	-3.65			HSPA12B	-2.45	1.58	-1.44	0.153	1	-4.59			ZNF511	-0.567	4.87	-1.44	0.153	1	-4.5			SCARNA2	-1.29	0.117	-2.35	0.0195	0.211	-3.38			CTPS2	0.402	5.59	1.22	0.224	1	-4.58			ADAR	0.43	8.39	1.42	0.159
GPN3	-0.53	3.94	-2.31	0.0212	0.225	-3.79			SNHG18	-2.1	1.92	-1.44	0.153	1	-4.59			TTC14	0.613	5.69	1.44	0.153	1	-4.48			SH3GLB1	0.316	6.83	2.35	0.0196	0.212	-4.33			MSL3	0.757	4.6	1.22	0.224	1	-4.58			TAP1	0.728	4.85	1.42	0.159
ERGIC1	0.235	6.93	2.31	0.0212	0.225	-4.46			CD99	-1.82	5.36	-1.44	0.153	1	-4.57			FLT4	1.31	1.55	1.44	0.154	1	-4.57			SDF4	0.298	7.23	2.35	0.0196	0.212	-4.38			HMGN3	0.417	5.87	1.22	0.224	1	-4.58			MZB1	1.91	3.03	1.42	0.159
HAUS7	-0.688	2.85	-2.31	0.0212	0.226	-3.6			NCKAP5	-1.53	3.13	-1.44	0.154	1	-4.59			RPS3A	-0.431	4.29	-1.44	0.154	1	-4.53			ZNF622	-0.505	4.55	-2.35	0.0196	0.212	-3.81			LOC728743	-0.759	4.36	-1.22	0.225	1	-4.59			GPKOW	-0.997	3.26	-1.42	0.159
AXIN2	-0.736	3.55	-2.31	0.0213	0.226	-3.71			MIA3	0.613	6.21	1.44	0.154	1	-4.57			PCSK1N	-1.25	1.18	-1.44	0.154	1	-4.57			CEP85L	-0.868	2.91	-2.35	0.0196	0.212	-3.53			RAVER1	-0.392	5.52	-1.22	0.225	1	-4.58			MRPL36	-0.756	4.85	-1.42	0.159
LOC102723919	-0.587	4.24	-2.31	0.0213	0.226	-3.83			CXorf38	0.772	4.36	1.44	0.154	1	-4.58			HIST2H2AC	-0.926	1.55	-1.44	0.154	1	-4.57			TNFSF10	-0.502	8.48	-2.35	0.0196	0.212	-4.56			LRP10	0.308	6.96	1.22	0.225	1	-4.57			COMTD1	-1.33	4.35	-1.42	0.159
NR1D1	-0.601	3.31	-2.31	0.0213	0.226	-3.66			KIAA1755	-1.49	3.86	-1.44	0.154	1	-4.59			RPS27	-0.737	3.52	-1.44	0.154	1	-4.54			SLC25A42	-1.02	2.57	-2.35	0.0196	0.212	-3.48			RPTOR	-0.788	3.54	-1.22	0.225	1	-4.59			LDHB	-1.16	5.24	-1.42	0.16
GNAO1	-0.753	1.54	-2.31	0.0213	0.226	-3.5			TMEM61	-2.16	1.51	-1.44	0.154	1	-4.59			CDK13	0.362	6.11	1.44	0.154	1	-4.47			WNK1	0.24	8.1	2.35	0.0196	0.212	-4.54			SLPI	-1.28	3.17	-1.22	0.225	1	-4.59			FGFR2	-1.48	3.64	-1.42	0.16
ABCC8	-0.828	2.78	-2.31	0.0214	0.226	-3.6			ACTA2	-2.48	7.07	-1.44	0.154	1	-4.57			BRD9	0.556	5.39	1.44	0.154	1	-4.48			EFNB3	-1.26	1.14	-2.34	0.0197	0.212	-3.42			WEE1	0.494	7.07	1.22	0.225	1	-4.57			LRP1	1.08	5.41	1.42	0.16
EBF1	0.602	4.3	2.31	0.0214	0.226	-3.88			HIPK2	0.479	7.43	1.44	0.154	1	-4.56			ENO1	-0.356	8.54	-1.44	0.154	1	-4.43			C20orf196	-1.23	1.19	-2.34	0.0197	0.212	-3.41			PITPNM1	1.02	2.67	1.22	0.225	1	-4.59			PPM1H	-1.18	4.44	-1.42	0.16
LCN2	-1.15	1.02	-2.31	0.0214	0.226	-3.48			LYST	0.721	5.7	1.44	0.154	1	-4.57			GPX3	1.13	2.92	1.44	0.154	1	-4.55			HAL	-1.14	1.21	-2.34	0.0197	0.212	-3.42			GPR108	-0.454	5.63	-1.22	0.225	1	-4.58			WBP1L	0.72	5.85	1.42	0.16
STX2	0.69	3.62	2.31	0.0214	0.226	-3.76			MS4A6A	-3.07	3.35	-1.44	0.154	1	-4.59			ZNF160	0.708	4.41	1.44	0.154	1	-4.52			CSRNP3	-1.02	2.23	-2.34	0.0197	0.212	-3.49			SRSF2	0.262	7.72	1.22	0.225	1	-4.57			ZNF468	0.928	4.84	1.42	0.16
LOC100506161	-0.972	0.864	-2.31	0.0214	0.226	-3.47			SGPP2	1.58	1.71	1.44	0.155	1	-4.59			SYAP1	0.312	6.89	1.44	0.154	1	-4.45			CCDC110	-0.898	2	-2.34	0.0197	0.212	-3.46			ABTB2	-1.16	1.41	-1.22	0.225	1	-4.59			GPM6A	-1.27	4.36	-1.42	0.16
ARL6	-0.658	3.48	-2.31	0.0214	0.226	-3.69			APOL4	-2.32	1.27	-1.44	0.155	1	-4.59			PPAPDC1B	0.358	6.28	1.44	0.154	1	-4.46			ATF1	-0.673	4.9	-2.34	0.0198	0.212	-3.88			SLC1A2	-0.857	4.11	-1.22	0.225	1	-4.59			POLR1E	-1.33	3.18	-1.42	0.16
CYR61	0.585	5.57	2.31	0.0215	0.227	-4.23			PMPCA	-0.723	5.49	-1.44	0.155	1	-4.58			TAGLN	-0.963	7.78	-1.44	0.154	1	-4.44			MATN3	1.01	3.68	2.34	0.0198	0.212	-3.68			CLN8	-0.749	3.95	-1.22	0.225	1	-4.59			CABLES1	0.798	4.79	1.42	0.16
AP3B2	-0.941	0.904	-2.3	0.0215	0.227	-3.47			RAB30	0.763	5.04	1.44	0.155	1	-4.58			CHRNB1	-1.08	1.81	-1.44	0.154	1	-4.56			FLJ23867	-0.717	4.6	-2.34	0.0198	0.212	-3.82			LAS1L	-0.484	5.14	-1.22	0.225	1	-4.58			SLC22A1	-1.95	1.44	-1.42	0.16
RPL23A	-0.396	7.84	-2.3	0.0216	0.227	-4.62			WLS	-1.84	2.06	-1.44	0.155	1	-4.59			STMN1	-0.444	7.39	-1.44	0.154	1	-4.44			ABI3BP	0.981	2.67	2.34	0.0198	0.212	-3.55			LCAT	-1.32	2.67	-1.22	0.225	1	-4.59			SWSAP1	-1.44	2.81	-1.42	0.16
C14orf164	-0.82	1.01	-2.3	0.0216	0.227	-3.48			BICD1	0.95	3.62	1.44	0.155	1	-4.58			VPS4A	-0.488	5.72	-1.44	0.154	1	-4.48			GS1-259H13.2	-1.27	1.06	-2.34	0.0198	0.212	-3.42			RCN3	-0.667	5.47	-1.22	0.225	1	-4.58			MOB3B	-1.45	2.69	-1.42	0.16
FAXC	-0.664	3.3	-2.3	0.0216	0.227	-3.68			PDZRN3	-0.999	4.84	-1.44	0.155	1	-4.58			DCLRE1B	-0.939	2.57	-1.43	0.155	1	-4.56			MBD6	0.498	4.92	2.34	0.0198	0.212	-3.94			STMN1	0.39	7.66	1.22	0.226	1	-4.57			DNHD1	-1.5	2.83	-1.42	0.16
RNF183	-0.974	0.595	-2.3	0.0216	0.227	-3.47			TSSC1	-0.86	4.47	-1.44	0.155	1	-4.59			RRAGA	-0.547	5.34	-1.43	0.155	1	-4.5			NEK8	-0.904	2.2	-2.34	0.0199	0.213	-3.48			TTC30B	-1.23	1.3	-1.22	0.226	1	-4.59			FRG1	-0.988	3.65	-1.42	0.16
PROM2	0.335	6.3	2.3	0.0217	0.227	-4.38			C21orf128	1.66	-0.165	1.44	0.155	1	-4.59			DAB2IP	-0.518	5.44	-1.43	0.155	1	-4.5			NAT6	-1.11	2.65	-2.34	0.02	0.213	-3.51			WDR27	0.686	4.4	1.22	0.226	1	-4.59			COL1A1	1.4	10.2	1.42	0.16
PNRC1	-0.313	7.03	-2.3	0.0217	0.227	-4.49			TIPARP	-0.992	4.19	-1.43	0.155	1	-4.58			SERP1	-0.33	7.95	-1.43	0.155	1	-4.44			ELMO3	-0.682	3.56	-2.34	0.02	0.213	-3.62			PAK2	0.244	7.29	1.22	0.226	1	-4.57			AQP1	-1.53	4.75	-1.42	0.16
CHRNA5	-0.889	0.283	-2.3	0.0217	0.227	-3.46			GTPBP1	0.497	5.69	1.43	0.155	1	-4.57			CHDH	-0.818	4.3	-1.43	0.155	1	-4.53			ZNF319	-1.15	1.99	-2.34	0.02	0.213	-3.47			NKD2	-1.03	2.95	-1.22	0.226	1	-4.59			EIF3K	-0.536	6.53	-1.42	0.16
METTL5	-0.552	3.96	-2.3	0.0217	0.227	-3.8			UPF2	0.473	7.31	1.43	0.155	1	-4.57			RCAN2	1.35	1.65	1.43	0.155	1	-4.57			ZFP30	-0.623	4	-2.34	0.02	0.213	-3.7			SYS1	0.313	6.16	1.22	0.226	1	-4.58			TF	-2.35	1.31	-1.42	0.161
HLA-A	0.451	8.77	2.3	0.0217	0.228	-4.79			TTC5	0.885	3.93	1.43	0.156	1	-4.58			BNIP1	-1	2.76	-1.43	0.155	1	-4.56			ENDOD1	-0.63	5.04	-2.34	0.02	0.213	-3.92			PBDC1	-0.466	4.43	-1.22	0.226	1	-4.59			DYNLRB1	0.371	7.9	1.42	0.161
TFAP4	-0.458	3.66	-2.3	0.0218	0.228	-3.75			SLCO2A1	-2.3	2.43	-1.43	0.156	1	-4.59			CPXM1	1.49	0.89	1.43	0.155	1	-4.57			EPHB2	1.11	1.13	2.34	0.02	0.213	-3.45			CCDC64B	-0.476	5.37	-1.22	0.226	1	-4.58			ESR1	1.45	4.77	1.42	0.161
LRRC37BP1	-0.464	3.51	-2.3	0.0219	0.229	-3.74			SMIM14	0.872	4.86	1.43	0.156	1	-4.58			PDGFRL	1.21	2.58	1.43	0.156	1	-4.56			SEC31A	0.262	7.6	2.34	0.0201	0.214	-4.47			SLC46A1	-0.657	4.79	-1.22	0.226	1	-4.59			CHD8	0.474	6.21	1.42	0.161
GLIPR1L2	-0.889	1.48	-2.3	0.022	0.23	-3.52			DIO2	-2.02	3	-1.43	0.156	1	-4.59			DUSP3	-0.531	5.93	-1.43	0.156	1	-4.48			DDR2	0.793	3.38	2.34	0.0201	0.214	-3.67			LOC100129637	-0.973	2.33	-1.22	0.226	1	-4.59			C19orf53	0.394	7.56	1.42	0.161
KLC4	-0.499	4.13	-2.3	0.022	0.23	-3.85			PLD2	-0.846	4.64	-1.43	0.156	1	-4.58			LOC101928659	-1.34	1.18	-1.43	0.156	1	-4.57			SAMD13	-1.25	0.556	-2.34	0.0201	0.214	-3.42			FBXO2	-0.781	4.81	-1.22	0.227	1	-4.59			SLC37A1	-0.613	5.62	-1.42	0.161
KANK4	0.876	2.31	2.29	0.0222	0.231	-3.61			GNA12	-0.925	5.1	-1.43	0.156	1	-4.58			CD99P1	-1.26	1.62	-1.43	0.156	1	-4.57			ZNF606	-0.774	4.09	-2.34	0.0201	0.214	-3.69			UBE2N	0.311	6.92	1.22	0.227	1	-4.57			SNX21	1.42	3.99	1.42	0.161
MEX3C	-0.387	5.79	-2.29	0.0222	0.232	-4.24			SH3TC2	1.21	2.41	1.43	0.156	1	-4.59			COX5A	-0.355	6.85	-1.43	0.156	1	-4.45			LRRN3	-1.16	1.61	-2.34	0.0202	0.214	-3.45			TRIM36	-1.06	3.32	-1.22	0.227	1	-4.59			SH3RF1	0.858	5	1.42	0.161
DOPEY2	0.33	5.87	2.29	0.0222	0.232	-4.29			EFTUD2	-0.59	5.63	-1.43	0.156	1	-4.57			KIAA1211	-0.98	3.3	-1.43	0.156	1	-4.55			CADM2-AS1	-1.12	0.839	-2.33	0.0202	0.214	-3.42			SHANK3	-0.96	4.51	-1.22	0.227	1	-4.59			ARID4B	0.499	6.96	1.42	0.161
ZNF232	-0.776	2.22	-2.29	0.0223	0.232	-3.58			MSANTD4	-0.947	4.06	-1.43	0.156	1	-4.59			MINOS1	-0.467	7.22	-1.43	0.156	1	-4.45			COL19A1	-0.881	1.86	-2.33	0.0202	0.214	-3.47			ILF2	0.27	7.35	1.22	0.227	1	-4.57			RPP25	-1.1	4.42	-1.42	0.162
SNX25	-0.693	3.3	-2.29	0.0223	0.232	-3.71			LMTK2	0.856	4.3	1.43	0.156	1	-4.58			SAT2	-0.802	3.92	-1.43	0.156	1	-4.54			FKBP1A	0.292	7.13	2.33	0.0202	0.214	-4.41			ASAP1	0.413	6.52	1.22	0.227	1	-4.57			FAM160A1	-1.17	3.5	-1.42	0.162
IQCA1	-0.885	1.62	-2.29	0.0223	0.232	-3.55			RCBTB2	-1.66	3.34	-1.43	0.156	1	-4.59			NR2C2	0.8	3.23	1.43	0.156	1	-4.55			RPL13AP20	-0.423	4.24	-2.33	0.0202	0.214	-3.79			LOC102724517	-1.24	2.34	-1.22	0.227	1	-4.59			TADA3	0.399	7.12	1.42	0.162
JAG1	-0.58	6.02	-2.29	0.0224	0.233	-4.29			TM4SF18	-1.42	4.15	-1.43	0.156	1	-4.59			ETV5	-0.974	2.97	-1.43	0.156	1	-4.55			USP31	-0.544	5.27	-2.33	0.0202	0.214	-3.99			PABPC4	0.27	6.88	1.22	0.227	1	-4.57			LOC100505761	-1.1	3.99	-1.42	0.162
INHBB	-0.631	5.42	-2.29	0.0224	0.233	-4.22			SH3BGRL	-0.924	6.48	-1.43	0.156	1	-4.57			AACS	-0.552	4.92	-1.43	0.157	1	-4.5			KAT6A	0.32	6.93	2.33	0.0202	0.214	-4.38			XYLT1	-0.796	4.3	-1.22	0.227	1	-4.59			FBXO2	-2	3.25	-1.41	0.162
WDR26	0.216	7.58	2.29	0.0226	0.235	-4.62			ANGEL2	-0.89	5.22	-1.43	0.156	1	-4.58			LUC7L	0.412	5.36	1.43	0.157	1	-4.5			MYLK4	-0.997	0.502	-2.33	0.0202	0.214	-3.42			SKAP2	-0.779	4.92	-1.21	0.228	1	-4.58			MEGF10	-1.51	0.922	-1.41	0.162
RFX7	-0.451	4.69	-2.28	0.0227	0.235	-4.04			MAP2K7	0.493	5.82	1.43	0.156	1	-4.57			DLGAP1-AS1	-1.1	2.3	-1.43	0.157	1	-4.56			CERCAM	0.649	5.35	2.33	0.0203	0.214	-4.07			KIT	-1.51	2.82	-1.21	0.228	1	-4.59			PGRMC1	-0.567	8.06	-1.41	0.162
CENPBD1	-0.585	3.64	-2.28	0.0227	0.235	-3.77			MAP2K6	1.45	2.87	1.43	0.156	1	-4.59			RANBP17	1.11	1.98	1.43	0.157	1	-4.56			CADM2	-0.859	3.42	-2.33	0.0203	0.214	-3.6			ELK4	0.285	6.56	1.21	0.228	1	-4.57			RALGPS2	0.859	5.64	1.41	0.162
ANKFN1	-0.757	1.04	-2.28	0.0227	0.235	-3.53			PAK2	0.417	7.25	1.43	0.156	1	-4.57			WBP11	-0.436	5.44	-1.43	0.157	1	-4.49			ZCCHC24	0.662	4.91	2.33	0.0203	0.214	-3.98			TIPARP	0.418	5.33	1.21	0.228	1	-4.58			POLM	0.938	4.19	1.41	0.162
PRDM11	-0.731	2.3	-2.28	0.0228	0.235	-3.6			NUMB	-0.813	5.61	-1.43	0.157	1	-4.58			LOXL1-AS1	-1.16	2.36	-1.43	0.157	1	-4.56			NEIL1	-0.868	3.55	-2.33	0.0204	0.214	-3.65			NUPR1	-0.434	8.74	-1.21	0.228	1	-4.57			KCNK6	0.708	5.35	1.41	0.162
CCDC77	-0.756	2.31	-2.28	0.0228	0.235	-3.6			ALG10B	-1.13	3.89	-1.43	0.157	1	-4.59			TFB2M	-0.645	4.57	-1.42	0.157	1	-4.52			ANKRD29	-1.29	0.611	-2.33	0.0204	0.215	-3.43			ITGA2	-1.23	5	-1.21	0.228	1	-4.58			THUMPD1	-0.55	7.33	-1.41	0.162
CDKN2AIP	-0.621	3.81	-2.28	0.0228	0.235	-3.82			CHURC1	0.451	5.87	1.43	0.157	1	-4.57			ZNF414	-1.04	2.17	-1.42	0.158	1	-4.56			SEC31B	-1.02	2.58	-2.33	0.0204	0.215	-3.53			SAP130	0.631	4.18	1.21	0.228	1	-4.59			MYADM	0.793	6.93	1.41	0.162
ADIPOR2	0.281	6.23	2.28	0.0228	0.235	-4.4			CAAP1	-0.898	4.79	-1.43	0.157	1	-4.58			IRX5	-0.38	6.76	-1.42	0.158	1	-4.46			TAF2	0.486	5.42	2.33	0.0204	0.215	-4.1			MT1G	-1.65	0.766	-1.21	0.228	1	-4.59			TMC5	0.776	6	1.41	0.162
LZTS3	-0.693	3.65	-2.28	0.0228	0.235	-3.76			C19orf25	-1.06	4.29	-1.43	0.157	1	-4.59			VPRBP	0.799	3.5	1.42	0.158	1	-4.54			CWH43	-1.14	0.17	-2.33	0.0204	0.215	-3.42			CLTC	0.254	8.14	1.21	0.228	1	-4.57			MYO9B	0.759	5.95	1.41	0.162
ANKRD29	-0.989	0.222	-2.28	0.0228	0.235	-3.5			RHBDL1	-2.24	0.975	-1.43	0.157	1	-4.59			NCAPG2	-0.546	4.51	-1.42	0.158	1	-4.52			HOXB3	1.11	4.07	2.33	0.0205	0.215	-3.75			XXYLT1	0.457	4.97	1.21	0.228	1	-4.58			TAOK3	0.66	5.32	1.41	0.163
FBL	-0.234	6.78	-2.28	0.0229	0.235	-4.5			PAWR	-0.692	7.03	-1.43	0.157	1	-4.57			FLT1	1.13	3.41	1.42	0.158	1	-4.55			VEPH1	-1.03	1.28	-2.33	0.0205	0.215	-3.46			PFDN6	-0.562	3.93	-1.21	0.228	1	-4.59			RPH3AL	-1.29	3.44	-1.41	0.163
LRRC72	-0.985	0.0657	-2.28	0.0229	0.235	-3.49			C1orf86	-0.637	6.37	-1.43	0.157	1	-4.57			FGF12	-0.831	3.29	-1.42	0.158	1	-4.55			SYS1	-0.448	5.51	-2.33	0.0205	0.215	-4.05			TMPO	0.356	7.16	1.21	0.229	1	-4.57			FHIT	-1.76	1.75	-1.41	0.163
UFSP2	-0.71	2.92	-2.28	0.0229	0.235	-3.69			VAX2	1.95	0.905	1.43	0.157	1	-4.59			RND3	-0.71	4.78	-1.42	0.158	1	-4.51			MXRA8	0.737	5.94	2.33	0.0205	0.215	-4.21			TFF1	-0.81	5.7	-1.21	0.229	1	-4.58			MRPS27	-0.801	5.11	-1.41	0.163
RAD18	-0.557	3.72	-2.28	0.0229	0.236	-3.8			MIR4435-1HG	-1.11	5.69	-1.43	0.157	1	-4.58			AP5M1	-0.624	4.74	-1.42	0.158	1	-4.51			MESDC2	-0.399	6.25	-2.33	0.0206	0.215	-4.23			ABI3	-1.42	2.72	-1.21	0.229	1	-4.59			MIDN	0.418	7.5	1.41	0.163
[truncated: 14,082 more rows]
[truncated: 2 more columns]

## Sheet: Samples in order of PCP
Sample ID	position in timeline	Tissue_Type	Location for Fig3B		analysis group
CAZ25	1	Normal epithelium	Pre E1		Very Early
[truncated: 2,221 more rows]

## Sheet: Normal vs Atypia or Pure DCIS
Symbol	Atyp_vs_NorBen_logFC	Atyp_vs_NorBen_adj.P.Val	Atyp_vs_Pure DCIS_logFC	Atyp_vs_Pure DCIS_adj.P.Val	NorBen_vs_Pure DCIS_logFC	NorBen_vs_Pure DCIS_adj.P.Val
[truncated: 9,808 more rows]

[truncated: 7 more sheets: Pre E1 Normal Vs DCIS, Early(E1-E2) vs Late(L1-L2)DCIS, E1-E2 Pure vs Not Pure DCIS, E2-L1 Pure vs Not Pure DCIS, L1-L2 Pure vs Not Pure DCIS, Low risk Pure vs Not Pure, High risk Pure vs Not Pure]
